# Supplementary material for: A novel hypothesis-unbiased method for Gene Ontology enrichment based on transcriptome data
Source: PLoS One. 2017 Feb 15;12(2):e0170486. doi: 10.1371/journal.pone.0170486 (PMC5310883; doi:10.1371/journal.pone.0170486)
Supplement: S1 File — (XLSX) [file pone.0170486.s001.xlsx]

## Sheet: Sheet1
GeneID	low Count	High count	Fold change
yjdC	1468	1799	1.23
yjdE	328	483	1.47
fucU	293	124	0.42
tolC	13897	14759	1.06
tolA	1939	825	0.43
tolB	15608	7052	0.45
SEN_t044	89	56	0.63
yjdL	1599	591	0.37
SEN_t043	414	136	0.33
SEN_t042	659	221	0.34
SEN_t041	669	204	0.3
SEN_t040	670	209	0.31
ecnB	606	10491	17.31
SEN_t038	256	92	0.36
SEN_t039	262	98	0.37
SEN_t036	79	68	0.86
SEN_t037	33	27	0.82
SEN_t034	60	51	0.85
SEN_t035	58	55	0.95
sgbU	11	11	1
rho	77363	57726	0.75
yjdB	4331	2175	0.5
yjcD	493	693	1.41
yjcE	815	670	0.82
yjcB	41	162	3.95
yjcC	351	551	1.57
yrfC	32	25	0.78
yjcH	38	125	3.29
yrfD	37	28	0.76
greA	4195	4391	1.05
yrfA	42	29	0.69
yrfB	14	12	0.86
yrfG	1020	809	0.79
SEN_t053	3	0	0.33
yrfH	316	249	0.79
SEN_t052	47	13	0.28
greB	1094	1189	1.09
SEN_t055	416	135	0.32
yrfF	4339	2949	0.68
SEN_t054	118	61	0.52
fucA	207	230	1.11
SEN_t051	82	153	1.87
yjcO	890	394	0.44
SEN_t050	113	61	0.54
SEN_t049	115	65	0.57
yjbR	1582	1521	0.96
yjbQ	3144	2712	0.86
tolR	2567	1159	0.45
SEN_t045	221	96	0.43
tolQ	3323	1598	0.48
fucI	1367	663	0.49
SEN_t046	199	90	0.45
SEN_t047	204	98	0.48
fucK	718	335	0.47
SEN_t048	799	297	0.37
fucO	284	306	1.08
fucR	1597	1176	0.74
yjfI	19	26	1.37
yjfJ	34	37	1.09
res	4802	3011	0.63
yjfK	80	105	1.31
yjfL	115	139	1.21
yjfH	1493	1082	0.72
yjfQ	657	589	0.9
iscA	5527	3549	0.64
yjfR	460	283	0.62
caiT	228	69	0.3
yjfM	132	185	1.4
SEN_t022	267	102	0.38
yjfN	9682	10936	1.13
SEN_t021	396	206	0.52
yjfO	6243	7292	1.17
mukE	1780	993	0.56
rfc	9300	3875	0.42
SEN_t020	40	18	0.45
yjfP	198	259	1.31
mukF	1923	1316	0.68
SEN_t014	427	131	0.31
rfe	8353	7504	0.9
SEN_t015	658	193	0.29
SEN_t012	592	191	0.32
SEN_t013	412	143	0.35
SEN_t018	442	133	0.3
yrbI	1852	1657	0.89
SEN_t019	25	22	0.88
yrbL	754	5255	6.97
SEN_t016	422	129	0.31
yrbK	3363	2956	0.88
SEN_t017	416	129	0.31
yjfC	306	297	0.97
pitA	5599	2745	0.49
tonB	356	362	1.02
yrdA	4188	3258	0.78
yjeJ	567	892	1.57
speA	3820	3834	1
yrdB	1507	1363	0.9
yjeK	935	807	0.86
yjeH	1138	1667	1.46
speC	1285	479	0.37
yjeI	3288	2195	0.67
speB	964	768	0.8
yjeF	487	650	1.33
speE	2125	958	0.45
speD	2811	1039	0.37
ecnR	465	4149	8.92
speG	5821	5379	0.92
yjeE	687	707	1.03
speF	59998	7015	0.12
yjeS	2386	2246	0.94
fdrA	25	67	2.68
yjeP	2700	1530	0.57
yjeQ	3498	2762	0.79
SEN_t031	264	385	1.46
yjeO	647	322	0.5
SEN_t030	25	20	0.8
yrdC	2876	2920	1.02
SEN_t033	56	42	0.75
yrdD	5145	5214	1.01
yjeM	644	423	0.66
SEN_t032	60	50	0.83
mukB	7405	4107	0.55
SEN_t023	70	25	0.36
SEN_t024	186	99	0.53
SEN_t025	182	100	0.55
SEN_t026	145	50	0.34
SEN_t027	43	23	0.53
SEN_t028	7	22	3.14
caiA	1446	896	0.62
SEN_t029	26	64	2.46
caiB	747	527	0.71
caiC	1079	1023	0.95
yjeB	4765	4724	0.99
caiD	340	270	0.79
yjeA	1315	1421	1.08
caiE	1331	1014	0.76
caiF	13738	10765	0.78
lppB	5677	5180	0.91
rep	2377	1773	0.75
yjhP	2101	2029	0.97
vacJ	4103	3629	0.88
melA	6182	6951	1.12
melB	3191	3353	1.05
topA	4697	4932	1.05
cadC	4107	3794	0.92
vacB	15345	13366	0.87
topB	1731	1429	0.83
cadB	21895	20080	0.92
cadA	40328	20147	0.5
melR	3903	2907	0.74
yjgQ	1197	926	0.77
yjgP	1991	1719	0.86
SEN_t010	417	118	0.28
yjgN	521	715	1.37
SEN_t011	413	123	0.3
SEN3577A	31	39	1.26
SEN1543A	378	1047	2.77
yjgF	18773	7611	0.41
yjgM	321	332	1.03
yjgK	466	257	0.55
pdhR	816	880	1.08
yjgA	1298	1748	1.35
yjgD	10288	6265	0.61
SEN_t009	410	159	0.39
yjgB	402	1091	2.71
cyaA	10533	10295	0.98
SEN_t006	44	27	0.61
SEN_t005	640	101	0.16
SEN_t008	175	72	0.41
SEN_t007	173	72	0.42
SEN_t002	119	51	0.43
SEN_t001	1405	1032	0.73
yjfY	308	516	1.68
SEN_t004	146	63	0.43
SEN_t003	154	62	0.4
yjjV	174	186	1.07
torR	452	453	1
yjjU	611	1258	2.06
yjjX	200	166	0.83
yjjW	1233	623	0.51
yjjQ	12	26	2.17
torT	1478	1241	0.84
torS	3881	2399	0.62
sgaB	273	234	0.86
yjjP	899	832	0.93
sgaE	368	259	0.7
yjjI	4723	2591	0.55
pdgL	1251	1116	0.89
yjjK	3768	1901	0.5
torA	5061	2190	0.43
mnmA	4292	3025	0.7
dinF	1258	977	0.78
yjjG	1273	892	0.7
mnmC	894	1239	1.39
cafA	7021	3803	0.54
dinG	3112	1773	0.57
yjjA	653	508	0.78
torC	3342	1512	0.45
torD	1709	496	0.29
rbn	3190	3476	1.09
spaO	179	5500	30.73
yjiX	361	292	0.81
spaS	97	2481	25.58
yjiY	498	353	0.71
spaR	73	2906	39.81
spaQ	40	1457	36.43
spaP	143	5735	40.1
yjiS	620	557	0.9
sgbE	30	29	0.97
yjiO	710	839	1.18
dinP	1099	1109	1.01
yjiN	425	1145	2.69
sgbH	3	7	2.33
yjiJ	300	476	1.59
cpxR	2817	1044	0.37
yjiH	5805	6521	1.12
cpxP	19480	10462	0.54
dinI	427	487	1.14
yjiG	1996	2955	1.48
yjiE	1952	2482	1.27
yjiA	833	728	0.87
sgaU	536	432	0.81
murE	2916	1558	0.53
murD	2863	1648	0.58
cydD	2391	1362	0.57
murC	5346	3653	0.68
cydC	1910	852	0.45
rstB	324	304	0.94
murB	3491	1850	0.53
iadA	2466	3290	1.33
cydB	30489	25878	0.85
rstA	2553	3092	1.21
murI	2898	1748	0.6
cydA	58163	55219	0.95
murG	1413	900	0.64
murF	3290	1825	0.55
murA	1489	883	0.59
rpe	2224	967	0.43
mepA	515	260	0.5
iacP	262	4402	16.8
hemY	1509	1141	0.76
hemX	2736	1949	0.71
rph	1122	600	0.53
rsuA	775	1149	1.48
cigR	1230	2688	2.19
fdhE	1077	878	0.82
fdhD	1244	924	0.74
fdhF	5401	2254	0.42
rfaI	8973	2664	0.3
rob	6642	4516	0.68
rfaJ	6117	1683	0.28
rfaK	5393	2353	0.44
rfaL	9769	3840	0.39
rfaE	1873	1088	0.58
rfaF	3041	2199	0.72
rfaG	3681	2688	0.73
rfaH	2128	1458	0.69
rfaB	6747	1641	0.24
rfaC	3077	1707	0.55
uppS	6291	4318	0.69
rfaD	14687	10878	0.74
rof	2791	2840	1.02
dipZ	1469	819	0.56
mutH	167	119	0.71
helD	1948	2192	1.13
uhpC	92	49	0.53
cybC	1469	1230	0.84
cybB	1031	1308	1.27
uhpA	115	93	0.81
rfaZ	7186	1727	0.24
uhpB	97	76	0.78
rfaY	7368	1539	0.21
rfaP	5242	1641	0.31
rnt	1654	1343	0.81
menF	786	1243	1.58
menG	7831	5255	0.67
rfaQ	4138	2340	0.57
menE	2196	978	0.45
rfbH	50718	13222	0.26
menD	2635	1312	0.5
rfbI	12025	3165	0.3
menC	2601	975	0.37
rfbF	24545	7532	0.31
menB	3717	1424	0.38
rfbG	40928	11592	0.28
uhpT	94	82	0.87
menA	913	607	0.66
rnc	3610	4533	1.26
rfbM	20806	5802	0.28
rnb	4376	2951	0.67
rna	10745	9980	0.93
rfbK	21507	6964	0.32
rfbA	10411	3276	0.31
rne	12740	6737	0.53
rnd	503	255	0.51
cyaY	1652	764	0.46
rfbD	7995	4045	0.51
rnk	615	503	0.82
rfbE	49075	12112	0.25
rfbB	13750	7374	0.54
rfbC	15619	3703	0.24
hemD	696	481	0.69
hemE	1369	1082	0.79
rfbV	29144	6123	0.21
hemF	568	360	0.63
lpxO	850	1585	1.86
hemG	1398	1659	1.19
rfbX	29063	6764	0.23
hemA	2768	1931	0.7
cycA	1426	2482	1.74
hemB	4046	3075	0.76
hemC	2769	2110	0.76
lpxD	15277	6520	0.43
hemL	883	708	0.8
rfbN	13534	3480	0.26
hemN	4885	3847	0.79
rfbP	16932	6680	0.39
lpxH	314	240	0.76
hemH	462	617	1.34
rfbS	23454	4250	0.18
rfbU	14760	3255	0.22
lpxK	309	225	0.73
hemK	816	396	0.49
lpxA	7785	4527	0.58
lpxC	52010	48974	0.94
lpxB	1701	927	0.54
rmf	47265	63245	1.34
murQ	624	365	0.58
metN	1194	858	0.72
metL	1214	630	0.52
metR	30	25	0.83
metQ	8137	3879	0.48
metB	581	252	0.43
metC	1061	901	0.85
metA	1009	826	0.82
metF	871	696	0.8
metG	4742	3466	0.73
metE	242	317	1.31
metJ	2523	1708	0.68
metK	3083	2534	0.82
metH	2466	1168	0.47
yraP	1637	886	0.54
yraR	119	213	1.79
mntH	471	1647	3.5
yraL	844	652	0.77
yraM	1437	1164	0.81
yraN	256	187	0.73
iagB	82	1166	14.22
yraO	3206	1880	0.59
hmpA	445	190	0.43
yrbB	321	223	0.69
yrbA	1006	837	0.83
yrbD	1380	1250	0.91
yrbC	2092	1645	0.79
yrbF	342	276	0.81
yrbE	412	345	0.84
yrbH	2186	1510	0.69
yrbG	696	585	0.84
fdoI	4644	4889	1.05
fdoG	21887	24598	1.12
fdoH	2552	2275	0.89
hepA	1381	1352	0.98
yjbN	689	826	1.2
yjbJ	3187	41416	13
soxR	108	169	1.56
rffG	2279	1219	0.53
soxS	236	283	1.2
yjbH	666	547	0.82
yjbG	9	12	1.33
yjbF	14	20	1.43
yjbE	18	12	0.67
yjbD	1149	610	0.53
yjbC	2442	1494	0.61
yjbB	1372	849	0.62
yjbA	581	613	1.06
fdnH	2800	823	0.29
fdnI	3606	1383	0.38
fdnG	10705	3392	0.32
ksgA	5995	3775	0.63
wraB	1131	10400	9.2
yjaH	1363	1668	1.22
yjaG	4058	3727	0.92
valS	6843	4161	0.61
yjaB	1992	2490	1.25
prfB	8686	5262	0.61
prfC	3706	1709	0.46
prfA	2784	2025	0.73
SEN2935	207	109	0.53
SEN0013	247	256	1.04
SEN0014	10	117	11.7
SEN2296	721	19841	27.52
iroE	138	110	0.8
iroD	40	40	1
iroC	197	212	1.08
iroB	78	79	1.01
SEN2922	272	401	1.47
SEN2924	191	180	0.94
SEN2923	98	162	1.65
SEN2926	194	256	1.32
SEN2925	188	413	2.2
pduW	5915	650	0.11
iroN	320	419	1.31
SEN0018	354	506	1.43
SEN1995	21499	3356	0.16
SEN2928	4074	3814	0.94
pduX	1959	1103	0.56
SEN0017	1144	2903	2.54
SEN1996	18	33	1.83
pduU	1498	111	0.07
SEN0016	21	58	2.76
SEN1997	21	13	0.62
pduV	657	66	0.1
SEN0015	14	51	3.64
SEN1998	29	20	0.69
SEN2929	140	110	0.79
pduS	1078	101	0.09
SEN1999	2371	1074	0.45
pduT	1342	119	0.09
pduQ	1396	138	0.1
SEN0019	66	104	1.58
pduP	4006	295	0.07
pduO	1989	145	0.07
pduN	402	42	0.1
pduM	614	57	0.09
pduL	3411	246	0.07
pduK	4337	295	0.07
pduJ	2202	155	0.07
pduH	2522	216	0.09
prfH	309	211	0.68
pduG	12093	1104	0.09
pduF	15765	2844	0.18
pduE	6893	675	0.1
pduD	11627	1059	0.09
pduC	44360	4376	0.1
pduA	5018	697	0.14
SEN0816	2341	1742	0.74
SEN0815	443	281	0.63
rnhB	783	334	0.43
SEN0814	388	260	0.67
rnhA	861	672	0.78
SEN0813	659	503	0.76
ligB	276	240	0.87
prgH	791	35631	45.05
ligA	1076	969	0.9
SEN2961	1575	1418	0.9
SEN2962	582	535	0.92
SEN2960	437	228	0.52
prgK	668	19003	28.45
prgJ	306	11665	38.12
prgI	290	11627	40.09
priA	750	604	0.81
priB	7117	2507	0.35
priC	151	221	1.46
SEN0807	64	201	3.14
SEN0806	935	1428	1.53
SEN2941	180	131	0.73
SEN0805	2862	2201	0.77
SEN0804	389	670	1.72
SEN0803	351	536	1.53
SEN0802	242	499	2.06
SEN0801	327	287	0.88
SEN0800	145	115	0.79
fusA	128786	41799	0.32
pdxY	2236	937	0.42
mutS	2284	1418	0.62
SEN1965	0	271	271
SEN0830	109	138	1.27
SEN1964	12	499	41.58
SEN0831	661	905	1.37
SEN1963	0	178	178
SEN1962	268	172	0.64
SEN1968	135	109	0.81
mutM	1637	469	0.29
mutL	1606	1205	0.75
SEN1966	2	874	437
SEN2976	174	6836	39.29
rsd	1086	2152	1.98
SEN2977	1318	1088	0.83
mutY	1178	839	0.71
SEN2974	421	761	1.81
SEN2975	261	6224	23.85
ipk	4491	3037	0.68
SEN2978	1562	1018	0.65
mutT	424	512	1.21
SEN2979	708	310	0.44
pdxH	2512	1314	0.52
SEN2980	1551	1427	0.92
pdxJ	862	546	0.63
wzzE	4111	3392	0.83
pdxK	194	186	0.96
SEN2257	351	416	1.19
SEN2984	247	180	0.73
SEN1183	903	515	0.57
wzzB	6764	9496	1.4
SEN1180	633	1203	1.9
SEN2255	468	632	1.35
SEN1181	349	145	0.42
SEN2256	52	125	2.4
SEN2981	1349	17975	13.32
SEN1186	297	5286	17.8
SEN0054	2527	3001	1.19
SEN0053	1129	1098	0.97
SEN0056	206	179	0.87
SEN1971	7570	4400	0.58
SEN0055	127	92	0.72
SEN1972	206	168	0.82
SEN0058	3140	2218	0.71
SEN1188	2600	4139	1.59
SEN0057	55	44	0.8
SEN1970	2231	1584	0.71
SEN1952	0	120	120
SEN1951	0	131	131
SEN1954	0	341	341
SEN1953	0	686	686
rtn	2214	2519	1.14
SEN1955	3	5660	1886.67
SEN1957	2	2240	1120
SEN2963	1008	777	0.77
SEN0829	121	304	2.51
SEN1959	0	583	583
SEN2964	320	407	1.27
SEN2965	2382	2418	1.02
SEN2966	204	455	2.23
prkB	1463	1062	0.73
SEN2967	227	146	0.64
SEN2968	172	274	1.59
SEN2969	272	607	2.23
SEN2262	699	326	0.47
SEN2263	1713	523	0.31
ugtL	324	795	2.45
SEN2971	280	459	1.64
SEN2970	248	295	1.19
SEN1193	7015	3991	0.57
SEN1194	798	1311	1.64
SEN2269	721	302	0.42
SEN2972	1648	1295	0.79
SEN1196	595	919	1.54
SEN1198	8045	4546	0.57
SEN1960	0	185	185
SEN1961	0	141	141
kdgR	7126	6355	0.89
dbpA	280	753	2.69
SEN0855	80	253	3.16
wcaM	152	185	1.22
SEN0856	346	350	1.01
kdgT	1846	150	0.08
SEN1989	0	4	4
SEN1988	4	7	1.75
SEN1987	31	30	0.97
SEN1986	1463	1095	0.75
SEN0028	113	108	0.96
SEN1985	3013	1318	0.44
SEN0029	16	41	2.56
SEN0854	453	1878	4.15
SEN1984	12	18	1.5
wcaF	7	26	3.71
wcaE	31	51	1.65
wcaH	10	8	0.8
prlC	4434	1795	0.4
wcaG	15	19	1.27
wcaJ	49	69	1.41
SEN2998	103	876	8.5
wcaI	17	34	2
SEN2999	173	1160	6.71
wcaL	36	67	1.86
wcaK	79	202	2.56
SEN2997	357	3590	10.06
SEN1160	49	52	1.06
SEN1161	17	22	1.29
wcaA	98	123	1.26
SEN2275	1176	956	0.81
wcaB	28	23	0.82
wcaC	80	78	0.98
wcaD	127	176	1.39
visC	1584	1661	1.05
SEN0034	27	57	2.11
SEN1993	2156	1699	0.79
SEN2271	409	365	0.89
SEN0033	600	781	1.3
SEN1994	3676	1012	0.28
SEN0036	456	454	1
SEN1991	243	163	0.67
SEN0035	757	892	1.18
SEN1992	18	49	2.72
SEN2270	157	145	0.92
SEN0030	45	54	1.2
SEN1164	103	360	3.5
SEN1165	52	120	2.31
SEN1990	385	100	0.26
SEN0032	418	487	1.17
SEN1162	27	17	0.63
SEN0031	33	37	1.12
SEN1163	83	58	0.7
SEN1978	7	18	2.57
SEN1979	45	41	0.91
SEN1974	148	86	0.58
lpdA	14709	13324	0.91
sopD	334	800	2.4
SEN0037	77	179	2.32
SEN0840	1495	1624	1.09
SEN1976	303	1185	3.91
prmA	521	205	0.39
SEN0038	534	1177	2.2
SEN1975	1263	316	0.25
SEN3354A	165	229	1.39
SEN2985	1333	628	0.47
pdxB	1220	847	0.69
pdxA	6614	1552	0.32
SEN1171	7	15	2.14
SEN2995	368	1913	5.2
SEN3334	376	376	1
SEN1172	563	635	1.13
SEN2284	275	257	0.93
virK	27940	26232	0.94
SEN2285	2471	3564	1.44
SEN1177	853	547	0.64
SEN1980	578	607	1.05
sopB	908	22083	24.32
SEN1178	98	172	1.76
SEN1981	1384	434	0.31
sopA	1810	2286	1.26
kdgK	357	345	0.97
SEN1179	342	421	1.23
SEN1982	87	44	0.51
SEN2282	1308	434	0.33
SEN1983	36	15	0.42
SEN1173	145	224	1.54
SEN0042	91	282	3.1
SEN0041	380	710	1.87
SEN1176	333	366	1.1
SEN1141	0	0	1
SEN1140	7475	6980	0.93
SEN1143	485	380	0.78
SEN1142	784	448	0.57
SEN1145	57	68	1.19
yihX	2889	2599	0.9
SEN1144	20	37	1.85
SEN1147	273	193	0.71
yihZ	797	681	0.85
lpfA	243	243	1
SEN1146	46	42	0.91
fliA	146	16067	110.05
SEN3342	2622	3493	1.33
fliB	334	5260	15.75
SEN3343	2131	4794	2.25
dmsC2	119	42	0.35
yiiG	34	149	4.38
dmsC1	831	581	0.7
SEN3346	142	54	0.38
yiiD	2871	2023	0.7
yiiM	237	139	0.59
SEN1926	0	101	101
SEN2204	1591	554	0.35
SEN1927	1	217	217
SEN1928	0	196	196
SEN1929	0	322	322
flhE	19	75	3.95
flhD	4478	11472	2.56
flhC	3052	8350	2.74
yiiL	568	475	0.84
flhB	65	816	12.55
yiiU	10609	6574	0.62
SEN0876	3014	829	0.28
SEN1137	61	90	1.48
SEN0875	270	327	1.21
SEN1138	20	17	0.85
SEN1139	309	237	0.77
SEN1920	2	329	164.5
SEN1921	0	163	163
yiiQ	444	384	0.86
SEN1922	1	339	339
yiiR	335	208	0.62
SEN1923	0	68	68
SEN1924	0	168	168
SEN1925	0	31	31
SEN1154	25	107	4.28
SEN1152	578	744	1.29
SEN1151	39	37	0.95
SEN1158	89	155	1.74
SEN1157	33	161	4.88
SEN1156	3	10	3.33
SEN1155	695	11582	16.66
SEN3352	384	243	0.63
SEN3353	877	847	0.97
yijF	868	893	1.03
flhA	198	1225	6.19
SEN1150	301	308	1.02
SEN2225	41	58	1.41
SEN3355	625	586	0.94
yijD	2853	1314	0.46
SEN3356	575	704	1.22
yijC	2862	1219	0.43
SEN3357	3340	2506	0.75
yijP	4202	2646	0.63
flgF	32	632	19.75
SEN1917	49	150	3.06
flgE	138	3049	22.09
SEN1918	92	37	0.4
SEN2218	3004	2708	0.9
flgH	58	922	15.9
SEN1915	552	530	0.96
yijO	403	715	1.77
flgG	30	857	28.57
SEN1916	181	275	1.52
flgB	61	1310	21.48
flgA	27	241	8.93
flgD	51	1384	27.14
SEN1919	163	118	0.72
flgC	21	540	25.71
proC	1003	928	0.93
lpfE	104	128	1.23
flgN	199	11338	56.97
lpfD	621	716	1.15
flgM	111	9298	83.77
proA	2509	1283	0.51
lpfC	416	519	1.25
SEN1148	652	442	0.68
proB	2548	1596	0.63
lpfB	63	105	1.67
flgJ	51	667	13.08
flgI	36	539	14.97
SEN1914	987	1415	1.43
flgL	552	23125	41.89
flgK	499	50701	101.61
proV	308	711	2.31
rnpA	2685	2070	0.77
proX	194	415	2.14
SEN1950	1	184	184
proW	31	92	2.97
znuA	4728	3000	0.63
znuB	896	805	0.9
proY	958	885	0.92
znuC	1673	1226	0.73
bglX	1836	1305	0.71
SEN2234	66	9	0.14
proP	991	8172	8.25
SEN2236	15	11	0.73
dmsA3	2260	1962	0.87
SEN2235	232	45	0.19
wzxC	45	74	1.64
dmsA2	2529	1098	0.43
proQ	6718	3388	0.5
dmsA1	2566	2197	0.86
SEN2232	482	87	0.18
proS	5434	2608	0.48
wzxE	1684	811	0.48
SEN1948	0	261	261
SEN2226	79	119	1.51
bglJ	92	117	1.27
SEN1949	0	212	212
SEN2227	166	193	1.16
SEN2228	528	423	0.8
SEN1944	0	84	84
SEN1945	4	5070	1267.5
SEN1946	13	12076	928.92
SEN1947	0	403	403
prpB	18	34	1.89
SEN1940	0	24	24
prpC	146	176	1.21
SEN1941	0	27	27
prpD	146	181	1.24
SEN1942	0	30	30
prpE	142	193	1.36
SEN1943	0	55	55
fliS	182	13267	72.9
SEN1136	640	630	0.98
fliT	192	9745	50.76
SEN1135	245	244	1
SEN3370	988	726	0.73
SEN0893	1643	1980	1.21
SEN1134	1724	1549	0.9
SEN3371	1028	632	0.61
SEN1133	2119	15465	7.3
SEN3372	355	322	0.91
zntB	883	1021	1.16
SEN0084	442	948	2.14
SEN1132	34	38	1.12
SEN0085	395	1313	3.32
SEN1131	306	856	2.8
fliY	3176	9558	3.01
SEN1130	939	1119	1.19
zntA	252	297	1.18
fliZ	673	14007	20.81
SEN0081	149	633	4.25
SEN0083	687	743	1.08
dmsB1	336	275	0.82
rtcB	719	412	0.57
SEN3373	544	685	1.26
rtcA	138	143	1.04
fljB	2192	963425	439.52
prpR	226	554	2.45
bglA	3889	1858	0.48
dmsB2	391	160	0.41
fliD	2315	108601	46.91
fliF	33	1214	36.79
fliE	14	120	8.57
fliH	38	409	10.76
SEN1939	0	155	155
zntR	1392	1439	1.03
fliG	104	1021	9.82
fliJ	67	872	13.01
SEN1937	0	58	58
SEN2237	665	71	0.11
fliI	27	540	20
SEN1938	0	149	149
carA	1849	325	0.18
fliL	50	612	12.24
SEN1935	0	13	13
fliK	33	566	17.15
SEN1936	0	105	105
fliN	70	1010	14.43
SEN1933	0	20	20
carB	1785	350	0.2
fliM	330	3764	11.41
SEN1934	0	20	20
solA	879	769	0.87
fliP	332	768	2.31
SEN1931	0	175	175
fliO	21	208	9.9
rtcR	513	382	0.74
SEN1129	2880	3616	1.26
SEN1932	0	156	156
fliR	1567	865	0.55
SEN1126	594	2555	4.3
fliQ	372	355	0.95
SEN1930	0	124	124
SEN3389	75	57	0.76
SEN3381	84	238	2.83
SEN1107	92	118	1.28
prsA	15400	6643	0.43
ligT	131	132	1.01
lplA	793	553	0.7
SEN1901	394	559	1.42
SEN2916	316	171	0.54
SEN2917	533	287	0.54
SEN2918	186	104	0.56
fumA	15091	10854	0.72
SEN2914	405	102	0.25
SEN2915	398	171	0.43
fumB	6284	8065	1.28
fumC	4586	6321	1.38
SEN2202	20	14	0.7
SEN2203	381	307	0.81
SEN2201	304	409	1.35
pipA	2544	1347	0.53
pipB	309	1643	5.32
pipC	467	14293	30.61
pipD	11700	10867	0.93
SEN0744A	16	112	7
sohB	2381	1735	0.73
mig-14	22460	13213	0.59
sfcA	7811	4272	0.55
iraD	289	539	1.87
kil	26	26	1
sodC	17448	9130	3.38
sodB	69554	48298	0.69
gshA	7371	7579	1.03
surA	10688	5386	0.5
sodA	1321	471	0.36
gshB	1938	1783	0.92
surE	1855	1013	0.55
SEN4304	7605	7696	1.01
SEN4303	9280	10520	1.13
SEN4302	5297	5988	1.13
SEN4301	5706	7717	1.35
SEN4300	7413	9787	1.32
tppB	19829	18284	0.92
orfX	8783	7987	0.91
orgA	3499	10531	3.01
cbiT	2866	1244	0.43
cbiP	4643	2298	0.49
cbiO	4492	1957	0.44
cbiN	4312	2218	0.51
orfB	2491	2535	1.02
cbiM	7199	3312	0.46
cbiL	2325	1054	0.45
cbiK	5288	2308	0.44
cbiJ	3484	1378	0.4
mdfA	427	317	0.74
SEN3195	381	2575	6.76
SEN3191	1923	1595	0.83
SEN3190	1758	1641	0.93
sfbC	287	277	0.97
sfbB	304	229	0.75
sfbA	735	470	0.64
cbiF	4808	2372	0.49
cbiG	10898	4855	0.45
cbiH	7085	3355	0.47
hdeB	3763	2669	0.71
cbiB	1882	1084	0.58
SEN3186	3	4	1.33
cbiC	3202	1474	0.46
SEN3187	92	73	0.79
cbiD	7539	3477	0.46
SEN3188	109	69	0.63
cbiE	1429	724	0.51
SEN3189	80	46	0.58
SEN3183	107	108	1.01
SEN3184	13	22	1.69
lysC	556	374	0.67
cbiA	7462	5158	0.69
SEN3185	9	18	2
lysA	124	123	0.99
mviM	1476	1026	0.7
lysP	2632	2802	1.06
mviN	1995	1653	0.83
lysR	225	179	0.8
lysS	22226	10558	0.48
nirD	946	94	0.1
nirC	2142	97	0.05
sbp	956	946	0.99
thrS	80678	36700	0.45
nirB	8213	356	0.04
thrA	913	612	0.67
thrB	1529	1465	0.96
thrC	2194	1962	0.89
thrL	226	148	0.65
sulA	3434	3213	0.94
spy	2032	1140	0.56
spr	16681	16980	1.02
mdlB	248	438	1.77
mdlA	743	1101	1.48
lyxK	13	15	1.15
cpdB	7335	4879	0.67
tpiA	14407	6175	0.43
thiD	70	99	1.41
thiC	289	344	1.19
sugE	221	462	2.09
thiQ	156	141	0.9
suhB	4490	2116	0.47
thiM	64	99	1.55
thiP	125	110	0.88
thiI	6059	6883	1.14
thiJ	318	361	1.14
SEN1423A	219	1975	9.02
thiK	475	647	1.36
thiL	2249	1793	0.8
thiE	38	23	0.61
thiF	35	26	0.74
thiG	35	18	0.51
thiH	233	167	0.72
sufS	217	3557	16.39
SEN4353	703	544	0.77
amyA	649	2762	4.26
SEN4352	816	932	1.14
cheY	138	8244	59.74
cheZ	233	8875	38.09
groEL	85745	65117	0.76
sufI	881	504	0.57
cheW	165	12217	74.04
SEN4351	85	143	1.68
sufD	436	7958	18.25
cheR	76	13620	179.21
groES	18001	15597	0.87
cheA	357	35790	100.25
cheB	56	10075	179.91
recX	303	408	1.35
slp	947	491	0.52
slt	1863	1404	0.75
recR	826	391	0.47
recQ	2062	2422	1.17
ysaA	216	179	0.83
sufA	41	3076	75.02
sufB	362	11242	31.06
sufC	182	5475	30.08
hlpA	39820	9564	0.24
fepG	89	91	1.02
fepE	3129	1917	0.61
fepC	292	173	0.59
erfK	2532	2877	1.14
fepD	24	36	1.5
fepA	656	722	1.1
fepB	48	76	1.58
mdoH	8305	4005	0.48
mdoD	1936	1951	1.01
mdoG	18378	10595	0.58
mdoB	6387	6503	1.02
mdoC	3355	2381	0.71
feoA	750	576	0.77
feoB	4402	3160	0.72
sucB	14229	14480	1.02
sucA	31665	40074	1.27
sucD	7923	7173	0.91
sucC	13110	13264	1.01
SEN4317	202	120	0.59
SEN4316	1621	1645	1.01
smp	195	145	0.74
SEN4310	427	467	1.09
SEN4314	696	522	0.75
sopE2	279	3310	11.86
setB	242	330	1.36
rnfG	963	512	0.53
chaA	2402	520	0.22
chaB	120	763	6.36
recO	1262	815	0.65
recN	1179	2749	2.33
SEN4305	6625	9954	1.5
rnfC	1443	864	0.6
rnfB	543	422	0.78
rnfE	577	332	0.58
recJ	2743	1596	0.58
rnfD	928	513	0.55
rpmE2	562	394	0.7
smf	4158	3430	0.82
smg	19657	18941	0.96
nikR	378	338	0.89
recD	957	444	0.46
recG	1540	1017	0.66
rnfA	1981	1728	0.87
recF	2295	1250	0.54
recA	12578	18791	1.49
recC	3261	1784	0.55
recB	5378	2326	0.43
SEN1981A	102	47	0.46
SEN1084	101	33942	336.06
psiF	191	2719	14.24
SEN2191	166	197	1.19
grxC	3035	2474	0.82
SEN2190	135	93	0.69
grxB	3791	5522	1.46
grxA	5944	2826	0.48
avrA	1372	2460	1.79
mdtJ	2012	2782	1.38
mdtI	404	565	1.4
SEN1093	824	609	0.74
SEN1092	415	638	1.54
syd	2039	1375	0.67
sfsA	1490	3183	2.14
dcoC	2	3	1.5
mltD	11014	9087	0.83
mltC	1321	1158	0.88
mltB	614	694	1.13
mltA	1418	1267	0.89
SEN2179	2848	2966	1.04
SEN1890	87	72	0.83
ansA	1040	826	0.79
SEN2173	106	264	2.49
ansB	40738	19367	0.48
SEN2172	38	48	1.26
SEN2171	70	108	1.54
SEN2170	181	264	1.46
avtA	743	500	0.67
orf408	1813	1493	0.82
ansP	575	451	0.78
SEN2188	392	433	1.1
SEN2189	345	332	0.96
ssb	3807	3726	0.98
nrfC	1080	409	0.38
nrfB	1617	1020	0.63
SEN0735	721	1454	2.02
nrfD	958	337	0.35
cyoE	952	4938	5.19
nrfG	278	98	0.35
cyoD	461	2606	5.65
cyoC	384	1597	4.16
cyoB	1683	4420	2.63
cyoA	1493	3427	2.3
SEN2150	333	476	1.43
SEN4290	1825	789	0.43
SEN4291	1260	362	0.29
SEN4292	2036	1909	0.94
SEN4293	1446	1956	1.35
SEN4294	652	841	1.29
SEN4299	6593	5893	0.89
SEN2155	40	127	3.18
SEN0725	4686	4262	0.91
SEN0722	83	179	2.16
SEN1861	7144	3532	0.49
zur	911	1065	1.17
relA	10154	8126	0.8
nrfA	5404	2622	0.49
SEN2168	193	257	1.33
SEN2169	105	138	1.31
SEN3212	2007	1680	0.84
SEN3211	1480	1113	0.75
SEN0716	132	85	0.64
SEN2129	29	35	1.21
SEN2128	121	234	1.93
nrdI	3	11	3.67
nrdH	1	9	9
nrdE	377	447	1.19
nrdD	15392	4634	0.3
nrdG	1374	800	0.58
SEN0710	56	166	2.96
nrdF	185	518	2.8
nrdA	7786	7704	0.99
SEN0712	27	15	0.56
SEN0713	7	5	0.71
sun	1592	1383	0.87
SEN0714	15	17	1.13
nrdB	5320	3609	0.68
SEN0715	252	110	0.44
SEN1065	2244	3511	1.56
SEN4271	1173	2430	2.07
SEN1066	2131	3266	1.53
SEN1063	326	748	2.29
SEN4270	2399	2328	0.97
SEN4279	657	905	1.38
SEN2133	248	719	2.9
SEN2130	386	511	1.32
nrdR	3497	3719	1.06
SEN2134	108	201	1.86
SEN2135	4	9	2.25
SEN0707	615	413	0.67
SEN0708	5766	1913	0.33
SEN0706	488	478	0.98
grpE	11835	5184	0.44
SEN0709	685	422	0.62
zwf	4742	2962	0.62
cypD	14390	13382	0.93
SEN4283	1987	1745	0.88
SEN4280	210	2853	13.59
SEN4281	168	214	1.27
SEN1840	1798	2518	1.4
SEN2144	656	477	0.73
SEN1071	89	328	3.69
SEN4289	223	165	0.74
SEN1072	155	196	1.26
cysZ	823	582	0.71
cysU	127	78	0.61
tag	2626	1965	0.75
cysW	214	94	0.44
SEN1002	137	139	1.01
kbl	10367	3054	0.29
cysQ	1593	1696	1.06
SEN0784	146	206	1.41
SEN1001	304	232	0.76
SEN1004	221	242	1.1
cysS	4941	3681	0.74
SEN1003	45	67	1.49
cysN	399	308	0.77
cysM	395	294	0.74
SEN0780	675	531	0.79
cysP	352	214	0.61
SEN1000	142	91	0.64
cysI	301	260	0.86
cysJ	148	185	1.25
cysK	2838	2500	0.88
cysE	2682	1890	0.7
cysG	1622	497	0.31
SEN1821	4766	3349	0.7
cysH	113	88	0.78
cysA	210	120	0.57
cysB	2592	2314	0.89
cysC	109	105	0.96
cysD	141	128	0.91
SEN1828	2033	1607	0.79
SEN3239	2714	2326	0.86
SEN2122	459	410	0.89
SEN1013	180	256	1.42
SEN1011	163	286	1.75
SEN1010	171	336	1.96
SEN1009	14	219	15.64
pssA	13982	11613	0.83
SEN1813	354	334	0.94
SEN0764	410	672	1.64
SEN1007	16	30	1.88
SEN1810	697	5054	7.25
SEN1008	53	143	2.7
SEN1005	37	149	4.03
SEN1006	23	35	1.52
tas	1714	1772	1.03
anmK	721	761	1.06
SEN3222	942	719	0.76
SEN1022	2424	6942	2.86
yjjY	5226	4934	0.94
SEN1023	642	1370	2.13
SEN1026	674	930	1.38
pspA	564	837	1.48
SEN0755	159	561	3.53
SEN1016	84	365	4.35
pspB	51	152	2.98
pspC	162	378	2.33
pspD	35	98	2.8
SEN1800	46057	129334	2.81
dctA	12743	20950	1.64
SEN1801	1356	1396	1.03
SEN1802	26011	13943	0.54
SEN0756	199	669	3.36
SEN1805	533	420	0.79
pspE	13160	6609	0.5
SEN1809	31	289	9.32
pspF	312	347	1.11
pspG	52	112	2.15
tdk	1702	1652	0.97
tdh	12800	3670	0.29
dcuS	1664	1504	0.9
dcuR	1085	1687	1.55
pckA	72746	51030	0.7
cpxA	2169	1100	0.51
cytR	2954	1639	0.55
dcuA	56496	27003	0.48
xerD	2805	1800	0.64
xerC	656	417	0.64
dcuB	4890	8581	1.75
dcuC	966	506	0.52
tcp	598	24057	40.23
bolA	805	6436	8
SEN_t069	129	56	0.43
SEN_t068	1445	1041	0.72
SEN_t067	15	6	0.4
SEN3288	5303	3605	0.68
SEN_t076	82	61	0.74
SEN_t077	53	16	0.3
SEN_t074	419	142	0.34
SEN_t075	390	154	0.39
SEN_t072	735	187	0.25
SEN_t073	959	238	0.25
SEN_t070	1395	983	0.7
SEN_t071	124	47	0.38
SEN_t057	87	50	0.57
cbpA	4238	6265	1.48
SEN_t056	243	103	0.42
SEN_t059	35	1	0.03
SEN_t058	21	11	0.52
cboQ	5687	2418	0.43
SEN_t063	115	40	0.35
SEN_t064	629	198	0.31
SEN_t065	289	115	0.4
uraA	484	177	0.37
SEN_t066	880	551	0.63
SEN_t060	9	5	0.56
SEN_t061	83	45	0.54
SEN_t062	148	63	0.43
pcnB	2387	1660	0.7
rumB	311	453	1.46
pstB	1091	741	0.68
rumA	4017	3058	0.76
pstA	312	258	0.83
pstC	307	278	0.91
SEN_t079	390	203	0.52
SEN_t078	415	205	0.49
SEN3273	92678	27504	0.3
pstS	1105	713	0.65
cpsG	3	11	3.67
SEN_t080	412	201	0.49
SEN_t081	177	84	0.47
SEN_t082	894	565	0.63
SEN_t083	1194	1012	0.85
SEN_t084	834	509	0.61
yhdA	6292	3296	0.52
icdA	37772	28935	0.77
stiH	366	359	0.98
yhdN	1020	969	0.95
yhdP	5569	3184	0.57
sicA	560	20342	36.33
yhdT	194	90	0.46
yhdE	2266	1463	0.65
yhdH	3807	1663	0.44
yhdG	8373	5467	0.65
ypeC	975	902	0.93
yhdJ	1081	646	0.6
yhcB	4265	2737	0.64
yhcC	249	196	0.79
sicP	370	5405	14.61
mppA	6863	6823	0.99
yhbU	1068	621	0.58
yhbV	1114	567	0.51
yhbS	3378	2223	0.66
yhbT	11337	8482	0.75
yhbY	6663	4955	0.74
yhbW	189	260	1.38
yhcO	161	5325	33.07
ypfI	419	768	1.83
yhcN	273	1131	4.14
yhcM	1559	779	0.5
ypfG	668	366	0.55
yhcS	643	638	0.99
yhcR	161	220	1.37
stiA	106	113	1.07
yhcQ	166	403	2.43
stiB	23	57	2.48
yhcP	782	1134	1.45
stiC	113	110	0.97
yhcG	713	478	0.67
yhcK	2191	1608	0.73
yhcH	1067	1206	1.13
yhfC	338	177	0.52
folB	510	238	0.47
folA	668	520	0.78
ybaE	717	910	1.27
ybaB	2142	1018	0.48
yhfA	3941	2766	0.7
hyaA	1346	843	0.63
hyaC	1098	1661	1.51
hyaB	1714	1029	0.6
yheV	551	528	0.96
hyaE	257	480	2.11
hyaD	383	823	2.35
hyaF	697	1339	1.83
ybaW	649	1738	2.68
ybaV	339	298	0.88
ybaP	387	402	1.04
yhfL	67	33	0.49
ybaO	748	1076	1.44
srfA	359	727	2.03
yhfK	2988	2279	0.76
ybaN	166	131	0.79
srfB	461	1342	2.91
ybaM	161	195	1.21
ybaL	609	1128	1.85
ybaK	688	700	1.02
yhfG	246	599	2.43
ybaJ	6619	6445	0.97
srfC	1146	1249	1.09
blc	721	1542	2.14
ybbA	462	380	0.82
ybbB	1245	882	0.71
dgkA	3151	1516	0.48
hybD	15341	6856	0.45
hybC	48528	20599	0.42
hybB	39934	18230	0.46
hybA	41847	25785	0.62
ybaX	1045	1158	1.11
ybaY	734	12496	17.02
hybG	7081	3639	0.51
eutT	65	163	2.51
yhdU	1651	504	0.31
ybaZ	249	424	1.7
hybF	2752	1395	0.51
yhdV	1852	1061	0.57
hybE	6425	3302	0.51
yheU	355	332	0.94
eutP	159	432	2.72
yheT	1426	1122	0.79
eutQ	125	254	2.03
folP	1342	675	0.5
sifA	277	668	2.41
yheS	1542	970	0.63
eutR	224	395	1.76
sifB	358	364	1.02
yheR	108	142	1.31
eutS	137	367	2.68
eutL	75	197	2.63
folK	213	131	0.62
eutM	22	58	2.64
yheO	6464	2559	0.4
eutN	51	83	1.63
yheN	596	215	0.36
ybbS	486	395	0.81
yheM	572	197	0.34
ybbN	2047	1286	0.63
eutH	140	380	2.71
yheL	983	459	0.47
ybbM	545	561	1.03
ybbP	679	566	0.83
dpiB	922	1082	1.17
eutJ	40	96	2.4
ybbO	783	1099	1.4
dpiA	343	430	1.25
eutK	27	90	3.33
ybbJ	178	214	1.2
eutD	27	80	2.96
folC	1365	661	0.48
eutE	74	150	2.03
folD	1577	1032	0.65
ybbL	450	435	0.97
folE	1856	1531	0.82
ybbK	1136	1799	1.58
eutG	16	55	3.44
ubiA	1231	1869	1.52
ubiC	1527	1601	1.05
ubiB	12338	8364	0.68
mglB	5966	4217	0.71
ubiH	817	953	1.17
mglC	1833	1052	0.57
ubiE	11136	8843	0.79
ubiG	1430	1325	0.93
ubiF	856	972	1.14
napF	1619	299	0.18
napG	1122	140	0.12
napH	2719	324	0.12
rcsA	586	339	0.58
mglA	3044	1988	0.65
srlE	767	274	0.36
ubiX	329	363	1.1
srlD	1277	518	0.41
srlA	1050	369	0.35
napA	9846	1465	0.15
napB	1812	240	0.13
SEN1303	9590	9673	1.01
napC	4608	477	0.1
napD	408	59	0.14
hcaT	563	518	0.92
SEN1301	980	1218	1.24
ileS	19686	8620	0.44
rcsF	939	611	0.65
pcm	1121	583	0.52
rcsC	2631	1870	0.71
rcsB	8049	5373	0.67
csdA	771	787	1.02
rluD	3869	3418	0.88
rluC	374	218	0.58
nanT	1346	586	0.44
hcp	302	333	1.1
hcr	152	150	0.99
nanK	583	444	0.76
rluA	608	386	0.63
yhbG	2906	1846	0.64
yhbH	4510	4743	1.05
stpA	1573	3625	2.3
yhbJ	4071	2638	0.65
yhbC	9613	8268	0.86
nanE	419	243	0.58
yhbO	270	1645	6.09
yhbP	527	505	0.96
yhbQ	695	644	0.93
nanA	2991	258	0.09
yhbL	728	678	0.93
yhbN	4565	3205	0.7
pal	30460	10369	0.34
tehB	3540	3008	0.85
tehA	1454	918	0.63
yhaH	485	952	1.96
yhaN	1327	2719	2.05
yhaO	3005	8716	2.9
yhaL	521	463	0.89
yhaJ	243	276	1.14
yhaK	219	315	1.44
csiE	1468	3982	2.71
dgoT	547	404	0.74
ybgS	165	2222	13.47
ybgR	300	663	2.21
dgoR	584	564	0.97
ybgT	6156	5109	0.83
ybgF	17062	5949	0.35
ybgH	718	282	0.39
SEN4200	1975	1361	0.69
ybgI	906	807	0.89
ybgJ	222	221	1
ybgK	573	496	0.87
SEN4203	1077	259	0.24
ybgL	277	210	0.76
ybgC	1508	817	0.54
ybgE	2992	2550	0.85
ybhR	1876	2365	1.26
ybhQ	3092	3469	1.12
ybhP	29	225	7.76
ybhO	54	432	8
ybhS	850	1099	1.29
oxyR	3743	2267	0.61
SEN1171A	439	2744	6.25
ybhM	451	1342	2.98
ybhN	224	834	3.72
SEN1171B	11	80	7.27
ybhK	845	803	0.95
bax	5508	3370	0.61
ybhL	8484	9458	1.11
ybhA	789	817	1.04
ybhB	168	377	2.24
pgk	28263	14490	0.51
pgm	8352	5423	0.65
ybhE	1421	1501	1.06
ybhF	1082	1527	1.41
ybhC	1046	493	0.47
hfq	19743	10604	0.54
pgi	11579	7732	0.67
csgA	80	183	2.29
csgB	13	41	3.15
csgE	8	19	2.38
csgF	17	17	1
stdA	243	127	0.52
csgC	23	160	6.96
stdB	88	70	0.8
csgD	67	106	1.58
ybiU	46	120	2.61
ybiT	3248	3440	1.06
narL	2355	688	0.29
narK	7495	252	0.03
focA	21188	10113	0.48
narJ	5445	196	0.04
SEN4218	3831	1014	0.26
ybiP	3814	2306	0.6
narI	5451	254	0.05
SEN4217	574	179	0.31
ybiS	1624	1452	0.89
narH	9330	368	0.04
ybiR	571	503	0.88
narG	17060	1041	0.06
narU	689	440	0.64
narV	139	228	1.64
ybiN	580	550	0.95
ybiO	639	1225	1.92
ybiH	738	1397	1.89
narQ	782	740	0.95
ybiI	272	406	1.49
ybiJ	541	427	0.79
pfs	581	406	0.7
ybiK	381	449	1.18
narP	1860	1074	0.58
ybiF	139	197	1.42
csgG	120	194	1.62
narY	219	409	1.87
narZ	334	556	1.66
ybiB	1064	1068	1
narW	80	151	1.89
narX	2305	862	0.37
bcp	5439	3342	0.61
ybjZ	2468	2508	1.02
ybjY	2350	2746	1.17
ybjX	25836	28546	1.1
hha	5036	3758	0.75
rmbA	21	47	2.24
ybjT	383	384	1
SEN4208	3202	2123	0.66
ybjR	1026	1062	1.04
ybjO	625	867	1.39
ybjP	1012	1333	1.32
SEN0908A	65	66	1.02
SEN4216	1252	333	0.27
ybjM	698	634	0.91
SEN4213	582	403	0.69
ybjN	1823	1334	0.73
SEN4214	972	318	0.33
ybjG	1377	892	0.65
stbD	106	271	2.56
stbC	380	514	1.35
ybjE	785	880	1.12
stbB	14	56	4
bcr	762	1268	1.66
stbA	15	23	1.53
iciA	479	268	0.56
ybjC	159	136	0.86
ybjD	1365	1355	0.99
stbE	58	126	2.17
ybcJ	198	138	0.7
pldB	1787	1549	0.87
dppF	2410	572	0.24
mgtC	647	1994	3.08
dppD	3638	937	0.26
pldA	4172	2414	0.58
mgtB	2616	6882	2.63
nhoA	1761	1543	0.88
orf245	3085	2576	0.84
bfd	423	288	0.68
SEN4331A	173	168	0.97
hycA	804	51	0.06
stfA	17	29	1.71
stfD	52	72	1.38
stfC	197	368	1.87
bfr	3403	32082	9.43
mgtA	1172	1106	0.94
hycH	72	26	0.36
ybbY	136	134	0.99
hycI	155	83	0.54
hycF	96	30	0.31
hycG	90	39	0.43
hycD	118	23	0.19
hycE	357	80	0.22
hycB	150	8	0.05
SEN4241	1258	1929	1.53
hycC	158	26	0.16
SEN4240	918	1125	1.23
SEN4243	2045	3233	1.58
orf242	727	967	1.33
SEN4242	1839	2802	1.52
SEN4244	306	322	1.05
SEN4247	100731	25892	0.26
eutA	46	161	3.5
SEN4246	261	252	0.97
ybcI	98	99	1.01
eutB	194	397	2.05
SEN4249	5097	601	0.12
eutC	38	149	3.92
SEN4248	1674	50	0.03
ybdM	597	776	1.3
ybdN	588	752	1.28
mgsA	1971	966	0.49
ybdK	167	960	5.75
typA	17432	8584	0.49
ybdL	1287	1034	0.8
ybdQ	10254	9948	0.97
SEN2777	1341	700	0.52
ybdR	155	658	4.25
ybdO	2695	1538	0.57
SEN2779	830	430	0.52
ybdZ	1	1	1
hydG	3705	2995	0.81
hydH	3948	3331	0.84
ybdB	19	30	1.58
ybdA	34	38	1.12
stdC	21	22	1.05
ybdF	484	465	0.96
ybdD	378	943	2.49
ybdJ	208	394	1.89
dppA	25892	16805	0.65
ybdH	531	806	1.52
dppC	865	296	0.34
SEN2781	2057	942	0.46
ybdG	830	1507	1.82
hydN	453	55	0.12
dppB	2073	805	0.39
SEN2782	980	598	0.61
ybeQ	1577	2378	1.51
SEN2789	2458	1779	0.72
ybeR	49	58	1.18
ybeS	123	150	1.22
ybeL	5363	5839	1.09
ybeM	224	490	2.19
ybeX	7833	7902	1.01
ruvC	770	460	0.6
ybeY	2563	2752	1.07
sthB	349	753	2.16
sthA	107	294	2.75
sthD	78	151	1.94
ybeU	118	145	1.23
ybeV	254	309	1.22
sthE	265	374	1.41
ybeA	1209	656	0.54
tyrP	684	559	0.82
SEN4263	98	122	1.24
ybeB	1484	839	0.57
SEN4262	450	474	1.05
tyrS	8517	5791	0.68
tyrR	5500	4171	0.76
ruvB	599	439	0.73
ruvA	634	467	0.74
SEN4269	12	12	1
ybeJ	241	464	1.93
SEN2796	38	40	1.05
SEN4265	2108	1742	0.83
ybeD	4279	5430	1.27
SEN2797	7	14	2
SEN4264	1660	1338	0.81
SEN2794	57	70	1.23
ybeF	555	1709	3.08
SEN2795	117	179	1.53
SEN4266	1524	1416	0.93
SEN2799	18	18	1
SEN2798	16	29	1.81
tyrA	1673	607	0.36
tyrB	1015	393	0.39
ybfM	10699	1557	0.15
ybfN	1959	156	0.08
nxiA	1189	1471	1.24
stfG	27	42	1.56
dgoA	266	258	0.97
SEN4252	209	169	0.81
SEN4251	473	306	0.65
stfE	27	30	1.11
SEN4250	549	81	0.15
ybfA	4993	3967	0.79
stfF	45	75	1.67
SEN4259	574	604	1.05
dgoK	209	174	0.83
SEN4255	269	266	0.99
ybfF	334	253	0.76
SEN4254	210	164	0.78
ybfE	429	290	0.68
SEN4253	140	139	0.99
wecB	4372	3524	0.81
wecC	1675	1120	0.67
sitA	329	320	0.97
wecD	315	164	0.52
SEN2742	39	100	2.56
sitC	123	137	1.11
gmd	45	60	1.33
sitB	132	160	1.21
SEN4156	97	174	1.79
sitD	328	520	1.59
hypO	66067	37740	0.57
orf319	2236	14955	6.69
hypA	1925	991	0.51
cspB	8802	3734	0.42
hypB	4786	2637	0.55
cspC	170448	118901	0.7
SEN2008	5224	3438	0.66
cspA	404334	177887	0.44
wecF	2522	1238	0.49
hypE	1943	909	0.47
glk	2252	1877	0.83
wecE	2428	1513	0.62
hypF	517	263	0.51
hypC	1314	611	0.46
cspD	5898	9043	1.53
wecG	590	340	0.58
hypD	4187	2026	0.48
cspE	218115	158341	0.73
ppx	1977	2450	1.24
obgE	4244	2749	0.65
csrA	5579	14211	2.55
SEN4165	181	348	1.92
SEN4166	1126	1421	1.26
pps	20636	20223	0.98
SEN0537A	41	133	3.24
ppk	5711	7104	1.24
ppa	8199	3938	0.48
ppc	5176	2026	0.39
SEN2762	224	175	0.78
SEN2761	227	166	0.73
SEN2760	18	19	1.06
SEN0534A	51	50	0.98
SEN2759	531	407	0.77
SEN0618	7326	603	0.08
SEN3558	462	295	0.64
SEN0619	22105	1061	0.05
SEN3559	331	381	1.15
gnd	11841	8547	0.72
SEN2751	226	209	0.92
SEN3578	6	21	3.5
SEN4189	60	77	1.28
SEN2750	134	198	1.48
araD	87	170	1.95
SEN2753	648	182	0.28
araE	321	450	1.4
SEN2752	793	379	0.48
araB	53	125	2.36
araC	771	1097	1.42
SEN3573	1485	1734	1.17
SEN3572	165	287	1.74
araA	204	245	1.2
ptpS	610	422	0.69
SEN4181	464	436	0.94
SEN4182	104	108	1.04
araJ	439	323	0.74
araH	315	250	0.79
pnp	40983	13574	0.33
ibpA	6662	10489	1.57
ibpB	5339	17161	3.21
SEN2747	484	349	0.72
gmk	5993	4552	0.76
SEN2749	19	14	0.74
SEN2743	546	1964	3.6
SEN2744	659	2281	3.46
SEN2746	55	108	1.96
SEN4195	153	161	1.05
ilvE	1987	1032	0.52
SEN4194	165	133	0.81
ilvD	1478	862	0.58
ilvC	2576	1173	0.46
SEN4196	116	98	0.84
pbpG	1760	1184	0.67
SEN4191	66	66	1
ilvI	1250	861	0.69
SEN4190	78	75	0.96
ilvH	431	434	1.01
SEN4193	152	125	0.82
ilvG	448	583	1.3
SEN4192	111	102	0.92
pbpC	246	208	0.85
ilvN	304	294	0.97
ilvM	141	154	1.09
SEN4199	1939	1201	0.62
SEN4198	912	885	0.97
SEN3500	274	277	1.01
pta	10809	4366	0.4
SEN3501	157	347	2.21
psd	2881	1980	0.69
gpt	1238	654	0.53
ilvA	882	563	0.64
ilvB	828	967	1.17
SEN3512	17	35	2.06
gph	1415	868	0.61
SEN3510	109	796	7.3
SEN3503	170	669	3.94
sixA	5655	3148	0.56
pth	626	1091	1.74
gor	3690	2074	0.56
ptr	5238	2418	0.46
rdgC	1482	1073	0.72
SEN0538A	25	37	1.48
nifJ	2925	5749	1.97
SEN3520	927	1103	1.19
gsk	1929	1571	0.81
SEN3518	374	264	0.71
SEN3519	156	164	1.05
SEN2712	800	7664	9.58
SEN3513	1549	3436	2.22
SEN2710	1602	5008	3.13
cstA	2199	6328	2.88
nifU	5968	3627	0.61
nifS	6578	3118	0.47
prc	20151	10417	0.52
ygiX	335	203	0.61
SEN1336	1077	774	0.72
ygiW	1297	1857	1.43
SEN1335	578	509	0.88
ygiY	533	442	0.83
garD	2405	353	0.15
nadR	4673	6106	1.31
ygiR	708	497	0.7
ygiK	481	429	0.89
ygiN	1629	879	0.54
ygiM	17904	5206	0.29
ygiH	677	506	0.75
ygiC	23213	9693	0.42
garR	2113	211	0.1
ygiD	263	679	2.58
ygiE	1099	670	0.61
ygiF	1158	907	0.78
SEN0681	19350	9540	0.49
garL	2208	97	0.04
ygiB	7282	3151	0.43
garK	1452	243	0.17
gst	14702	15450	1.05
ygjU	1301	2102	1.62
ygjT	455	1089	2.39
ygjR	6639	2991	0.45
sspA	15725	11837	0.75
ygjQ	135	128	0.95
sspB	3047	1900	0.62
ygjP	263	316	1.2
ygjO	945	699	0.74
gsp	3189	2554	0.8
nadE	1537	1876	1.22
nadC	298	196	0.66
nadD	786	529	0.67
nadA	109	144	1.32
nadB	312	287	0.92
SEN1355	699	714	1.02
SEN1356	391	548	1.4
gapA	146638	58024	0.4
sinH	79	156	1.97
sinI	258	327	1.27
sinR	328	1212	3.7
rlpB	3885	2786	0.72
ptxA	282	222	0.79
rlpA	1580	962	0.61
ilvY	71	74	1.04
ssrB	976	874	0.9
ssrA	1118	1325	1.19
ptrB	4894	15451	3.16
SEN1379	58	89	1.53
SEN1383	1259	2321	1.84
sipD	869	15507	17.84
SEN1382	508	878	1.73
SEN1385	2882	1165	0.4
sipB	2420	68591	28.34
SEN1384	182	105	0.58
sipC	3002	69612	23.19
SEN1387	144744	81633	0.56
SEN0641	1244	1444	1.16
SEN1386	4520	1560	0.35
SEN1389	92	94	1.02
SEN1388	347	196	0.56
ygeD	793	551	0.69
SEN3588	723	957	1.32
SEN3589	147	143	0.97
sipA	2354	35751	15.19
ygeA	860	660	0.77
SEN1380	12	27	2.25
SEN0629	1247	1159	0.93
ptsN	2044	1583	0.77
ptsI	51422	38607	0.75
SEN1564A	377	174	0.46
ptsJ	100	100	1
ptsG	8048	24377	3.03
ptsH	11354	7550	0.66
SEN0621	6792	2819	0.42
SEN0620	9737	789	0.08
ptsA	1298	1521	1.17
SEN1396	4	2	0.5
SEN1395	1	8	8
SEN1394	22	14	0.64
SEN1393	6	6	1
SEN1399	1806	1486	0.82
SEN3590	336	267	0.79
SEN1398	357	257	0.72
SEN3591	768	538	0.7
SEN3592	432	276	0.64
SEN3593	430	355	0.83
SEN3594	124	113	0.91
ygfE	9234	9582	1.04
SEN3595	3529	1994	0.57
SEN3596	159	2289	14.4
SEN1392	203	397	1.96
SEN3597	2249	2190	0.97
ygfB	2047	1971	0.96
SEN1391	123	128	1.04
ygfA	867	614	0.71
SEN1390	12	33	2.75
SEN3599	854	1255	1.47
yggJ	691	536	0.78
ushA	4111	4214	1.03
yggL	4359	4199	0.96
yggM	2185	1283	0.59
yggN	10746	3569	0.33
nagA	2527	2660	1.05
nagB	2695	2173	0.81
nagC	2535	2472	0.98
yggR	122	130	1.07
yggS	1666	1019	0.61
yggT	2000	957	0.48
yggU	676	412	0.61
SEN0656	329	275	0.84
SEN1357	562	970	1.73
yggV	1020	595	0.58
ushB	724	740	1.02
SEN0655	62	85	1.37
SEN1358	31	55	1.77
yggW	1688	926	0.55
SEN1359	105	80	0.76
yggX	814	781	0.96
ygfY	5021	2894	0.58
SEN1365	85	298	3.51
ygfX	3491	2038	0.58
SEN0663	10357	1524	0.15
SEN1364	92	90	0.98
SEN1367	450	550	1.22
ygfZ	1995	1576	0.79
SEN1366	72	184	2.56
SEN1361	25	50	2
SEN1360	627	603	0.96
SEN1363	160	228	1.43
SEN1362	16	65	4.06
yggB	1032	1937	1.88
nagE	6123	3358	0.55
ptsP	7286	4919	0.68
SEN1919A	0	601	601
yggA	159	143	0.9
nagD	1039	698	0.67
ptsO	576	479	0.83
sirC	926	491	0.53
gatY	146	88	0.6
yggE	1428	714	0.5
yggG	1586	1119	0.71
yghJ	2953	1443	0.49
rlmL	2223	1480	0.67
yghU	758	898	1.18
yghW	363	497	1.37
SEN1378	104	79	0.76
yghA	213	3135	14.72
SEN1374	92	485	5.27
SEN2005	324	388	1.2
SEN2004	405	261	0.64
SEN2003	3	7	2.33
yghB	3289	3322	1.01
SEN2002	0	1	1
SEN2001	17	15	0.88
SEN_r003	6180	4732	0.77
SEN_r004	6070	4760	0.78
SEN_r005	43	38	0.88
SEN_r006	8473	24469	2.89
yigW	972	432	0.44
SEN_r001	6532	5786	0.89
yigZ	1404	894	0.64
SEN_r002	20714	70256	3.39
yihD	6820	4139	0.61
yihE	17464	7850	0.45
iap	3325	2425	0.73
yihG	1650	1142	0.69
SEN_r007	141255	100851	0.71
SEN_r008	2593	2089	0.81
SEN_r009	69	109	1.58
yihO	324	398	1.23
yihI	2040	2561	1.26
yihU	28	15	0.54
yihT	126	31	0.25
yihW	1750	1341	0.77
yihV	78	68	0.87
yqeF	416	826	1.99
yihQ	553	286	0.52
yihP	419	313	0.75
yihS	240	104	0.43
yihR	352	278	0.79
yifZ	409	698	1.71
zipA	2038	2860	1.4
SEN0912A	127	281	2.21
yigC	2310	2065	1.06
yigA	955	667	0.7
yigB	509	322	0.63
yigN	2105	1424	0.68
yigM	215	175	0.81
yigL	1309	1058	0.81
yqfB	2872	1388	0.48
yqfA	6117	3314	0.54
yigI	12	23	1.92
shdA	875	1068	1.22
ais	2042	653	0.32
yigQ	813	656	0.81
yigP	3732	2642	0.71
SEN_r021	78	97	1.24
SEN_r022	2591	2051	0.79
yifA	3896	2687	0.69
yifB	1161	713	0.61
yifE	3974	1966	0.49
yqgB	352	153	0.43
yqgA	186	262	1.41
kduI	164	232	1.41
yqgD	241	230	0.95
yifK	1155	1074	0.93
dedD	1670	1363	0.82
pmbA	1620	1559	0.96
yqgF	594	383	0.64
kduD	210	414	1.97
SEN1365A	194	476	2.45
yqgE	1783	1370	0.77
yifL	772	571	0.74
SEN_r012	52874	503143	9.52
SEN_r013	6139	4801	0.78
SEN_r010	8574	24449	2.85
SEN_r011	207093	722383	3.49
yidZ	608	514	0.85
SEN_r016	5215	4289	0.82
SEN_r017	8560	24441	2.86
SEN_r014	8588	24422	2.84
yidY	532	365	0.69
SEN_r015	33	38	1.15
dedA	2188	1270	0.58
SEN_r018	381978	1058280	2.77
[truncated: 2,406 more rows]
