# Supplementary material for: A novel hypothesis-unbiased method for Gene Ontology enrichment based on transcriptome data
Source: PLoS One. 2017 Feb 15;12(2):e0170486. doi: 10.1371/journal.pone.0170486 (PMC5310883; doi:10.1371/journal.pone.0170486)
Supplement: S2 File — (XLSX) [file pone.0170486.s002.xlsx]

## Sheet: Normal total brain vs. AD t...
Feature ID	Experiment - Range (original values)	Experiment - IQR (original values)	Experiment - Difference (original values)	Experiment - Fold Change (original values)	Fold change based on RPKM	Normal total brain - SRR085725 (GE) - RPKM	AD total brain - SRR087416 (GE) - RPKM	Kal's Z-test: AD total brain vs Normal total brain original values - Proportions difference	Kal's Z-test: AD total brain vs Normal total brain original values - Proportions fold change	Kal's Z-test: AD total brain vs Normal total brain original values - Test statistic	Kal's Z-test: AD total brain vs Normal total brain original values - P-value	Kal's Z-test: AD total brain vs Normal total brain original values - FDR p-value correction	Baggerley's test: AD total brain vs Normal total brain original values - Weighted proportions difference	Baggerley's test: AD total brain vs Normal total brain original values - Weighted proportions fold change	Baggerley's test: AD total brain vs Normal total brain original values - Test statistic	Baggerley's test: AD total brain vs Normal total brain original values - P-value	Baggerley's test: AD total brain vs Normal total brain original values - FDR p-value correction	Normal total brain - SRR085725 (GE) - Expression values	Normal total brain - SRR085725 (GE) - Transcripts annotated	Normal total brain - SRR085725 (GE) - Detected transcripts	Normal total brain - SRR085725 (GE) - Exon length	Normal total brain - SRR085725 (GE) - Unique gene reads	Normal total brain - SRR085725 (GE) - Total gene reads	Normal total brain - SRR085725 (GE) - Unique exon reads	Normal total brain - SRR085725 (GE) - Total exon reads	Normal total brain - SRR085725 (GE) - Ratio of unique to total (exon reads)	Normal total brain - SRR085725 (GE) - Unique exon-exon reads	Normal total brain - SRR085725 (GE) - Total exon-exon reads	Normal total brain - SRR085725 (GE) - Unique intron reads	Normal total brain - SRR085725 (GE) - Total intron reads	Normal total brain - SRR085725 (GE) - Ratio of intron to total gene reads	Normal total brain - SRR085725 (GE) - Exons	Normal total brain - SRR085725 (GE) - Chromosome	Normal total brain - SRR085725 (GE) - Chromosome region start	Normal total brain - SRR085725 (GE) - Chromosome region end	Normal total brain - Means	AD total brain - SRR087416 (GE) - Expression values	AD total brain - SRR087416 (GE) - Transcripts annotated	AD total brain - SRR087416 (GE) - Detected transcripts	AD total brain - SRR087416 (GE) - Exon length	AD total brain - SRR087416 (GE) - Unique gene reads	AD total brain - SRR087416 (GE) - Total gene reads	AD total brain - SRR087416 (GE) - Unique exon reads	AD total brain - SRR087416 (GE) - Total exon reads	AD total brain - SRR087416 (GE) - Ratio of unique to total (exon reads)	AD total brain - SRR087416 (GE) - Unique exon-exon reads	AD total brain - SRR087416 (GE) - Total exon-exon reads	AD total brain - SRR087416 (GE) - Unique intron reads	AD total brain - SRR087416 (GE) - Total intron reads
AC004237.1	348	348	348	5.97143	#DIV/0!	0	0.282196	2.41963e-05	5.47156	14.8025	0	0	2.41963e-05	5.47156	15.2563	0	0	70	1	0	502	0	70	0	0	#NUM!	0	0	0	70	1	3	5	132024372	132057275	70	418	1	1	502	6	418	2	2	1	0	0	4	416
AC015987.1	423	423	423	4.99057	#DIV/0!	0	0.0880986	2.92757e-05	4.57281	15.7006	0	0	2.92757e-05	4.57281	16.1467	0	0	106	1	0	804	2	106	0	0	#NUM!	0	0	2	106	1	2	7	135611202	135617629	106	529	1	0	804	5	529	0	1	0	0	0	5	528
AC016995.3	595	595	595	4.60606	#DIV/0!	0	0.200315	4.10769e-05	4.22049	18.2526	0	0	4.10769e-05	4.22049	18.7514	0	0	165	5	0	1768	27	165	0	0	#NUM!	0	0	27	165	1	13	2	38633860	38742882	165	760	5	1	1768	162	760	5	5	1	1	1	157	755
AC114765.1	328	328	328	5.25974	#DIV/0!	0	0.0939407	2.27344e-05	4.81945	13.9944	0	0	2.27344e-05	4.81945	14.4016	0	0	77	1	0	754	35	77	0	0	#NUM!	0	0	35	77	1	4	2	220970376	221315499	77	405	1	1	754	184	405	1	1	1	0	0	183	404
AC116050.1	243	243	243	2.73571	#DIV/0!	0	0.353371	1.63061e-05	2.50671	9.63594	0	0	1.63061e-05	2.50671	9.81854	0	0	140	1	0	1804	49	140	0	0	#NUM!	0	0	49	140	1	5	2	91777535	91809447	140	383	1	1	1804	163	383	6	9	0.666667	0	0	157	374
APOA1-AS	110	110	110	6.78947	#DIV/0!	0	0.251621	7.66849e-06	6.22113	8.51867	0	0	7.66849e-06	6.22113	8.79213	0	0	19	1	0	563	1	19	0	0	#NUM!	0	0	1	19	1	2	11	116706832	116726445	19	129	1	0	563	11	129	0	2	0	0	0	11	127
CTB-57H20.1	343	343	343	7.59615	#DIV/0!	0	0	2.39586e-05	6.96028	15.3145	0	0	2.39586e-05	6.96028	15.824	0	0	52	1	0	825	42	52	0	0	#NUM!	0	0	42	52	1	5	5	142985192	143208337	52	395	1	0	825	341	395	0	0	#NUM!	0	0	341	395
CTD-2176I21.2	251	251	251	2.32804	#DIV/0!	0	0	1.65556e-05	2.13316	8.92108	0	0	1.65556e-05	2.13316	9.06316	0	0	189	1	0	451	0	189	0	0	#NUM!	0	0	0	189	1	3	5	58142711	58159241	189	440	1	0	451	3	440	0	0	#NUM!	0	0	3	440
CTD-2328D6.1	7104	7104	7104	1.7628	#DIV/0!	0	0	0.000442922	1.61524	37.334	0	0	0.000442922	1.61524	37.7203	0	0	9313	0	0	0	2151	9313	0	0	#NUM!	0	0	2151	9313	1	0	X	108297360	108297792	9313	16417	0	0	0	3521	16417	0	0	#NUM!	0	0	3521	16417
CTD-2571L23.6	135	135	135	6.19231	#DIV/0!	0	0.918183	9.39398e-06	5.67395	9.28371	0	0	9.39398e-06	5.67395	9.57222	0	0	26	1	0	540	25	26	0	0	#NUM!	0	0	25	26	1	3	19	48260292	48272097	26	161	1	1	540	152	161	7	7	1	0	0	145	154
CTD-3006G17.2	320	320	320	2	#DIV/0!	0	0.057076	2.05953e-05	1.83258	8.98322	0	0	2.05953e-05	1.83258	9.09932	0	0	320	4	0	1241	256	320	0	0	#NUM!	0	0	256	320	1	13	14	27727922	28314492	320	640	4	1	1241	505	640	1	1	1	0	0	504	639
ENPP7P1	134	134	134	4.11628	#DIV/0!	0	0.425413	9.21314e-06	3.77171	8.3944	0	0	9.21314e-06	3.77171	8.61018	0	0	43	1	0	999	3	43	0	0	#NUM!	0	0	3	43	1	3	8	8011829	8074438	43	177	1	1	999	19	177	4	6	0.666667	0	0	15	171
FTH1P20	225	225	225	2.61871	#DIV/0!	0	0	1.50376e-05	2.39949	9.06128	0	0	1.50376e-05	2.39949	9.22573	0	0	139	0	0	0	9	139	0	0	#NUM!	0	0	9	139	1	0	2	181737593	181738141	139	364	0	0	0	15	364	0	0	#NUM!	0	0	15	364
KB-1460A1.5	317	317	317	1.91354	#DIV/0!	0	0	2.02081e-05	1.75336	8.58913	0	0	2.02081e-05	1.75336	8.69242	0	0	347	0	0	0	347	347	0	0	#NUM!	0	0	347	347	1	0	8	102179032	102181857	347	664	0	0	0	662	664	0	0	#NUM!	0	0	662	664
MT-RNR1	194111	194111	194111	3.66926	#DIV/0!	0	0	0.0132786	3.3621	309.907	0	0	0.0132786	3.3621	317.825	0	0	72721	0	0	0	51758	72721	0	0	#NUM!	0	0	51758	72721	1	0	MT	647	1601	72721	266832	0	0	0	193009	266832	0	0	#NUM!	0	0	193009	266832
MT-RNR2	690293	690293	690293	3.05351	#DIV/0!	0	0	0.0467191	2.79791	555.04	0	0	0.0467191	2.79791	569.413	0	0	336152	0	0	0	244487	336152	0	0	#NUM!	0	0	244487	336152	1	0	MT	1670	3229	336152	1026445	0	0	0	751776	1026445	0	0	#NUM!	0	0	751776	1026445
MT-TF	2384	2384	2384	2.4431	#DIV/0!	0	0	0.000158172	2.23859	28.3456	0	0	0.000158172	2.23859	28.8236	0	0	1652	0	0	0	1632	1652	0	0	#NUM!	0	0	1632	1652	1	0	MT	576	647	1652	4036	0	0	0	3967	4036	0	0	#NUM!	0	0	3967	4036
MT-TG	340	340	340	2.02102	#DIV/0!	0	0	2.19278e-05	1.85184	9.3432	0	0	2.19278e-05	1.85184	9.46593	0	0	333	0	0	0	333	333	0	0	#NUM!	0	0	333	333	1	0	MT	9990	10058	333	673	0	0	0	672	673	0	0	#NUM!	0	0	672	673
MT-TI	700	700	700	7.48148	#DIV/0!	0	0	4.8883e-05	6.85521	21.8278	0	0	4.8883e-05	6.85521	22.5506	0	0	108	0	0	0	102	108	0	0	#NUM!	0	0	102	108	1	0	MT	4262	4331	108	808	0	0	0	748	808	0	0	#NUM!	0	0	748	808
MT-TL1	5853	5853	5853	2.57381	#DIV/0!	0	0	0.00039051	2.35836	45.788	0	0	0.00039051	2.35836	46.6057	0	0	3719	0	0	0	3698	3719	0	0	#NUM!	0	0	3698	3719	1	0	MT	3229	3304	3719	9572	0	0	0	9485	9572	0	0	#NUM!	0	0	9485	9572
MT-TM	2199	2199	2199	2.60981	#DIV/0!	0	0	0.000146919	2.39134	28.2775	0	0	0.000146919	2.39134	28.7892	0	0	1366	0	0	0	529	1366	0	0	#NUM!	0	0	529	1366	1	0	MT	4401	4469	1366	3565	0	0	0	1188	3565	0	0	#NUM!	0	0	1188	3565
MT-TV	1955	1955	1955	2.17206	#DIV/0!	0	0	0.000127682	1.99024	23.7243	0	0	0.000127682	1.99024	24.0702	0	0	1668	0	0	0	1666	1668	0	0	#NUM!	0	0	1666	1668	1	0	MT	1601	1670	1668	3623	0	0	0	3615	3623	0	0	#NUM!	0	0	3615	3623
RP1-90J20.11	262	262	262	2.09167	#DIV/0!	0	0	1.70048e-05	1.91657	8.43658	0	0	1.70048e-05	1.91657	8.55321	0	0	240	0	0	0	239	240	0	0	#NUM!	0	0	239	240	1	0	6	3025024	3027659	240	502	0	0	0	501	502	0	0	#NUM!	0	0	501	502
RP11-123O10.4	245	245	245	4.55072	#DIV/0!	0	0.368913	1.69072e-05	4.16978	11.6752	0	0	1.69072e-05	4.16978	11.9923	0	0	69	1	0	192	50	69	0	0	#NUM!	0	0	50	69	1	2	12	67285655	67462942	69	314	1	0	192	261	314	0	1	0	0	0	261	313
RP11-138A9.2	123	123	123	8.6875	#DIV/0!	0	0	8.60871e-06	7.96027	9.34469	0	0	8.60871e-06	7.96027	9.66737	0	0	16	0	0	0	16	16	0	0	#NUM!	0	0	16	16	1	0	7	130621222	130624420	16	139	0	0	0	138	139	0	0	#NUM!	0	0	138	139
RP11-340F14.5	192	192	192	4.25424	#DIV/0!	0	0	1.32178e-05	3.89812	10.1455	0	0	1.32178e-05	3.89812	10.4112	0	0	59	0	0	0	59	59	0	0	#NUM!	0	0	59	59	1	0	12	121625358	121625835	59	251	0	0	0	251	251	0	0	#NUM!	0	0	251	251
RP11-362A9.3	204	204	204	3.4	#DIV/0!	0	0	1.38996e-05	3.11539	9.71313	0	0	1.38996e-05	3.11539	9.93375	0	0	85	1	0	474	2	85	0	0	#NUM!	0	0	2	85	1	2	3	152175547	152214602	85	289	1	0	474	13	289	0	0	#NUM!	0	0	13	289
RP11-707O23.5	222	222	222	23.2	#DIV/0!	0	0	1.56598e-05	21.2579	13.6042	0	0	1.56598e-05	21.2579	14.1563	0	0	10	0	0	0	3	10	0	0	#NUM!	0	0	3	10	1	0	17	43678234	43679706	10	232	0	0	0	41	232	0	0	#NUM!	0	0	41	232
RP11-739N10.1	197	197	197	2.576	#DIV/0!	0	0.0277009	1.31449e-05	2.36036	8.4023	0	0	1.31449e-05	2.36036	8.55224	0	0	125	5	0	2557	16	125	0	0	#NUM!	0	0	16	125	1	16	18	24916342	25175128	125	322	5	1	2557	39	322	1	1	1	0	0	38	321
RP11-846F4.6	150	150	150	9.82353	#DIV/0!	0	0	1.05147e-05	9.0012	10.4756	0	0	1.05147e-05	9.0012	10.8484	0	0	17	0	0	0	17	17	0	0	#NUM!	0	0	17	17	1	0	17	22026649	22028896	17	167	0	0	0	136	167	0	0	#NUM!	0	0	136	167
RP3-399J4.1	210	210	210	3.01923	#DIV/0!	0	0	1.42016e-05	2.76649	9.38736	0	0	1.42016e-05	2.76649	9.58171	0	0	104	0	0	0	90	104	0	0	#NUM!	0	0	90	104	1	0	6	95156457	95156897	104	314	0	0	0	261	314	0	0	#NUM!	0	0	261	314
RP3-406A7.7	170	170	170	3.69841	#DIV/0!	0	0	1.16337e-05	3.38882	9.13827	0	0	1.16337e-05	3.38882	9.3582	0	0	63	0	0	0	63	63	0	0	#NUM!	0	0	63	63	1	0	6	136656851	136657225	63	233	0	0	0	233	233	0	0	#NUM!	0	0	233	233
RP4-555D20.2	348	348	348	3.25974	#DIV/0!	0	0	2.36528e-05	2.98687	12.4803	0	0	2.36528e-05	2.98687	12.7551	0	0	154	0	0	0	154	154	0	0	#NUM!	0	0	154	154	1	0	3	44158790	44163857	154	502	0	0	0	502	502	0	0	#NUM!	0	0	502	502
TLDC2	84	84	84	22	#DIV/0!	0	0.19421	5.92395e-06	20.1584	8.34659	0	0	5.92395e-06	20.1584	8.68354	0	0	4	3	0	2553	1	4	0	0	#NUM!	0	0	1	4	1	9	20	35504523	35522638	4	88	3	0	2553	24	88	1	7	0.142857	0	0	23	81
NOS2P3	111	111	111	38	31.4593	0.0637457	2.00539	7.84286e-06	34.819	9.79882	0	0	7.84286e-06	34.819	10.2117	0	0	3	2	1	3638	2	3	2	3	0.666667	0	0	0	0	0	8	17	20339649	20350557	3	114	2	1	3638	53	114	49	103	0.475728	6	10	4	11
IGHA1	86	86	86	29.6667	27.1833	0.208925	5.67927	6.07208e-06	27.1833	8.55531	0	0	6.07208e-06	27.1833	8.90986	0	0	3	1	1	1110	2	3	2	3	0.666667	0	0	0	0	0	3	14	106173456	106175002	3	89	1	1	1110	50	89	50	89	0.561798	3	4	0	0
ISG15	2445	2445	2445	26.2062	24.1958	10.4374	252.542	0.000172555	24.0125	45.3963	0	0	0.000172555	24.0125	47.2607	0	0	97	1	1	711	97	97	96	96	1	6	6	1	1	0.0103093	2	1	948802	949920	97	2542	1	1	711	2542	2542	2535	2535	1	124	124	7	7
MUC3A_1	180	180	180	21	21.991	0.0977979	2.15067	1.26914e-05	19.2421	12.189	0	0	1.26914e-05	19.2421	12.6788	0	0	9	0	1	5533	7	9	7	7	1	0	0	0	2	0.222222	20	7	100547186	100611118	9	189	0	1	5533	170	189	155	168	0.922619	0	0	15	21
CTD-2281E23.1	113	113	113	15.125	18.3258	0.0256477	0.470015	7.95217e-06	13.8589	9.462	0	0	7.95217e-06	13.8589	9.82674	0	0	8	1	1	3014	8	8	1	1	1	0	0	7	7	0.875	3	8	1244291	1250829	8	121	1	1	3014	121	121	20	20	1	0	0	101	101
IFI6	9396	9396	9396	16.5821	15.4041	51.654	795.685	0.000661629	15.194	86.8554	0	0	0.000661629	15.194	90.2594	0	0	603	3	1	865	597	603	575	578	0.99481	70	70	22	25	0.0414594	11	1	27992571	27998729	603	9999	3	3	865	9943	9999	9684	9717	0.996604	544	544	259	282
SLX1A-SULT1A3	139	139	139	13.6364	11.5453	0.167647	1.93553	9.77437e-06	12.4949	10.4104	0	0	9.77437e-06	12.4949	10.8053	0	0	11	6	0	4611	0	11	0	10	0	0	4	0	1	0.0909091	22	16	30205212	30215631	11	150	6	1	4611	5	150	5	126	0.0396825	5	45	0	24
SIGLEC1	203	203	203	12.2778	10.7091	0.156839	1.67962	1.42623e-05	11.25	12.4676	0	0	1.42623e-05	11.25	12.932	0	0	18	3	1	7886	18	18	16	16	1	0	0	2	2	0.111111	24	20	3667616	3687775	18	221	3	1	7886	220	221	187	187	1	3	3	33	34
MTRNR2L1	27039	27039	27039	11.5828	10.6132	127.014	1348.03	0.00189867	10.6132	143.191	0	0	0.00189867	10.6132	148.52	0	0	2555	1	1	1555	2457	2555	2457	2555	0.961644	0	0	0	0	0	1	17	22022436	22023991	2555	29594	1	1	1555	28873	29594	28873	29594	0.975637	0	0	0	0
OAS1	107	107	107	10.7273	10.5373	0.197704	2.08327	7.50777e-06	9.8293	8.93323	0	0	7.50777e-06	9.8293	9.25728	0	0	11	11	0	3910	8	11	7	10	0.7	4	4	1	1	0.0909091	26	12	113344581	113369990	11	118	11	1	3910	70	118	70	115	0.608696	36	36	0	3
RP1-71H24.1	1404	1404	1404	6.82573	10.0792	0.134439	1.35503	9.78876e-05	6.25435	30.4624	0	0	9.78876e-05	6.25435	31.4424	0	0	241	1	0	575	15	241	0	1	0	0	0	15	240	0.995851	3	12	113345432	113455556	241	1645	1	0	575	113	1645	0	11	0	0	0	113	1634
MUC12	247	247	247	10.5	9.4836	0.0902536	0.85593	1.73271e-05	9.62105	13.542	0	0	1.73271e-05	9.62105	14.0311	0	0	26	6	0	17130	23	26	18	20	0.9	1	1	5	6	0.230769	23	7	100612903	100662230	26	273	6	1	17130	255	273	200	207	0.966184	3	3	55	66
PPP1R26-AS1	189	189	189	6.4	9.36652	0.205106	1.92113	1.31606e-05	5.86426	11.0515	0	0	1.31606e-05	5.86426	11.3991	0	0	35	3	2	3392	35	35	9	9	1	0	0	26	26	0.742857	7	9	138354572	138372623	35	224	3	2	3392	216	224	91	92	0.98913	0	0	125	132
MX2	347	347	347	9.2619	8.87854	0.170153	1.51071	2.43067e-05	8.48659	15.8227	0	0	2.43067e-05	8.48659	16.378	0	0	42	14	5	13175	42	42	29	29	1	6	6	13	13	0.309524	43	21	42733869	42781317	42	389	14	6	13175	379	389	278	281	0.989324	29	29	101	108
KLC3	147	147	147	14.3636	8.85747	0.0634665	0.562153	1.0341e-05	13.1613	10.7501	0	0	1.0341e-05	13.1613	11.1613	0	0	11	7	1	3654	6	11	2	3	0.666667	0	0	4	8	0.727273	27	19	45836691	45854778	11	158	7	3	3654	84	158	18	29	0.62069	4	4	66	129
AC016831.7	732	732	732	5.15909	8.55204	0.287013	2.45455	5.07096e-05	4.72722	20.815	0	0	5.07096e-05	4.72722	21.4155	0	0	176	1	1	1616	58	176	6	6	1	0	0	52	170	0.965909	5	7	130538478	130613408	176	908	1	1	1616	241	908	55	56	0.982143	1	1	186	852
RP11-417L19.2	270	270	270	13.8571	8.24661	0.546306	4.50517	1.89886e-05	12.6972	14.5281	0	0	1.89886e-05	12.6972	15.0806	0	0	21	1	1	283	20	21	2	2	1	0	0	18	19	0.904762	3	12	132341964	132348596	21	291	1	1	283	285	291	18	18	1	0	0	267	273
RP11-87G24.3	113	113	113	4.89655	8.24661	0.0797753	0.657876	7.81628e-06	4.48666	8.07783	6.66134e-16	1.09674e-14	7.81628e-06	4.48666	8.30528	0	0	29	3	1	969	25	29	1	1	1	0	0	24	28	0.965517	7	17	74946398	74965238	29	142	3	2	969	130	142	4	9	0.444444	0	0	126	133
IFI44L	688	688	688	7.94949	8.05483	0.649218	5.22934	4.80913e-05	7.28405	21.8347	0	0	4.80913e-05	7.28405	22.5709	0	0	99	11	2	10240	99	99	86	86	1	9	9	13	13	0.131313	32	1	79085606	79111830	99	787	11	5	10240	786	787	755	756	0.998677	28	28	31	31
XAF1	747	747	747	7.66964	7.73867	1.06656	8.25374	5.21862e-05	7.02762	22.6332	0	0	5.21862e-05	7.02762	23.3883	0	0	112	21	4	6668	109	112	90	92	0.978261	7	7	19	20	0.178571	52	17	6658765	6678966	112	859	21	6	6668	825	859	745	777	0.958816	18	18	80	82
SERPINF2	154	154	154	5.66667	6.6431	0.526761	3.49933	1.06945e-05	5.19231	9.74409	0	0	1.06945e-05	5.19231	10.0367	0	0	33	5	0	2348	32	33	16	16	1	1	1	16	17	0.515152	18	17	1646129	1658562	33	187	5	0	2348	183	187	116	116	1	6	6	67	71
ATAD3C	255	255	255	6.20408	6.4418	0.641593	4.13301	1.77449e-05	5.68474	12.7638	0	0	1.77449e-05	5.68474	13.1608	0	0	49	3	1	3976	36	49	27	33	0.818182	1	2	9	16	0.326531	17	1	1385068	1405538	49	304	3	2	3976	235	304	187	232	0.806034	13	21	48	72
PAX8	108	108	108	5.90909	6.41403	0.02117	0.135785	7.50742e-06	5.41444	8.22927	2.22045e-16	3.72912e-15	7.50742e-06	5.41444	8.48051	0	0	22	13	0	7303	0	22	0	2	0	0	0	0	20	0.909091	31	2	113973573	114036527	22	130	13	0	7303	1	130	1	14	0.0714286	1	1	0	116
IRF7	382	382	382	6.45714	6.17802	1.94138	11.9939	2.66046e-05	5.91662	15.7368	0	0	2.66046e-05	5.91662	16.2334	0	0	70	17	2	2628	70	70	66	66	1	8	8	4	4	0.0571429	41	11	612552	615999	70	452	17	4	2628	452	452	445	445	1	67	67	7	7
AZGP1	735	735	735	6.92742	6.01565	3.29372	19.8139	5.12586e-05	6.34753	22.0948	0	0	5.12586e-05	6.34753	22.8089	0	0	124	6	3	2699	107	124	99	115	0.86087	5	6	8	9	0.0725806	15	7	99564342	99573780	124	859	6	4	2699	715	859	625	755	0.827815	24	26	90	104
MX1	1754	1754	1754	6.01143	5.51492	2.87269	15.8427	0.000121973	5.50821	33.2766	0	0	0.000121973	5.50821	34.2998	0	0	350	17	3	8611	327	350	299	320	0.934375	55	55	28	30	0.0857143	50	21	42792230	42831141	350	2104	17	9	8611	1986	2104	1856	1926	0.963655	206	207	130	178
GIPR	215	215	215	5.88636	5.22285	0.489668	2.55746	1.4944e-05	5.39362	11.6022	0	0	1.4944e-05	5.39362	11.9559	0	0	44	8	3	4736	43	44	30	30	1	2	2	13	14	0.318182	28	19	46171501	46186982	44	259	8	4	4736	252	259	170	171	0.994152	7	7	82	88
AC159540.1	349	349	349	4.49	5.16686	0.513921	2.65536	2.4073e-05	4.11414	13.8848	0	0	2.4073e-05	4.11414	14.2592	0	0	100	19	1	5415	21	100	9	36	0.25	6	6	12	64	0.64	44	2	98081082	98099107	100	449	19	3	5415	104	449	37	203	0.182266	23	24	67	246
AMER2-AS1	105	105	105	7.5625	5.16455	0.741347	3.82872	7.33375e-06	6.92945	8.46756	0	0	7.33375e-06	6.92945	8.74884	0	0	16	1	1	1147	16	16	11	11	1	1	1	5	5	0.3125	4	13	25746965	25754217	16	121	1	1	1147	120	121	62	62	1	6	6	58	59
RP11-697E2.6	204	204	204	5.34043	5.02721	0.745227	3.74642	1.41454e-05	4.89338	11.0739	0	0	1.41454e-05	4.89338	11.3983	0	0	47	1	0	3838	0	47	0	37	0	0	1	0	10	0.212766	13	15	90792787	90815440	47	251	1	0	3838	2	251	0	203	0	0	2	2	48
IRF9	485	485	485	5.33036	4.93924	2.13936	10.5668	3.36284e-05	4.88415	17.0679	0	0	3.36284e-05	4.88415	17.5675	0	0	112	15	1	3794	4	112	4	105	0.0380952	4	16	0	7	0.0625	37	14	24630261	24635774	112	597	15	3	3794	4	597	4	566	0.00706714	4	69	0	31
ACRC	249	249	249	4.41096	4.72242	0.555056	2.62121	1.71646e-05	4.04172	11.6716	0	0	1.71646e-05	4.04172	11.9834	0	0	73	3	2	3621	72	73	26	26	1	3	3	46	47	0.643836	17	X	70798260	70833433	73	322	3	3	3621	307	322	133	134	0.992537	10	10	174	188
BST2	560	560	560	5.08759	4.65611	9.32601	43.4229	3.8779e-05	4.66171	18.1473	0	0	3.8779e-05	4.66171	18.6675	0	0	137	3	1	1119	137	137	135	135	1	29	29	2	2	0.0145985	9	19	17513747	17516457	137	697	3	2	1119	697	697	686	686	1	139	139	11	11
ANKRD18A_2	381	381	381	2.51793	4.58145	0.262387	1.20212	2.53625e-05	2.30715	11.5348	0	0	2.53625e-05	2.30715	11.7357	0	0	251	0	1	5303	20	251	9	18	0.5	0	0	11	233	0.928287	21	9	38540565	38620657	251	632	0	2	5303	56	632	48	90	0.533333	8	17	8	542
CTD-2026G6.3	215	215	215	2.34375	4.58145	0.384588	1.76197	1.41934e-05	2.14756	8.29286	0	0	1.41934e-05	2.14756	8.42601	0	0	160	1	0	201	45	160	0	1	0	0	0	45	159	0.99375	2	3	75589199	75629150	160	375	1	1	201	98	375	2	5	0.4	0	0	96	370
PRB2	186	186	186	3.26829	4.58145	0.431615	1.97742	1.2644e-05	2.9947	9.13366	0	0	1.2644e-05	2.9947	9.33512	0	0	82	3	1	1791	23	82	3	10	0.3	0	2	20	72	0.878049	6	12	11544475	11653975	82	268	3	1	1791	90	268	5	50	0.1	0	0	85	218
RSAD2	148	148	148	3.69091	4.55734	0.607672	2.76937	1.01271e-05	3.38194	8.5206	0	0	1.01271e-05	3.38194	8.72539	0	0	55	6	2	4834	54	55	38	38	1	3	3	16	17	0.309091	15	2	7005936	7038370	55	203	6	2	4834	199	203	186	189	0.984127	3	3	13	14
IFI35	176	176	176	5	4.30443	1.68474	7.25186	1.21816e-05	4.58145	10.132	0	0	1.21816e-05	4.58145	10.4201	0	0	44	8	1	1973	44	44	43	43	1	7	7	1	1	0.0227273	21	17	41158741	41166473	44	220	8	2	1973	218	220	202	202	1	18	18	16	18
PLEKHA4	160	160	160	4.07692	4.26857	0.823005	3.51306	1.09965e-05	3.73565	9.14633	0	0	1.09965e-05	3.73565	9.38013	0	0	52	11	1	3851	50	52	41	41	1	8	8	9	11	0.211538	38	19	49340353	49371889	52	212	11	3	3851	206	212	191	191	1	41	41	15	21
TMPRSS5	347	347	347	3.79839	4.19489	1.85851	7.79623	2.37761e-05	3.48043	13.1728	0	0	2.37761e-05	3.48043	13.4953	0	0	124	12	3	2662	123	124	64	64	1	13	13	59	60	0.483871	31	11	113558271	113577095	124	471	12	2	2662	468	471	293	293	1	29	29	175	178
CHMP4A	203	203	203	4.38333	4.11527	1.82604	7.51463	1.39905e-05	4.01641	10.5202	0	0	1.39905e-05	4.01641	10.8003	0	0	60	11	0	2413	1	60	1	57	0.0175439	1	7	0	3	0.05	27	14	24678788	24683075	60	263	11	0	2413	6	263	6	256	0.0234375	6	34	0	7
COX6A1P2	230	230	230	4.43284	4.06176	9.07049	36.8422	1.58576e-05	4.06176	11.2327	0	0	1.58576e-05	4.06176	11.5335	0	0	67	1	1	571	3	67	3	67	0.0447761	0	0	0	0	0	1	6	37012606	37013177	67	297	1	1	571	12	297	12	297	0.040404	0	0	0	0
SPR	275	275	275	4.125	3.90803	4.33519	16.9421	1.89092e-05	3.7797	12.0331	0	0	1.89092e-05	3.7797	12.3429	0	0	88	2	1	1480	87	88	83	83	1	2	2	4	5	0.0568182	6	2	73114488	73119287	88	363	2	2	1480	362	363	354	354	1	11	11	8	9
IFI44	162	162	162	3.74576	3.87133	1.10392	4.27365	1.10929e-05	3.43221	8.95899	0	0	1.10929e-05	3.43221	9.1764	0	0	59	10	0	2801	59	59	40	40	1	5	5	19	19	0.322034	24	1	79115480	79129763	59	221	10	4	2801	219	221	167	169	0.988166	28	28	52	52
CMPK2	152	152	152	3.86792	3.84842	0.811241	3.122	1.04234e-05	3.54414	8.76986	0	0	1.04234e-05	3.54414	8.98705	0	0	53	7	1	4288	52	53	45	45	1	3	3	7	8	0.150943	17	2	6980700	7006766	53	205	7	1	4288	203	205	187	189	0.989418	2	2	16	16
HSPB1	4850	4850	4850	4.14119	3.80416	72.666	276.433	0.000333541	3.79453	50.5997	0	0	0.000333541	3.79453	51.9071	0	0	1544	3	2	1634	1063	1544	1055	1536	0.686849	236	278	8	8	0.00518135	6	7	75931860	75933612	1544	6394	3	2	1634	4386	6394	4369	6377	0.685118	968	1160	17	17
IFIH1	132	132	132	4.21951	3.80399	0.563378	2.14308	9.08442e-06	3.8663	8.39235	0	0	9.08442e-06	3.8663	8.61114	0	0	41	3	2	4528	41	41	33	33	1	5	5	8	8	0.195122	19	2	163123588	163175213	41	173	3	2	4528	171	173	137	137	1	25	25	34	36
OSGIN1	164	164	164	3.73333	3.80163	1.05006	3.99194	1.12281e-05	3.42082	9.00409	0	0	1.12281e-05	3.42082	9.22212	0	0	60	7	0	3460	58	60	47	47	1	3	3	11	13	0.216667	21	16	83981886	83999937	60	224	7	2	3460	220	224	194	195	0.994872	13	13	26	29
NPIPA8	152	152	152	3.71429	3.78468	0.727327	2.7527	1.0404e-05	3.40336	8.65349	0	0	1.0404e-05	3.40336	8.86234	0	0	56	3	0	4889	0	56	0	46	0	0	15	0	10	0.178571	32	16	18411798	18441131	56	208	3	1	4889	2	208	1	190	0.00526316	1	24	1	18
SLC51A	153	153	153	4.25532	3.66516	0.0584185	0.214113	1.05331e-05	3.89911	9.05731	0	0	1.05331e-05	3.89911	9.29456	0	0	47	14	1	5293	2	47	1	4	0.25	0	1	1	43	0.914894	40	3	195938357	195970049	47	200	14	1	5293	9	200	4	16	0.25	0	0	5	184
RP11-288G11.3	516	516	516	4.5102	3.58694	13.3448	47.867	3.55977e-05	4.13266	16.9035	0	0	3.55977e-05	4.13266	17.3605	0	0	147	1	1	475	73	147	13	82	0.158537	2	3	60	65	0.442177	2	10	134596682	134598269	147	663	1	1	475	350	663	29	321	0.0903427	8	11	321	342
LINC01158	288	288	288	2.60894	3.55062	5.86178	20.813	1.92411e-05	2.39055	10.2308	0	0	1.92411e-05	2.39055	10.4158	0	0	179	5	3	844	176	179	64	64	1	8	8	112	115	0.642458	13	2	105424029	105469641	179	467	5	4	844	453	467	248	248	1	27	27	205	219
C5orf63	204	204	204	3.61538	3.46154	0.774098	2.67957	1.39449e-05	3.31274	9.93246	0	0	1.39449e-05	3.31274	10.1679	0	0	78	8	3	7190	71	78	65	72	0.902778	3	3	6	6	0.0769231	19	5	126378249	126409184	78	282	8	2	7190	227	282	218	272	0.801471	0	0	9	10
GUSBP9	178	178	178	4.86957	3.46154	0.42293	1.46399	1.23103e-05	4.46194	10.1247	0	0	1.23103e-05	4.46194	10.409	0	0	46	3	1	1645	4	46	3	9	0.333333	1	2	1	37	0.804348	13	5	70435715	70585611	46	224	3	2	1645	21	224	12	34	0.352941	7	12	9	190
CARHSP1	375	375	375	3.84091	3.44605	1.28256	4.41977	2.57076e-05	3.51939	13.7438	0	0	2.57076e-05	3.51939	14.0827	0	0	132	15	0	5545	41	132	11	92	0.119565	9	9	30	40	0.30303	33	16	8946798	8962866	132	507	15	3	5545	171	507	37	346	0.106936	31	31	134	161
HERC6	562	562	562	4.28655	3.43781	1.77476	6.1013	3.87007e-05	3.92772	17.3953	0	0	3.87007e-05	3.92772	17.8529	0	0	171	8	2	5793	169	171	133	133	1	22	22	36	38	0.222222	39	4	89299890	89364263	171	733	8	3	5793	719	733	498	499	0.997996	39	39	221	234
ERICH1-AS1	936	936	936	6.11475	3.35973	0.0630695	0.211897	6.51139e-05	5.60289	24.3877	0	0	6.51139e-05	5.60289	25.1422	0	0	183	5	1	3677	162	183	3	3	1	2	2	159	180	0.983607	13	8	687650	1087777	183	1119	5	2	3677	952	1119	10	11	0.909091	1	1	942	1108
RMST	141	141	141	5.14706	3.35973	0.146252	0.491367	9.7672e-06	4.7162	9.1304	0	0	9.7672e-06	4.7162	9.3935	0	0	34	5	2	4757	34	34	9	9	1	0	0	25	25	0.735294	24	12	97825430	97958813	34	175	5	3	4757	173	175	33	33	1	2	2	140	142
ENPP7P6	476	476	476	3.06061	3.32155	0.665681	2.2111	3.22209e-05	2.8044	14.2179	0	0	3.22209e-05	2.8044	14.5156	0	0	231	1	0	929	32	231	0	8	0	0	0	32	223	0.965368	3	8	12305521	12368787	231	707	1	0	929	92	707	0	29	0	0	1	92	678
RP11-146D12.2	743	743	743	2.26361	3.28337	1.65058	5.41948	4.88227e-05	2.07412	15.0623	0	0	4.88227e-05	2.07412	15.294	0	0	588	3	0	2248	279	588	0	48	0	0	5	279	540	0.918367	15	9	42409988	42474239	588	1331	3	1	2248	625	1331	2	172	0.0116279	1	10	623	1159
RP11-14N7.2	455	455	455	4.99123	3.28337	3.31295	10.8777	3.14906e-05	4.57341	16.2842	0	0	3.14906e-05	4.57341	16.7469	0	0	114	5	0	840	40	114	16	36	0.444444	0	3	24	78	0.684211	9	1	148928321	148951595	114	569	5	2	840	158	569	46	129	0.356589	3	13	112	440
RP11-60A24.3	605	605	605	2.25	3.20702	0.252622	0.810162	3.9721e-05	2.06165	13.535	0	0	3.9721e-05	2.06165	13.7417	0	0	484	2	1	612	284	484	2	2	1	1	1	282	482	0.995868	4	17	55849306	55912110	484	1089	2	1	612	596	1089	7	7	1	0	0	589	1082
ATP2A1	125	125	125	5.46429	3.17177	0.219082	0.694879	8.67273e-06	5.00687	8.71182	0	0	8.67273e-06	5.00687	8.9695	0	0	28	9	0	4587	22	28	11	13	0.846154	2	2	11	15	0.535714	38	16	28889725	28915830	28	153	9	2	4587	123	153	28	45	0.622222	4	4	95	108
HELZ2	203	203	203	3.56962	3.17177	0.499716	1.58499	1.38675e-05	3.27081	9.86371	0	0	1.38675e-05	3.27081	10.0956	0	0	79	6	3	12066	79	79	78	78	1	11	11	1	1	0.0126582	31	20	62189438	62205592	79	282	6	3	12066	282	282	270	270	1	17	17	12	12
MTRNR2L12	180	180	180	3.4	3.11539	5.68399	17.7078	1.22643e-05	3.11539	9.12389	0	0	1.22643e-05	3.11539	9.33113	0	0	75	1	1	1020	39	75	39	75	0.52	0	0	0	0	0	1	3	96335980	96337000	75	255	1	1	1020	128	255	128	255	0.501961	0	0	0	0
RP11-286B14.1	206	206	206	2.77586	3.10796	2.62162	8.14787	1.38406e-05	2.5435	8.93744	0	0	1.38406e-05	2.5435	9.10916	0	0	116	3	2	2182	100	116	73	74	0.986486	1	1	27	42	0.362069	9	1	95975671	96247898	116	322	3	2	2182	299	322	251	251	1	5	5	48	71
TDRG1	264	264	264	4.82609	3.10129	0.622247	1.92977	1.8253e-05	4.4221	12.3031	0	0	1.8253e-05	4.4221	12.6472	0	0	69	4	1	1615	53	69	13	13	1	1	1	40	56	0.811594	7	6	40302692	40347624	69	333	4	1	1615	216	333	44	44	1	0	0	172	289
LY6H	1294	1294	1294	3.15308	2.9093	24.4112	71.0196	8.77667e-05	2.88913	23.7421	0	0	8.77667e-05	2.88913	24.2515	0	0	601	4	3	1881	601	601	594	594	1	56	56	7	7	0.0116473	9	8	144239330	144242128	601	1895	4	4	1881	1894	1895	1885	1886	0.99947	167	167	9	9
NAA10	216	216	216	3.13861	2.90823	1.49975	4.36161	1.4646e-05	2.87588	9.68112	0	0	1.4646e-05	2.87588	9.88802	0	0	101	16	0	4742	20	101	20	92	0.217391	19	26	0	9	0.0891089	35	X	153194694	153200676	101	317	16	1	4742	35	317	35	292	0.119863	34	60	0	25
C1QA	612	612	612	3.16254	2.90434	16.8339	48.8914	4.15175e-05	2.89781	16.3478	0	0	4.15175e-05	2.89781	16.6993	0	0	283	3	2	1272	283	283	277	277	1	6	6	6	6	0.0212014	6	1	22962998	22966101	283	895	3	3	1272	895	895	878	878	1	24	24	17	17
NUP210L	262	262	262	3.18333	2.90159	0.0787593	0.228527	1.77813e-05	2.91686	10.7252	0	0	1.77813e-05	2.91686	10.957	0	0	120	3	0	5889	105	120	6	6	1	0	0	99	114	0.95	43	1	153965160	154127592	120	382	3	1	5889	320	382	19	19	1	0	0	301	363
TNNT2	241	241	241	3.00833	2.88912	1.04046	3.00603	1.62938e-05	2.75651	10.0403	0	0	1.62938e-05	2.75651	10.2475	0	0	120	26	4	7281	111	120	94	98	0.959184	35	35	17	22	0.183333	65	1	201328135	201346890	120	361	26	7	7281	343	361	294	309	0.951456	86	86	49	52
ADM	186	186	186	3.11364	2.85299	2.5028	7.14046	1.26052e-05	2.85299	8.95342	0	0	1.26052e-05	2.85299	9.14355	0	0	88	8	2	2718	88	88	88	88	1	6	6	0	0	0	19	11	10326226	10328944	88	274	8	2	2718	274	274	274	274	1	11	11	0	0
MTRNR2L8	209	209	209	3.11111	2.85068	5.9325	16.9117	1.41631e-05	2.85068	9.4876	0	0	1.41631e-05	2.85068	9.68894	0	0	99	1	1	1290	59	99	59	99	0.59596	0	0	0	0	0	1	11	10529433	10530723	99	308	1	1	1290	167	308	167	308	0.542208	0	0	0	0
KNOP1	259	259	259	3.17647	2.83477	0.80905	2.29347	1.75753e-05	2.91057	10.6542	0	0	1.75753e-05	2.91057	10.884	0	0	119	5	2	6115	9	119	8	64	0.125	8	8	1	55	0.462185	13	16	19714901	19729557	119	378	5	0	6115	22	378	19	198	0.0959596	19	20	3	180
CTD-2132N18.3	264	264	264	5.19048	2.81432	1.80522	5.08048	1.82918e-05	4.75598	12.5175	0	0	1.82918e-05	4.75598	12.8796	0	0	63	3	0	1199	1	63	0	28	0	0	3	1	35	0.555556	10	17	40271691	40306934	63	327	3	1	1199	9	327	1	86	0.0116279	1	14	8	241
GALM	172	172	172	4.07143	2.7775	0.886621	2.46259	1.18206e-05	3.73061	9.47926	0	0	1.18206e-05	3.73061	9.72138	0	0	56	5	1	2790	51	56	32	32	1	3	3	19	24	0.428571	17	2	38893051	38968379	56	228	5	2	2790	200	228	97	97	1	6	6	103	131
CD22	1009	1009	1009	2.95164	2.75878	4.89841	13.5136	6.81233e-05	2.70456	20.369	0	0	6.81233e-05	2.70456	20.7827	0	0	517	34	9	5839	487	517	369	370	0.997297	43	43	118	147	0.284333	69	19	35810163	35838258	517	1526	34	12	5839	1466	1526	1111	1114	0.997307	114	114	355	412
RP11-444D3.1	173	173	173	3.74603	2.74887	0.0456599	0.125513	1.18461e-05	3.43245	9.25838	0	0	1.18461e-05	3.43245	9.48307	0	0	63	6	1	1693	54	63	1	1	1	0	0	53	62	0.984127	16	12	24366189	24715524	63	236	6	0	1693	202	236	3	3	1	0	0	199	233
RP11-770G2.2	262	262	262	2.38624	2.74887	0.499799	1.37388	1.73348e-05	2.18649	9.2603	0	0	1.73348e-05	2.18649	9.41218	0	0	189	1	1	464	169	189	3	3	1	0	0	166	186	0.984127	2	11	65513199	65539056	189	451	1	1	464	413	451	9	9	1	0	0	404	442
RP11-98J23.2	479	479	479	5.05932	2.74887	1.11659	3.06936	3.31646e-05	4.63581	16.7617	0	0	3.31646e-05	4.63581	17.241	0	0	118	2	1	900	8	118	1	13	0.0769231	1	4	7	105	0.889831	8	5	69171097	69274436	118	597	2	1	900	28	597	1	39	0.025641	1	7	27	558
PAX8-AS1	176	176	176	2.72549	2.73665	0.369396	1.01091	1.18063e-05	2.49734	8.18494	2.22045e-16	3.72912e-15	1.18063e-05	2.49734	8.33948	0	0	102	13	1	15695	8	102	4	75	0.0533333	4	4	4	27	0.264706	34	2	113969098	114034158	102	278	13	2	15695	9	278	5	224	0.0223214	5	5	4	54
PPAP2C	427	427	427	2.9148	2.71615	6.57036	17.846	2.88019e-05	2.6708	13.1739	0	0	2.88019e-05	2.6708	13.4385	0	0	223	6	3	2306	222	223	196	196	1	34	34	26	27	0.121076	16	19	281039	291393	223	650	6	3	2306	650	650	581	581	1	73	73	69	69
RP11-1017G21.4	2017	2017	2017	2.26063	2.67605	9.41342	25.1908	0.000132513	2.07139	24.796	0	0	0.000132513	2.07139	25.177	0	0	1600	3	1	1240	205	1600	16	151	0.10596	0	0	189	1449	0.905625	7	14	102502651	102532565	1600	3617	3	1	1240	318	3617	16	441	0.0362812	0	0	302	3176
ARPC4-TTLL3	384	384	384	4.49091	2.65537	1.36991	3.63763	2.64874e-05	4.11498	14.5652	0	0	2.64874e-05	4.11498	14.958	0	0	110	4	1	2765	1	110	1	49	0.0204082	1	13	0	61	0.554545	19	3	9834765	9877085	110	494	4	1	2765	6	494	2	142	0.0140845	2	22	4	352
ERVH48-1	211	211	211	3.45349	2.64706	0.498724	1.32015	1.43889e-05	3.1644	9.93625	0	0	1.43889e-05	3.1644	10.1645	0	0	86	1	1	2790	83	86	17	18	0.944444	1	1	66	68	0.790698	2	21	44336912	44345756	86	297	1	1	2790	283	297	50	52	0.961538	0	0	233	245
PVT1	287	287	287	4.15385	2.63433	0.112583	0.296581	1.97397e-05	3.80613	12.3183	0	0	1.97397e-05	3.80613	12.6366	0	0	91	20	1	5493	81	91	7	8	0.875	0	0	74	83	0.912088	52	8	128806778	129113499	91	378	20	5	5493	346	378	22	23	0.956522	3	3	324	355
SPAG5	205	205	205	2.84685	2.61384	1.34328	3.51112	1.38021e-05	2.60854	9.02666	0	0	1.38021e-05	2.60854	9.20419	0	0	111	16	1	5467	20	111	20	95	0.210526	20	23	0	16	0.144144	58	17	26904587	26926297	111	316	16	2	5467	62	316	62	271	0.228782	62	67	0	45
LGALS9	263	263	263	2.86525	2.57266	1.75871	4.52458	1.77162e-05	2.6254	10.2558	0	0	1.77162e-05	2.6254	10.4587	0	0	141	18	1	5714	82	141	75	130	0.576923	6	16	7	11	0.0780142	43	17	25956823	25976586	141	404	18	1	5714	248	404	223	365	0.610959	13	36	25	39
NPY	262	262	262	2.78231	2.56059	12.2542	31.378	1.76066e-05	2.54941	10.091	0	0	1.76066e-05	2.54941	10.2853	0	0	147	3	1	921	147	147	146	146	1	34	34	1	1	0.00680272	9	7	24323781	24331484	147	409	3	1	921	409	409	408	408	1	110	110	1	1
PARP9	260	260	260	2.91176	2.54426	0.890818	2.26647	1.75361e-05	2.66802	10.2748	0	0	1.75361e-05	2.66802	10.481	0	0	136	7	2	8938	133	136	101	103	0.980583	3	3	32	33	0.242647	24	3	122246770	122283424	136	396	7	3	8938	391	396	286	286	1	24	24	105	110
KIAA0930	4194	4194	4194	2.76293	2.5247	16.5885	41.8809	0.000281672	2.53164	40.239	0	0	0.000281672	2.53164	41.0097	0	0	2379	17	6	10019	2369	2379	2149	2150	0.999535	241	241	220	229	0.0962589	43	22	45586218	45636650	2379	6573	17	7	10019	6532	6573	5899	5924	0.99578	501	501	633	649
DDX58	209	209	209	2.52555	2.5198	1.06522	2.68413	1.39172e-05	2.31413	8.55804	0	0	1.39172e-05	2.31413	8.70759	0	0	137	5	2	5225	132	137	72	72	1	10	10	60	65	0.474453	25	9	32455299	32526322	137	346	5	2	5225	331	346	197	198	0.994949	20	20	134	148
EPSTI1	155	155	155	4.16327	2.5198	0.376778	0.949404	1.06618e-05	3.81476	9.05863	0	0	1.06618e-05	3.81476	9.29301	0	0	49	10	1	4924	47	49	24	24	1	2	2	23	25	0.510204	31	13	43460523	43566407	49	204	10	3	4924	194	204	66	66	1	8	8	128	138
RP11-482H16.1	170	170	170	4.33333	2.49435	0.607881	1.51627	1.17113e-05	3.97059	9.59653	0	0	1.17113e-05	3.97059	9.85044	0	0	51	1	0	2289	0	51	0	18	0	0	0	0	33	0.647059	4	2	56374764	56613306	51	221	1	0	2289	0	221	0	49	0	0	0	0	172
RP11-846F4.12	334	334	334	2.64532	2.44344	30.3687	74.2042	2.23441e-05	2.42388	11.1005	0	0	2.23441e-05	2.42388	11.3041	0	0	203	1	1	504	187	203	183	198	0.924242	0	0	4	5	0.0246305	2	17	22023888	22024656	203	537	1	1	504	516	537	508	528	0.962121	2	2	8	9
FXYD7	1136	1136	1136	2.80317	2.43813	24.7626	60.3743	7.63877e-05	2.56852	21.0907	0	0	7.63877e-05	2.56852	21.4997	0	0	630	4	2	1795	415	630	400	575	0.695652	113	174	15	55	0.0873016	13	19	35634153	35645204	630	1766	4	3	1795	1244	1766	1169	1530	0.764052	215	336	75	236
PLIN2	206	206	206	2.50365	2.39777	1.62374	3.89336	1.37047e-05	2.29407	8.45366	0	0	1.37047e-05	2.29407	8.60001	0	0	137	9	3	5094	130	137	105	107	0.981308	14	14	25	30	0.218978	28	9	19108372	19149288	137	343	9	4	5094	326	343	277	280	0.989286	29	29	49	63
HSPA1A	5953	5953	5953	2.60848	2.39013	117.59	281.054	0.00039771	2.39013	46.5203	0	0	0.00039771	2.39013	47.3628	0	0	3701	3	1	2433	642	3701	642	3701	0.173467	0	0	0	0	0	5	6	31783290	31785723	3701	9654	3	1	2433	2270	9654	2270	9654	0.235136	1	2	0	0
CCDC152	302	302	302	2.50249	2.38759	3.94284	9.41389	2.00904e-05	2.29301	10.2329	0	0	2.00904e-05	2.29301	10.41	0	0	201	2	1	3431	41	201	16	175	0.0914286	0	0	25	26	0.129353	11	5	42756902	42802462	201	503	2	1	3431	66	503	21	456	0.0460526	2	2	45	47
IL34	273	273	273	2.70625	2.37002	3.60028	8.53274	1.83016e-05	2.47971	10.1568	0	0	1.83016e-05	2.47971	10.3473	0	0	160	6	2	2233	141	160	104	104	1	9	9	37	56	0.35	15	16	70613797	70694585	160	433	6	1	2233	383	433	269	269	1	37	37	114	164
MID1IP1	1522	1522	1522	2.54518	2.36487	28.7498	67.9893	0.000101431	2.33212	23.1982	0	0	0.000101431	2.33212	23.6071	0	0	985	3	1	2592	966	985	963	964	0.998963	26	26	3	21	0.0213198	7	X	38660684	38665790	985	2507	3	1	2592	2490	2507	2488	2488	1	45	45	2	19
LINC01123	362	362	362	2.5671	2.35618	3.94136	9.28653	2.41461e-05	2.35221	11.3679	0	0	2.41461e-05	2.35221	11.5701	0	0	231	2	2	3295	9	231	9	168	0.0535714	0	2	0	63	0.272727	6	2	110744639	110753717	231	593	2	1	3295	31	593	29	432	0.0671296	0	2	2	161
RP11-344E13.3	292	292	292	5.5625	2.34799	0.131257	0.308191	2.02686e-05	5.09686	13.3658	0	0	2.02686e-05	5.09686	13.7641	0	0	64	18	1	9423	26	64	7	16	0.4375	0	0	19	48	0.75	46	17	20771745	20905589	64	356	18	1	9423	76	356	25	41	0.609756	0	0	51	315
IFITM2	2476	2476	2476	2.72544	2.33412	64.941	151.58	0.000166092	2.49729	30.7022	0	0	0.000166092	2.49729	31.2823	0	0	1435	5	1	1307	418	1435	399	1098	0.363388	5	73	19	337	0.234843	11	11	307630	315272	1435	3911	5	1	1307	771	3911	747	2797	0.267072	8	141	24	1114
SMCO4	176	176	176	3.47887	2.31768	1.07452	2.49039	1.20069e-05	3.18766	9.09935	0	0	1.20069e-05	3.18766	9.30943	0	0	71	5	0	1223	33	71	17	17	1	1	1	16	54	0.760563	11	11	93211637	93276674	71	247	5	0	1223	116	247	43	43	1	1	1	73	204
ZC3HAV1	218	218	218	2.91228	2.29565	0.872994	2.00409	1.47035e-05	2.66849	9.40913	0	0	1.47035e-05	2.66849	9.59797	0	0	114	4	2	8235	110	114	93	93	1	6	6	17	21	0.184211	19	7	138728265	138794465	114	332	4	2	8235	324	332	232	233	0.995708	4	4	92	99
MMP17	663	663	663	2.59375	2.29386	5.63883	12.9347	4.42692e-05	2.37663	15.4734	0	0	4.42692e-05	2.37663	15.7515	0	0	416	11	2	4003	414	416	291	292	0.996575	27	27	123	124	0.298077	32	12	132312937	132336328	416	1079	11	5	4003	1071	1079	730	731	0.998632	63	63	341	348
NGB	231	231	231	2.42593	2.27867	6.2367	14.2114	1.53137e-05	2.22285	8.78477	0	0	1.53137e-05	2.22285	8.93161	0	0	162	1	1	1884	158	162	149	152	0.980263	14	14	9	10	0.0617284	4	14	77731825	77737655	162	393	1	1	1884	389	393	376	378	0.994709	14	14	13	15
TMSB10	3510	3510	3510	2.47852	2.27751	370.485	843.785	0.000233256	2.27104	34.6939	0	0	0.000233256	2.27104	35.2885	0	0	2374	1	1	492	396	2374	396	2358	0.167939	396	405	0	16	0.00673968	3	2	85132748	85133795	2374	5884	1	1	492	938	5884	938	5861	0.160041	938	975	0	23
STAB1	450	450	450	2.5	2.27304	2.08076	4.72967	2.99328e-05	2.29073	12.484	0	0	2.99328e-05	2.29073	12.6998	0	0	300	9	5	10588	293	300	278	285	0.975439	74	74	15	15	0.05	91	3	52529353	52558511	300	750	9	6	10588	713	750	670	707	0.947666	177	177	43	43
TRPV6	246	246	246	2.56688	2.26661	0.492991	1.11742	1.64086e-05	2.35201	9.37071	0	0	1.64086e-05	2.35201	9.5373	0	0	157	8	0	11917	153	157	72	76	0.947368	1	1	81	81	0.515924	34	7	142568955	142583507	157	403	8	1	11917	396	403	182	188	0.968085	1	1	214	215
SARNP	251	251	251	2.41808	2.25548	2.07141	4.67203	1.66333e-05	2.21566	9.13896	0	0	1.66333e-05	2.21566	9.29116	0	0	177	7	1	3396	4	177	2	91	0.021978	1	32	2	86	0.485876	23	12	56146246	56211540	177	428	7	1	3396	10	428	4	224	0.0178571	3	71	6	204
MAFF	322	322	322	3.23611	2.25041	3.24581	7.3044	2.18759e-05	2.96522	11.9701	0	0	2.18759e-05	2.96522	12.2321	0	0	144	7	1	2977	139	144	123	125	0.984	3	3	16	19	0.131944	13	22	38597888	38612518	144	466	7	2	2977	428	466	298	307	0.970684	4	4	130	159
CCK	1457	1457	1457	2.41732	2.24496	36.7417	82.4836	9.65491e-05	2.21496	22.0155	0	0	9.65491e-05	2.21496	22.3821	0	0	1028	4	2	2085	1028	1028	991	991	1	50	50	37	37	0.0359922	10	3	42299316	42307699	1028	2485	4	2	2085	2480	2485	2428	2428	1	129	129	52	57
RP11-386G11.10	3850	3850	3850	2.1828	2.24407	121.401	272.431	0.000251638	2.00007	33.4172	0	0	0.000251638	2.00007	33.9079	0	0	3255	5	2	1632	51	3255	3	2563	0.0011705	1	23	48	692	0.212596	10	12	49521564	49541652	3255	7105	5	2	1632	118	7105	6	6277	0.000955871	1	33	112	828
C1QB	781	781	781	2.42	2.23866	25.4938	57.0721	5.17602e-05	2.21742	16.129	0	0	5.17602e-05	2.21742	16.3979	0	0	550	4	2	1601	550	550	528	528	1	27	27	22	22	0.04	9	1	22979254	22988031	550	1331	4	1	1601	1331	1331	1290	1290	1	36	36	41	41
NOS3	248	248	248	2.5122	2.21319	1.68811	3.7361	1.65049e-05	2.3019	9.29391	0	0	1.65049e-05	2.3019	9.4554	0	0	164	10	2	5953	111	164	91	130	0.7	20	20	20	34	0.207317	44	7	150688082	150711676	164	412	10	4	5953	256	412	186	314	0.592357	61	61	70	98
CDKL1	374	374	374	2.7	2.203	0.609496	1.34272	2.50673e-05	2.47398	11.8739	0	0	2.50673e-05	2.47398	12.0961	0	0	220	11	2	5961	159	220	31	47	0.659574	10	10	128	173	0.786364	44	14	50796309	50883179	220	594	11	5	5961	496	594	68	113	0.60177	17	18	428	481
ERVK3-1	234	234	234	2.33714	2.20026	2.43362	5.3546	1.54421e-05	2.1415	8.63567	0	0	1.54421e-05	2.1415	8.77386	0	0	175	8	2	4987	74	175	74	157	0.471338	7	14	0	18	0.102857	18	19	58816714	58827023	175	409	8	1	4987	190	409	190	377	0.503979	1	4	0	32
RNASEK	246	246	246	2.38983	2.19701	7.60492	16.7081	1.62791e-05	2.18978	8.98157	0	0	1.62791e-05	2.18978	9.12913	0	0	177	10	1	1789	1	177	1	176	0.00568182	1	66	0	1	0.00564972	20	17	6915735	6917851	177	423	10	0	1789	2	423	2	422	0.00473934	2	93	0	1
CTC-487M23.8	734	734	734	3.2042	2.18892	0.640037	1.40099	4.98353e-05	2.93598	18.0001	0	0	4.98353e-05	2.93598	18.3912	0	0	333	4	0	2174	25	333	0	18	0	0	2	25	315	0.945946	13	5	112196884	112228776	333	1067	4	0	2174	78	1067	0	43	0	0	4	78	1024
SHKBP1	222	222	222	2.91379	2.18788	1.9247	4.21101	1.49739e-05	2.66988	9.49735	0	0	1.49739e-05	2.66988	9.68806	0	0	116	28	2	3936	116	116	98	98	1	20	20	18	18	0.155172	74	19	41082756	41097305	116	338	28	6	3936	335	338	233	234	0.995726	43	43	102	104
SLC6A12	387	387	387	2.25243	2.18471	3.29177	7.19156	2.54122e-05	2.06388	10.8332	0	0	2.54122e-05	2.06388	10.9988	0	0	309	17	3	5683	281	309	232	242	0.958678	43	43	49	67	0.216828	48	12	299242	323736	309	696	17	5	5683	647	696	559	577	0.968804	77	77	88	119
RP11-85M11.2	230	230	230	2.63121	2.17619	0.332483	0.723546	1.53788e-05	2.41095	9.18508	0	0	1.53788e-05	2.41095	9.35259	0	0	141	4	1	1860	121	141	8	8	1	2	2	113	133	0.943262	17	3	164924747	165373211	141	371	4	1	1860	323	371	19	19	1	1	1	304	352
MT-ND1	203514	203514	203514	2.36308	2.16527	12072.7	26140.7	0.013449	2.16527	258.908	0	0	0.013449	2.16527	263.364	0	0	149304	1	1	956	100378	149304	100378	149304	0.672306	0	0	0	0	0	1	MT	3306	4262	149304	352818	1	1	956	219146	352818	219146	352818	0.62113	0	0	0	0
AC137934.1	207	207	207	2.59231	2.15983	1.37252	2.9644	1.38209e-05	2.37531	8.64314	0	0	1.38209e-05	2.37531	8.79839	0	0	130	6	4	3154	53	130	14	56	0.25	1	2	39	74	0.569231	15	16	90252404	90289086	130	337	6	5	3154	174	337	51	132	0.386364	2	5	123	205
FTCD	344	344	344	2.70297	2.15681	1.51527	3.26815	2.30588e-05	2.47671	11.3942	0	0	2.30588e-05	2.47671	11.6076	0	0	202	14	3	3316	190	202	63	65	0.969231	8	8	127	137	0.678218	35	21	47556175	47575481	202	546	14	4	3316	526	546	152	153	0.993464	28	28	374	393
BANF1	450	450	450	2.36778	2.153	15.3195	32.9828	2.97451e-05	2.16957	12.0766	0	0	2.97451e-05	2.16957	12.2729	0	0	329	8	0	1645	205	329	202	326	0.619632	17	34	3	3	0.00911854	17	11	65769549	65771620	329	779	8	3	1645	428	779	415	766	0.541775	29	65	13	13
AC012317.1	168	168	168	3.89655	2.13801	0.478652	1.02336	1.15243e-05	3.57037	9.24167	0	0	1.15243e-05	3.57037	9.47159	0	0	58	1	1	2907	57	58	18	18	1	0	0	39	40	0.689655	3	16	24672742	24682383	58	226	1	1	2907	222	226	41	42	0.97619	0	0	181	184
RP11-468E2.4	401	401	401	2.28526	2.1368	4.07617	8.70998	2.63844e-05	2.09396	11.1374	0	0	2.63844e-05	2.09396	11.3108	0	0	312	1	1	4798	13	312	13	253	0.0513834	0	31	0	59	0.189103	21	14	24620426	24636611	312	713	1	1	4798	7	713	7	590	0.0118644	0	86	0	123
C4orf48	248	248	248	2.29843	2.13632	24.5039	52.3482	1.63302e-05	2.10603	8.79261	0	0	1.63302e-05	2.10603	8.93047	0	0	191	3	2	571	191	191	181	181	1	64	64	10	10	0.052356	7	4	2043688	2045697	191	439	3	2	571	439	439	422	422	1	178	178	17	17
GSDMB	279	279	279	2.09843	2.13148	2.44305	5.2073	1.81183e-05	1.92277	8.72827	0	0	1.81183e-05	1.92277	8.84949	0	0	254	15	2	5917	252	254	187	187	1	10	10	65	67	0.26378	31	17	38060847	38076107	254	533	15	5	5917	528	533	434	435	0.997701	32	32	94	98
CABP1	3238	3238	3238	2.20282	2.10394	26.3788	55.4994	0.000211932	2.01843	30.8498	0	0	0.000211932	2.01843	31.3084	0	0	2692	5	4	5858	2641	2692	1961	1999	0.98099	315	315	680	693	0.257429	15	12	121078354	121105127	2692	5930	5	4	5858	5860	5930	4557	4590	0.99281	646	646	1303	1340
IFI27	303	303	303	2.23171	2.10393	4.33279	9.11589	1.987e-05	2.04489	9.52385	0	0	1.987e-05	2.04489	9.66772	0	0	246	15	2	4157	244	246	233	233	1	39	39	11	13	0.0528455	34	14	94571181	94583033	246	549	15	4	4157	548	549	534	535	0.998131	68	68	14	14
KIAA0922	176	176	176	2.81443	2.08456	0.483668	1.00824	1.18386e-05	2.57884	8.31754	0	0	1.18386e-05	2.57884	8.47941	0	0	97	9	0	6393	95	97	40	40	1	7	7	55	57	0.587629	50	4	154387497	154557863	97	273	9	1	6393	255	273	91	91	1	20	20	164	182
C19orf68	291	291	291	2.20248	2.07371	3.00972	6.24128	1.90459e-05	2.01811	9.2459	0	0	1.90459e-05	2.01811	9.38317	0	0	242	2	1	2440	37	242	18	95	0.189474	4	5	19	147	0.607438	7	19	48673948	48700877	242	533	2	1	2440	59	533	28	215	0.130233	10	12	31	318
AC092661.1	288	288	288	3.76923	2.06165	0.0869786	0.17932	1.97264e-05	3.45371	11.9702	0	0	1.97264e-05	3.45371	12.2619	0	0	104	4	1	3555	68	104	4	4	1	0	0	64	100	0.961538	15	4	118349551	118612343	104	392	4	2	3555	364	392	9	9	1	0	0	355	383
ZNF511	533	533	533	2.21136	2.06165	1.98879	4.10019	3.49059e-05	2.02625	12.5496	0	0	3.49059e-05	2.02625	12.7369	0	0	440	5	1	3265	135	440	66	84	0.785714	15	16	69	356	0.809091	17	10	135121978	135166033	440	973	5	1	3265	287	973	144	189	0.761905	21	23	143	784
MRPL41	724	724	724	2.24613	2.0581	35.5884	73.2447	4.75222e-05	2.0581	14.7888	0	0	4.75222e-05	2.0581	15.0141	0	0	581	1	1	1262	581	581	581	581	1	4	4	0	0	0	2	9	140445650	140447007	581	1305	1	1	1262	1305	1305	1305	1305	1	8	8	0	0
PLOD3	554	554	554	2.36453	2.05434	5.12531	10.5291	3.66133e-05	2.1666	13.388	0	0	3.66133e-05	2.1666	13.6053	0	0	406	16	7	5671	400	406	375	376	0.99734	97	97	25	30	0.0738916	49	7	100849257	100861701	406	960	16	8	5671	951	960	841	843	0.997628	141	141	110	117
LINC00632	946	946	946	1.59572	2.04846	4.90849	10.0548	5.67305e-05	1.46214	11.9423	0	0	5.67305e-05	1.46214	12.0406	0	0	1588	5	5	3008	1561	1588	190	191	0.994764	10	10	1371	1397	0.879723	11	X	139791931	139854844	1588	2534	5	5	3008	2487	2534	423	427	0.990632	11	11	2064	2107
PPFIBP2	306	306	306	2.29661	2.04581	1.27806	2.61465	2.01472e-05	2.10436	9.76165	0	0	2.01472e-05	2.10436	9.91456	0	0	236	26	6	9617	236	236	159	159	1	33	33	77	77	0.326271	76	11	7534528	7678358	236	542	26	7	9617	534	542	355	355	1	69	69	179	187
AL157871.2	357	357	357	2.30292	2.04403	4.8783	9.9714	2.35137e-05	2.11014	10.5632	0	0	2.35137e-05	2.11014	10.7292	0	0	274	1	0	206	10	274	0	13	0	0	0	10	261	0.952555	2	14	100746295	100757793	274	631	1	0	206	20	631	0	29	0	0	0	20	602
COX7A1	392	392	392	2.20245	2.03177	24.7429	50.2719	2.56563e-05	2.01809	10.7311	0	0	2.56563e-05	2.01809	10.8904	0	0	326	4	2	1006	326	326	322	322	1	109	109	4	4	0.0122699	10	19	36641823	36643771	326	718	4	3	1006	718	718	714	714	1	230	230	4	4
MIEN1	317	317	317	2.19623	2.02918	16.8132	34.1171	2.07387e-05	2.01238	9.63027	0	0	2.07387e-05	2.01238	9.77271	0	0	265	5	1	1200	70	265	70	261	0.268199	41	43	0	4	0.0150943	10	17	37884748	37887040	265	582	5	1	1200	69	582	69	578	0.119377	44	45	0	4
PARP10	702	702	702	1.97908	2.02518	2.01168	4.074	4.50839e-05	1.81341	13.1835	0	0	4.50839e-05	1.81341	13.3511	0	0	717	23	2	6033	204	717	154	157	0.980892	15	15	50	560	0.781032	57	8	145051320	145086940	717	1419	23	2	6033	404	1419	347	347	1	25	25	57	1072
CDK5R2	422	422	422	2.20917	2.02424	10.7914	21.8444	2.76324e-05	2.02424	11.1586	0	0	2.76324e-05	2.02424	11.325	0	0	349	1	1	2500	85	349	85	349	0.243553	0	0	0	0	0	1	2	219824376	219826876	349	771	1	1	2500	166	771	166	771	0.215305	0	0	0	0
FAM89B	304	304	304	2.23577	2.02332	12.9897	26.2824	1.99409e-05	2.04862	9.5518	0	0	1.99409e-05	2.04862	9.69643	0	0	246	3	3	1458	97	246	97	245	0.395918	5	5	0	1	0.00406504	6	11	65339819	65341669	246	550	3	1	1458	216	550	216	541	0.399261	5	5	0	9
PDE6B	511	511	511	2.38482	2.02166	2.87262	5.80744	3.3807e-05	2.18519	12.9279	0	0	3.3807e-05	2.18519	13.1398	0	0	369	12	3	5086	301	369	159	189	0.84127	32	32	142	180	0.487805	45	4	619372	664571	369	880	12	4	5086	744	880	370	417	0.88729	95	96	374	463
PLCXD1	589	589	589	2.27489	1.98985	5.01946	9.988	3.87301e-05	2.08446	13.4565	0	0	3.87301e-05	2.08446	13.6648	0	0	462	11	3	6191	452	462	396	402	0.985075	28	28	56	60	0.12987	28	X	192988	220023	462	1051	11	3	6191	1030	1051	862	873	0.9874	48	48	168	178
AHSA2	692	692	692	2.1072	1.98864	5.46889	10.8757	4.49709e-05	1.93081	13.7916	0	0	4.49709e-05	1.93081	13.9843	0	0	625	11	4	8382	408	625	376	593	0.634064	24	24	32	32	0.0512	30	2	61404552	61418338	625	1317	11	5	8382	877	1317	847	1287	0.65812	105	105	30	30
CHORDC1	279	279	279	2.03717	1.9821	1.73395	3.43686	1.80212e-05	1.86664	8.52063	0	0	1.80212e-05	1.86664	8.63392	0	0	269	11	5	10655	247	269	217	239	0.90795	30	35	30	30	0.111524	33	11	89934327	89956532	269	548	11	6	10655	462	548	432	517	0.83559	39	55	30	31
CDK2AP2	407	407	407	2.15625	1.97877	13.4389	26.5924	2.65506e-05	1.97575	10.7651	0	0	2.65506e-05	1.97575	10.9204	0	0	352	5	4	2019	339	352	338	351	0.962963	18	24	1	1	0.00284091	12	11	67273967	67276120	352	759	5	3	2019	735	759	734	758	0.968338	24	36	1	1
ZFAS1	348	348	348	1.77506	1.97861	22.5494	44.6166	2.17438e-05	1.62647	8.32489	0	0	2.17438e-05	1.62647	8.41209	0	0	449	7	1	1097	446	449	320	320	1	48	48	126	129	0.287305	8	20	47894714	47905797	449	797	7	2	1097	795	797	691	691	1	118	118	104	106
PRELP	392	392	392	2.17718	1.97653	4.45224	8.79999	2.5611e-05	1.99493	10.641	0	0	2.5611e-05	1.99493	10.7966	0	0	333	1	1	5747	332	333	330	331	0.996979	11	11	2	2	0.00600601	3	1	203444955	203460480	333	725	1	1	5747	717	725	707	714	0.990196	17	17	10	11
AHSA1	1347	1347	1347	2.12437	1.9741	30.0503	59.3224	8.76576e-05	1.94654	19.3643	0	0	8.76576e-05	1.94654	19.638	0	0	1198	13	7	2948	1193	1198	1145	1146	0.999127	254	254	48	52	0.0434057	32	14	77924212	77935817	1198	2545	13	6	2948	2540	2545	2466	2469	0.998785	497	497	74	76
PRKY	168	168	168	2.90909	1.96348	0.49359	0.969154	1.13302e-05	2.66557	8.25568	0	0	1.13302e-05	2.66557	8.42122	0	0	88	5	2	7674	75	88	38	49	0.77551	1	1	37	39	0.443182	16	Y	7142012	7249589	88	256	5	2	7674	210	256	89	105	0.847619	2	2	121	151
JAKMIP3	1268	1268	1268	2.69067	1.95991	4.09474	8.02531	8.49609e-05	2.46543	21.8248	0	0	8.49609e-05	2.46543	22.2319	0	0	750	2	2	7608	576	750	237	403	0.588089	40	40	339	347	0.462667	26	10	133918174	133998313	750	2018	2	2	7608	1475	2018	367	862	0.425754	78	78	1108	1156
HS3ST2	390	390	390	2.69565	1.95984	5.34142	10.4683	2.61359e-05	2.47	12.1151	0	0	2.61359e-05	2.47	12.3414	0	0	230	2	2	2605	219	230	180	180	1	8	8	39	50	0.217391	6	16	22825497	22927659	230	620	2	2	2605	588	620	383	385	0.994805	2	2	205	235
MT-ND3	35071	35071	35071	2.12859	1.95041	6942.68	13541.1	0.00228304	1.95041	99.1303	0	0	0.00228304	1.95041	100.549	0	0	31075	1	1	346	30345	31075	30345	31075	0.976508	0	0	0	0	0	1	MT	10058	10404	31075	66146	1	1	346	64532	66146	64532	66146	0.975599	0	0	0	0
MYO1F	262	262	262	3.16529	1.93948	0.603531	1.17054	1.77748e-05	2.90032	10.7	0	0	1.77748e-05	2.90032	10.9303	0	0	121	20	4	7685	115	121	60	60	1	15	15	55	61	0.504132	72	19	8585673	8642461	121	383	20	11	7685	370	383	126	127	0.992126	19	19	244	256
CA2	665	665	665	2.16259	1.93321	18.8977	36.5333	4.34014e-05	1.98156	13.7908	0	0	4.34014e-05	1.98156	13.9906	0	0	572	5	3	2123	538	572	486	519	0.936416	110	110	52	53	0.0926573	16	8	86376080	86393722	572	1237	5	4	2123	1207	1237	1071	1095	0.978082	161	161	136	142
KIF1C	2564	2564	2564	2.09246	1.93078	20.5959	39.7662	0.000166424	1.9173	26.4033	0	0	0.000166424	1.9173	26.7687	0	0	2347	4	3	8580	2269	2347	2219	2286	0.970691	432	451	50	61	0.0259906	30	17	4901242	4931696	2347	4911	4	2	8580	4764	4911	4684	4817	0.972389	833	863	80	94
CHGA	2541	2541	2541	2.10191	1.92343	55.547	106.841	0.00016506	1.92596	26.3783	0	0	0.00016506	1.92596	26.7458	0	0	2306	6	6	3102	2305	2306	2229	2229	1	267	267	76	77	0.0333912	18	14	93389424	93401638	2306	4847	6	5	3102	4841	4847	4676	4679	0.999359	453	453	165	168
EGFL7	485	485	485	2.24679	1.92185	10.5591	20.293	3.1836e-05	2.05871	12.1065	0	0	3.1836e-05	2.05871	12.291	0	0	389	7	1	2555	389	389	349	349	1	59	59	40	40	0.102828	21	9	139553307	139567130	389	874	7	2	2555	872	874	732	732	1	127	127	140	142
RTN4RL2	280	280	280	2.37255	1.91403	5.82924	11.1573	1.85127e-05	2.17394	9.53833	0	0	1.85127e-05	2.17394	9.69372	0	0	204	3	1	2387	135	204	111	180	0.616667	4	4	24	24	0.117647	7	11	57228021	57245007	204	484	3	3	2387	274	484	167	376	0.444149	16	16	107	108
CTXN1	910	910	910	2.08333	1.90894	51.0487	97.4487	5.90209e-05	1.90894	15.6736	0	0	5.90209e-05	1.90894	15.889	0	0	840	1	1	1272	837	840	837	840	0.996429	2	2	0	0	0	2	19	7989371	7991051	840	1750	1	1	1272	1746	1750	1746	1750	0.997714	1	1	0	0
ANKRD24	1119	1119	1119	2.78185	1.90105	7.86154	14.9452	7.51965e-05	2.54898	20.8534	0	0	7.51965e-05	2.54898	21.255	0	0	628	6	0	4474	615	628	455	455	1	91	91	160	173	0.275478	32	19	4183350	4224811	628	1747	6	3	4474	1714	1747	944	944	1	139	139	770	803
SH3BGRL3	711	711	711	2.06437	1.89625	28.7495	54.5162	4.60385e-05	1.89156	13.7521	0	0	4.60385e-05	1.89156	13.9386	0	0	668	2	2	1780	551	668	545	662	0.823263	63	63	6	6	0.00898204	5	1	26605666	26608007	668	1379	2	2	1780	1036	1379	1027	1370	0.749635	113	113	9	9
C1QC	490	490	490	2.07221	1.89542	26.1727	49.6084	3.17501e-05	1.89875	11.4516	0	0	3.17501e-05	1.89875	11.6077	0	0	457	3	3	1335	456	457	451	452	0.997788	19	19	5	5	0.0109409	6	1	22970122	22974603	457	947	3	2	1335	947	947	935	935	1	18	18	12	12
AC027612.6	453	453	453	2.09951	1.87974	3.42446	6.43711	2.94205e-05	1.92376	11.1265	0	0	2.94205e-05	1.92376	11.2811	0	0	412	7	4	3070	190	412	32	136	0.235294	7	13	158	276	0.669903	16	2	91805185	91847998	412	865	7	4	3070	389	865	54	279	0.193548	10	21	335	586
PSPH	245	245	245	2.28947	1.87663	2.91073	5.46237	1.61242e-05	2.09782	8.71634	0	0	1.61242e-05	2.09782	8.85235	0	0	190	12	2	2762	167	190	89	104	0.855769	14	15	78	86	0.452632	32	7	56078743	56119297	190	435	12	1	2762	379	435	186	213	0.873239	25	26	193	222
CRYAB	6039	6039	6039	2.01479	1.86811	146.528	273.73	0.000389242	1.84613	39.2854	0	0	0.000389242	1.84613	39.7998	0	0	5951	15	9	3034	5714	5951	5625	5751	0.978091	481	481	89	200	0.0336078	32	11	111779288	111794446	5951	11990	15	8	3034	11822	11990	11632	11725	0.992068	992	992	190	265
RHBDL2	209	209	209	3.45882	1.86531	0.742781	1.38551	1.42537e-05	3.16929	9.8947	0	0	1.42537e-05	3.16929	10.1222	0	0	85	5	1	2914	50	85	21	28	0.75	7	7	29	57	0.670588	15	1	39351478	39407471	85	294	5	0	2914	126	294	38	57	0.666667	5	5	88	237
DYNLL1	2344	2344	2344	1.99112	1.86357	60.7742	113.257	0.000150725	1.82444	24.2215	0	0	0.000150725	1.82444	24.5325	0	0	2365	10	2	2708	1791	2365	1649	2129	0.774542	203	204	142	236	0.0997886	23	12	120907652	120936296	2365	4709	10	4	2708	3636	4709	3369	4330	0.77806	402	403	267	379
TCERG1L	228	228	228	2.41615	1.85953	0.999725	1.85902	1.51077e-05	2.21389	8.70589	0	0	1.51077e-05	2.21389	8.85074	0	0	161	2	2	5258	150	161	64	68	0.941176	9	9	86	93	0.57764	16	10	132890653	133109984	161	389	2	2	5258	361	389	132	138	0.956522	14	16	229	251
NPIPA5	597	597	597	1.93427	1.85895	24.4622	45.4739	3.81513e-05	1.77235	11.9074	0	0	3.81513e-05	1.77235	12.0532	0	0	639	4	1	1757	31	639	28	556	0.0503597	0	280	3	83	0.12989	14	16	15457515	15474904	639	1236	4	1	1757	110	1236	106	1128	0.0939716	0	449	4	108
MIF	846	846	846	2.02545	1.85816	57.4365	106.726	5.45847e-05	1.8559	14.7659	0	0	5.45847e-05	1.8559	14.9606	0	0	825	3	0	1109	169	825	169	824	0.205097	169	245	0	1	0.00121212	7	22	24236190	24237414	825	1671	3	0	1109	207	1671	207	1671	0.123878	207	400	0	0
RP11-295K3.1	202	202	202	3.06122	1.85208	3.19824	5.92339	1.36738e-05	2.80497	9.26278	0	0	1.36738e-05	2.80497	9.45677	0	0	98	1	0	1136	5	98	0	47	0	0	8	5	51	0.520408	6	11	1768896	1780281	98	300	1	0	1136	12	300	0	95	0	0	17	12	205
APOL2	742	742	742	1.86987	1.84356	16.6966	30.7812	4.70371e-05	1.71334	12.8483	0	0	4.70371e-05	1.71334	12.9967	0	0	853	9	3	3477	808	853	716	751	0.953395	37	37	92	102	0.119578	22	22	36622255	36636000	853	1595	9	2	3477	1478	1595	1411	1511	0.933819	29	29	67	84
CFDP1	478	478	478	2.11163	1.84096	7.84989	14.4513	3.10749e-05	1.93486	11.4811	0	0	3.10749e-05	1.93486	11.642	0	0	430	10	3	3230	367	430	297	328	0.905488	56	61	70	102	0.237209	28	16	75327595	75467383	430	908	10	6	3230	750	908	591	659	0.896813	88	95	159	249
ATE1-AS1	128	128	128	4.76471	1.83258	0.568997	1.04273	8.84639e-06	4.36585	8.53947	0	0	8.84639e-06	4.36585	8.77677	0	0	34	1	1	951	30	34	6	7	0.857143	1	1	24	27	0.794118	2	10	123687826	123711480	34	162	1	1	951	146	162	12	14	0.857143	1	1	134	148
CTD-2571L23.8	426	426	426	2.12105	1.83258	0.224716	0.41181	2.77152e-05	1.9435	10.8762	0	0	2.77152e-05	1.9435	11.0296	0	0	380	1	1	344	5	380	1	1	1	1	1	4	379	0.997368	3	19	48110780	48236355	380	806	1	0	344	10	806	0	2	0	0	2	10	804
AKNAD1	229	229	229	2.19895	1.83258	0.0294093	0.0538948	1.49844e-05	2.01488	8.19248	2.22045e-16	3.72912e-15	1.49844e-05	2.01488	8.31386	0	0	191	10	0	5257	8	191	1	2	0.5	0	0	7	189	0.989529	36	1	109358519	109506106	191	420	10	1	5257	21	420	4	4	1	0	0	17	416
RP11-302B13.5	515	515	515	2.60436	1.83258	3.7869	6.93981	3.44009e-05	2.38635	13.668	0	0	3.44009e-05	2.38635	13.9147	0	0	321	1	0	939	0	321	0	46	0	0	5	0	275	0.856698	5	12	49297285	49351148	321	836	1	1	939	1	836	1	92	0.0108696	0	13	0	744
RP11-446H18.5	184	184	184	2.71963	1.83258	0.0242783	0.044492	1.23406e-05	2.49197	8.35965	0	0	1.23406e-05	2.49197	8.51717	0	0	107	10	0	3184	32	107	0	1	0	0	1	32	106	0.990654	22	3	106991457	107101007	107	291	10	0	3184	80	291	0	2	0	0	0	80	289
ANP32B	544	544	544	1.95606	1.82402	22.355	40.7759	3.48503e-05	1.79232	11.4841	0	0	3.48503e-05	1.79232	11.6274	0	0	569	3	1	1850	469	569	438	535	0.818692	78	97	31	34	0.059754	12	9	100745642	100778225	569	1113	3	2	1850	914	1113	874	1065	0.820657	178	215	40	48
HSPH1	1598	1598	1598	1.93124	1.82132	30.6983	55.9113	0.000102084	1.76957	19.4539	0	0	0.000102084	1.76957	19.6916	0	0	1716	8	3	4097	1713	1716	1627	1627	1	283	283	86	89	0.0518648	28	13	31710761	31736525	1716	3314	8	2	4097	3313	3314	3234	3234	1	312	312	79	80
TSNAXIP1	740	740	740	2.72494	1.81848	1.30443	2.37208	4.96391e-05	2.49684	16.7819	0	0	4.96391e-05	2.49684	17.0987	0	0	429	16	1	3852	107	429	48	65	0.738462	4	4	59	364	0.848485	47	16	67840667	67866051	429	1169	16	1	3852	279	1169	97	129	0.751938	14	16	182	1040
GADD45GIP1	329	329	329	1.97626	1.81338	34.7496	63.0141	2.11228e-05	1.81083	9.01364	0	0	2.11228e-05	1.81083	9.12796	0	0	337	1	1	743	336	337	334	334	1	21	21	2	3	0.00890208	2	19	13064971	13068050	337	666	1	1	743	663	666	661	661	1	58	58	2	5
ARRDC2	415	415	415	1.90217	1.81076	7.00171	12.6785	2.64184e-05	1.74294	9.77163	0	0	2.64184e-05	1.74294	9.88795	0	0	460	9	4	4637	455	460	420	420	1	40	40	35	40	0.0869565	24	19	18111940	18124911	460	875	9	4	4637	871	875	830	830	1	53	53	41	45
MT-ND6	21074	21074	21074	1.96856	1.80378	3203.7	5778.75	0.0013519	1.80378	71.9737	0	0	0.0013519	1.80378	72.8857	0	0	21758	1	1	525	16598	21758	16598	21758	0.762846	0	0	0	0	0	1	MT	14148	14673	21758	42832	1	1	525	31765	42832	31765	42832	0.741618	0	0	0	0
NRGN	8106	8106	8106	1.96477	1.80211	493.754	889.801	0.00051979	1.8003	44.5279	0	0	0.00051979	1.8003	45.0885	0	0	8402	2	2	1309	7558	8402	7530	8361	0.90061	538	538	28	41	0.00487979	7	11	124609741	124617106	8402	16508	2	2	1309	15389	16508	15359	16444	0.934018	871	871	30	64
RP11-571M6.8	345	345	345	1.9691	1.79655	15.3313	27.5433	2.21331e-05	1.80427	9.20037	0	0	2.21331e-05	1.80427	9.31638	0	0	356	1	1	1795	258	356	258	356	0.724719	14	14	0	0	0	2	12	58117543	58119448	356	701	1	1	1795	381	701	378	698	0.541547	33	33	3	3
CCDC3	712	712	712	2.34848	1.78929	8.00113	14.3164	4.70152e-05	2.15189	15.1113	0	0	4.70152e-05	2.15189	15.3546	0	0	528	2	2	3681	479	528	378	381	0.992126	14	14	101	147	0.278409	8	10	12938626	13141652	528	1240	2	2	3681	1149	1240	743	744	0.998656	9	9	406	496
PIN4	488	488	488	1.74962	1.78435	1.46471	2.61357	3.03531e-05	1.60316	9.69576	0	0	3.03531e-05	1.60316	9.79441	0	0	651	7	1	4011	111	651	65	76	0.855263	6	8	46	575	0.883257	17	X	71401202	71522776	651	1139	7	1	4011	172	1139	133	148	0.898649	39	41	39	991
RAPGEF3	567	567	567	1.93719	1.78213	3.62828	6.46605	3.62464e-05	1.77503	11.6206	0	0	3.62464e-05	1.77503	11.7632	0	0	605	21	3	11995	406	605	368	563	0.653641	97	97	38	42	0.0694215	68	12	48128454	48164823	605	1172	21	3	11995	734	1172	678	1095	0.619178	139	141	56	77
FTX	1070	1070	1070	1.55013	1.78168	0.453829	0.808576	6.32035e-05	1.42037	12.1292	0	0	6.32035e-05	1.42037	12.2216	0	0	1945	10	2	6132	609	1945	26	36	0.722222	4	4	583	1909	0.981491	26	X	73183789	73513409	1945	3015	10	3	6132	1280	3015	44	70	0.628571	0	0	1236	2945
CNIH2	466	466	466	1.86137	1.78125	18.0085	32.0778	2.95066e-05	1.70555	10.1353	0	0	2.95066e-05	1.70555	10.2515	0	0	541	6	3	2069	488	541	465	482	0.96473	81	82	23	59	0.109057	18	11	66045660	66052772	541	1007	6	5	2069	941	1007	913	937	0.974386	129	129	28	70
MYEOV2	403	403	403	1.92644	1.7801	15.8851	28.2769	2.57302e-05	1.76518	9.74607	0	0	2.57302e-05	1.76518	9.86462	0	0	435	5	4	2039	432	435	416	419	0.99284	63	66	16	16	0.0367816	12	2	241065979	241076224	435	838	5	5	2039	837	838	813	814	0.998771	107	108	24	24
DPF1	436	436	436	2.12371	1.77549	5.16959	9.17856	2.83717e-05	1.94594	11.0138	0	0	2.83717e-05	1.94594	11.1694	0	0	388	16	4	4800	385	388	321	321	1	71	71	64	67	0.17268	43	19	38701645	38720354	388	824	16	6	4800	818	824	621	622	0.998392	108	108	197	202
C19orf66	419	419	419	1.94157	1.77544	8.57813	15.23	2.67987e-05	1.77904	10.0103	0	0	2.67987e-05	1.77904	10.1336	0	0	445	10	2	3902	190	445	184	433	0.424942	51	58	6	12	0.0269663	31	19	10196797	10203928	445	864	10	3	3902	288	864	273	839	0.325387	63	66	15	25
ZNF358	1135	1135	1135	1.99213	1.77426	40.4419	71.7543	7.29908e-05	1.82537	16.861	0	0	7.29908e-05	1.82537	17.0776	0	0	1144	3	1	2072	616	1144	616	1084	0.568266	9	9	0	60	0.0524476	5	19	7580177	7585912	1144	2279	3	1	2072	1234	2279	1234	2099	0.587899	3	3	0	180
KIF17	248	248	248	2.20976	1.77046	3.06096	5.41931	1.62396e-05	2.02478	8.55578	0	0	1.62396e-05	2.02478	8.68336	0	0	205	9	0	4470	202	205	177	177	1	20	20	25	28	0.136585	28	1	20990506	21044510	205	453	9	0	4470	435	453	342	342	1	28	28	93	111
MT-ND2	128962	128962	128962	1.91182	1.75178	10492.5	18380.5	0.00821933	1.75178	174.421	0	0	0.00821933	1.75178	176.585	0	0	141434	1	1	1042	77871	141434	77871	141434	0.550582	0	0	0	0	0	1	MT	4469	5511	141434	270396	1	1	1042	156823	270396	156823	270396	0.579975	0	0	0	0
NDUFS5	1122	1122	1122	1.91443	1.751	171.109	299.611	7.15329e-05	1.75417	16.1669	0	0	7.15329e-05	1.75417	16.3615	0	0	1227	2	2	548	1070	1227	1060	1213	0.873866	78	195	10	14	0.0114099	4	1	39491989	39500308	1227	2349	2	2	548	2026	2349	2003	2318	0.864107	155	399	23	31
PIK3R2_2	397	397	397	1.96359	1.74865	5.90816	10.3313	2.5454e-05	1.79922	9.84463	0	0	2.5454e-05	1.79922	9.9682	0	0	412	0	0	5142	0	412	0	393	0	0	65	0	19	0.0461165	25	19	18263967	18288927	412	809	0	0	5142	2	809	0	750	0	0	82	2	59
MT3	4341	4341	4341	1.90551	1.74362	314.552	548.459	0.000276457	1.746	31.6644	0	0	0.000276457	1.746	32.0428	0	0	4794	5	4	1172	4748	4794	4723	4769	0.990354	519	564	25	25	0.00521485	11	16	56622985	56625000	4794	9135	5	3	1172	9038	9135	8978	9075	0.989311	935	1031	60	60
B4GALNT3	193	193	193	2.73874	1.7435	0.875533	1.52649	1.29522e-05	2.50948	8.59237	0	0	1.29522e-05	2.50948	8.75537	0	0	111	6	1	6357	109	111	72	72	1	7	7	37	39	0.351351	32	12	569529	672675	111	304	6	2	6357	289	304	137	137	1	4	4	152	167
ARL17B	2128	2128	2128	3.21667	1.74208	1.52347	2.65402	0.000144517	2.9474	30.6989	0	0	0.000144517	2.9474	31.3682	0	0	960	7	2	4110	81	960	7	81	0.0864198	2	6	74	879	0.915625	18	17	44352149	44439130	960	3088	7	2	4110	560	3088	11	154	0.0714286	1	4	549	2934
KCNN1	604	604	604	1.95118	1.74003	11.5603	20.1152	3.86731e-05	1.78785	12.0734	0	0	3.86731e-05	1.78785	12.2234	0	0	635	3	3	3972	627	635	594	594	1	92	92	33	41	0.0645669	15	19	18062101	18110889	635	1239	3	2	3972	1214	1239	1128	1128	1	156	156	86	111
STAT1	1442	1442	1442	2.21278	1.73791	10.3827	18.0443	9.44448e-05	2.02755	20.6523	0	0	9.44448e-05	2.02755	20.9609	0	0	1189	12	3	6053	777	1189	715	813	0.879459	140	140	62	376	0.316232	49	2	191829083	191885686	1189	2631	12	3	6053	1478	2631	1380	1542	0.894942	89	89	98	1089
USP2-AS1	1363	1363	1363	2.00073	1.73077	0.146098	0.252863	8.77296e-05	1.83325	18.5468	0	0	8.77296e-05	1.83325	18.7867	0	0	1362	5	1	4762	79	1362	9	9	1	0	0	70	1353	0.993392	19	11	119252487	119397374	1362	2725	5	3	4762	94	2725	17	17	1	2	2	77	2708
MT1E	410	410	410	1.9011	1.73032	32.9196	56.9613	2.60966e-05	1.74196	9.70729	0	0	2.60966e-05	1.74196	9.82273	0	0	455	3	3	1052	333	455	329	448	0.734375	85	96	4	7	0.0153846	6	16	56659386	56661024	455	865	3	3	1052	712	865	697	846	0.823877	149	157	15	19
MT2A	1177	1177	1177	1.88763	1.72962	78.909	136.482	7.4788e-05	1.72962	16.3347	0	0	7.4788e-05	1.72962	16.5266	0	0	1326	4	3	1299	892	1326	892	1326	0.6727	143	242	0	0	0	8	16	56642110	56643409	1326	2503	4	3	1299	1842	2503	1842	2503	0.735917	281	447	0	0
CACNG8	1277	1277	1277	1.96596	1.72811	11.1619	19.2889	8.1897e-05	1.80139	17.6763	0	0	8.1897e-05	1.80139	17.8987	0	0	1322	1	1	8747	1303	1322	1249	1263	0.988915	10	10	54	59	0.0446293	4	19	54466293	54493469	1322	2599	1	1	8747	2573	2599	2364	2382	0.992443	7	7	209	217
QRICH2	341	341	341	2.57143	1.72604	1.82738	3.15411	2.27493e-05	2.35618	11.0437	0	0	2.27493e-05	2.35618	11.2404	0	0	217	4	1	5457	214	217	128	129	0.992248	16	17	86	88	0.40553	27	17	74270129	74303761	217	558	4	1	5457	539	558	243	243	1	35	35	296	315
PFDN2	390	390	390	1.92199	1.72159	44.3032	76.2718	2.4887e-05	1.7611	9.56675	0	0	2.4887e-05	1.7611	9.68266	0	0	423	2	2	677	418	423	388	388	1	73	73	30	35	0.0827423	5	1	161070345	161087901	423	813	2	2	677	793	813	729	729	1	145	145	64	84
ATP5I	752	752	752	1.8734	1.71859	69.4075	119.283	4.76936e-05	1.71658	12.959	0	0	4.76936e-05	1.71658	13.1092	0	0	861	5	4	940	703	861	694	844	0.822275	330	331	9	17	0.0197445	10	4	666224	668127	861	1613	5	4	940	1360	1613	1342	1583	0.847757	600	603	18	30
STYXL1	354	354	354	2.49367	1.71804	4.87904	8.3824	2.35407e-05	2.28493	11.0561	0	0	2.35407e-05	2.28493	11.2467	0	0	237	11	1	2028	225	237	128	128	1	20	20	97	109	0.459916	26	7	75625655	75677322	237	591	11	1	2028	563	591	240	240	1	36	36	323	351
ITPKA	364	364	364	1.81982	1.71117	14.7947	25.3163	2.29095e-05	1.66748	8.75013	0	0	2.29095e-05	1.66748	8.84632	0	0	444	4	2	2090	444	444	400	400	1	63	63	44	44	0.0990991	14	15	41785590	41795747	444	808	4	2	2090	804	808	747	747	1	81	81	57	61
MT-CO2	114856	114856	114856	1.86512	1.70899	15004.2	25642.1	0.0072763	1.70899	160.571	0	0	0.0072763	1.70899	162.47	0	0	132763	1	1	684	77964	132763	77964	132763	0.587242	0	0	0	0	0	1	MT	7585	8269	132763	247619	1	1	684	149037	247619	149037	247619	0.60188	0	0	0	0
LHFPL5	136	136	136	3.95652	1.70763	0.57435	0.980778	9.33539e-06	3.62532	8.35523	0	0	9.33539e-06	3.62532	8.56504	0	0	46	3	1	2961	35	46	18	22	0.818182	1	1	17	24	0.521739	9	6	35773069	35801651	46	182	3	2	2961	122	182	27	41	0.658537	0	1	95	141
LMO4	1684	1684	1684	1.83119	1.70647	25.71	43.8734	0.00010617	1.67791	18.9467	0	0	0.00010617	1.67791	19.1575	0	0	2026	4	4	5833	2024	2026	1938	1940	0.998969	165	165	86	86	0.0424482	11	1	87794150	87814606	2026	3710	4	3	5833	3710	3710	3613	3613	1	204	204	97	97
GLIS1	274	274	274	2.14167	1.70473	1.18208	2.01512	1.78547e-05	1.96239	8.7875	0	0	1.78547e-05	1.96239	8.91312	0	0	240	1	1	2812	232	240	43	43	1	2	2	189	197	0.820833	10	1	53971909	54199877	240	514	1	1	2812	497	514	80	80	1	6	6	417	434
KIAA1522	376	376	376	1.94949	1.70273	4.84678	8.25277	2.40701e-05	1.7863	9.51824	0	0	2.40701e-05	1.7863	9.63632	0	0	396	5	1	5965	395	396	374	374	1	16	16	21	22	0.0555556	13	1	33207485	33240571	396	772	5	1	5965	764	772	695	695	1	8	8	69	77
FTL	5750	5750	5750	1.86479	1.70091	581.44	988.976	0.000364255	1.70869	35.68	0	0	0.000364255	1.70869	36.0907	0	0	6649	1	1	878	4996	6649	4951	6604	0.749697	328	849	45	45	0.00676794	4	19	49468557	49470135	6649	12399	1	1	878	9573	12399	9433	12259	0.769475	624	1555	140	140
MT-ND4	208292	208292	208292	1.85095	1.69601	13731.2	23288.3	0.0131697	1.69601	215.855	0	0	0.0131697	1.69601	218.431	0	0	244775	1	1	1378	209373	244775	209373	244775	0.855369	0	0	0	0	0	1	MT	10759	12137	244775	453067	1	1	1378	383167	453067	383167	453067	0.845718	0	0	0	0
SNCG	944	944	944	1.84211	1.69187	68.6236	116.102	5.96108e-05	1.6879	14.2731	0	0	5.96108e-05	1.6879	14.4336	0	0	1121	4	1	1247	279	1121	279	1107	0.252033	279	292	0	14	0.0124888	12	10	88718374	88723017	1121	2065	4	1	1247	457	2065	457	2044	0.223581	457	487	0	21
BOK	827	827	827	2.06986	1.69161	20.0986	33.999	5.35754e-05	1.89659	14.8637	0	0	5.35754e-05	1.89659	15.0661	0	0	773	1	1	2650	770	773	689	689	1	28	28	81	84	0.108668	5	2	242498135	242513546	773	1600	1	1	2650	1590	1600	1269	1272	0.997642	23	23	321	328
GPS2	370	370	370	1.84475	1.6892	10.2352	17.2893	2.33733e-05	1.69033	8.94875	0	0	2.33733e-05	1.69033	9.04963	0	0	438	17	1	3089	8	438	1	409	0.00244499	1	88	7	29	0.06621	41	17	7214642	7218883	438	808	17	1	3089	14	808	1	754	0.00132626	1	189	13	54
KHDRBS3	894	894	894	2.24513	1.68907	4.45304	7.52147	5.8677e-05	2.05719	16.4286	0	0	5.8677e-05	2.05719	16.6787	0	0	718	12	6	8645	690	718	498	498	1	100	100	192	220	0.306407	32	8	136469699	136668965	718	1612	12	6	8645	1558	1612	918	918	1	189	189	640	694
ATP6V1F	519	519	519	1.82381	1.68821	60.9404	102.88	3.26847e-05	1.67114	10.4728	0	0	3.26847e-05	1.67114	10.5884	0	0	630	2	1	789	39	630	39	622	0.062701	39	58	0	8	0.0126984	5	7	128502879	128505898	630	1149	2	2	789	41	1149	41	1146	0.0357766	41	78	0	3
HEXIM1	367	367	367	1.8379	1.68405	7.07594	11.9162	2.31608e-05	1.68405	8.87809	0	0	2.31608e-05	1.68405	8.97749	0	0	438	1	1	4785	350	438	350	438	0.799087	0	0	0	0	0	1	17	43224683	43229468	438	805	1	1	4785	590	805	590	805	0.732919	0	0	0	0
ENOX1	740	740	740	2.97333	1.68119	2.52694	4.24827	4.99886e-05	2.72444	17.5017	0	0	4.99886e-05	2.72444	17.8594	0	0	375	4	1	3518	346	375	115	115	1	15	15	231	260	0.693333	23	13	43787653	44361044	375	1115	4	2	3518	1011	1115	211	211	1	28	28	800	904
NDUFA3	583	583	583	1.85484	1.68087	19.0523	32.0243	3.68815e-05	1.69957	11.2962	0	0	3.68815e-05	1.69957	11.4248	0	0	682	14	4	2475	586	682	568	610	0.931148	214	214	18	72	0.105572	29	19	54606035	54612564	682	1265	14	6	2475	1073	1265	1025	1119	0.915996	364	364	48	146
PABPN1	985	985	985	1.82565	1.68077	23.5935	39.6553	6.2049e-05	1.67283	14.4435	0	0	6.2049e-05	1.67283	14.6033	0	0	1193	8	1	3876	404	1193	404	1183	0.341505	24	201	0	10	0.00838223	22	14	23790497	23795394	1193	2178	8	1	3876	801	2178	801	2170	0.369124	27	312	0	8
PCSK1N	975	975	975	1.82278	1.68065	67.1445	112.846	6.13924e-05	1.6702	14.3461	0	0	6.13924e-05	1.6702	14.5043	0	0	1185	2	2	1347	1184	1185	1170	1170	1	84	84	14	15	0.0126582	5	X	48689503	48694035	1185	2160	2	2	1347	2158	2160	2146	2146	1	175	175	12	14
RPL39	389	389	389	1.82942	1.67399	16.8975	28.2862	2.45185e-05	1.67628	9.09621	0	0	2.45185e-05	1.67628	9.19719	0	0	469	3	1	2141	38	469	37	468	0.0790598	0	82	1	1	0.0021322	6	X	118920466	118925606	469	858	3	1	2141	86	858	83	855	0.097076	0	118	3	3
HSP90AA1	11289	11289	11289	1.83678	1.67386	196.349	328.661	0.000712315	1.68302	49.242	0	0	0.000712315	1.68302	49.7942	0	0	13491	11	7	5248	8878	13491	8742	13330	0.655814	754	1492	136	161	0.0119339	30	14	102547074	102606036	13491	24780	11	7	5248	18040	24780	17677	24351	0.725925	919	1825	363	429
ZNF692	404	404	404	1.78599	1.66368	8.53017	14.1915	2.52898e-05	1.63649	9.03184	0	0	2.52898e-05	1.63649	9.12761	0	0	514	33	4	3933	513	514	434	434	1	45	45	79	80	0.155642	77	1	249144204	249153343	514	918	33	4	3933	918	918	788	788	1	113	113	130	130
QDPR	3887	3887	3887	1.84962	1.66279	96.2803	160.094	0.000245717	1.69479	29.0899	0	0	0.000245717	1.69479	29.4197	0	0	4575	9	5	3059	4544	4575	3810	3810	1	508	508	734	765	0.167213	24	4	17461883	17513857	4575	8462	9	4	3059	8400	8462	6914	6914	1	787	787	1486	1548
PSRC1	344	344	344	1.79814	1.65784	11.0741	18.3591	2.1577e-05	1.64762	8.39688	0	0	2.1577e-05	1.64762	8.4871	0	0	431	13	7	2855	431	431	409	409	1	51	51	22	22	0.0510441	32	1	109822177	109825808	431	775	13	7	2855	775	775	740	740	1	59	59	35	35
FOXO4	525	525	525	1.80275	1.64707	14.6217	24.0831	3.29544e-05	1.65184	10.4025	0	0	3.29544e-05	1.65184	10.5148	0	0	654	4	1	3447	654	654	652	652	1	20	20	2	2	0.0030581	11	X	70316046	70323385	654	1179	4	2	3447	1179	1179	1172	1172	1	24	24	7	7
RP11-347C12.2	639	639	639	1.6448	1.63926	3.259	5.34234	3.88485e-05	1.50712	10.2554	0	0	3.88485e-05	1.50712	10.3464	0	0	991	4	1	8207	55	991	4	346	0.0115607	0	45	51	645	0.650858	45	16	30234229	30346695	991	1630	4	3	8207	106	1630	8	619	0.0129241	3	49	98	1011
KCNJ4	608	608	608	1.86857	1.63917	25.0062	40.9895	3.85358e-05	1.71215	11.6222	0	0	3.85358e-05	1.71215	11.7563	0	0	700	1	1	2065	391	700	363	668	0.543413	4	4	28	32	0.0457143	2	22	38822331	38851205	700	1308	1	1	2065	621	1308	518	1195	0.433473	9	9	103	113
KCNIP3	643	643	643	2.18854	1.63845	3.47978	5.70145	4.20437e-05	2.00534	13.6808	0	0	4.20437e-05	2.00534	13.8822	0	0	541	7	5	7864	537	541	354	354	1	26	26	183	187	0.345656	21	2	95963051	96051825	541	1184	7	3	7864	1165	1184	633	633	1	18	18	532	551
ATP1A1OS	222	222	222	4.31343	1.63623	0.440289	0.720416	1.5291e-05	3.95236	10.9523	0	0	1.5291e-05	3.95236	11.2413	0	0	67	4	1	2458	11	67	1	14	0.0714286	0	0	10	53	0.791045	11	1	116934868	116961244	67	289	4	0	2458	36	289	0	25	0	0	0	36	264
GPR123	536	536	536	1.62911	1.63562	7.63156	12.4823	3.24523e-05	1.49274	9.26683	0	0	3.24523e-05	1.49274	9.3472	0	0	852	3	3	6503	841	852	642	642	1	17	17	199	210	0.246479	21	10	134884432	134945179	852	1388	3	3	6503	1374	1388	1146	1146	1	5	5	228	242
DNAJB1	932	932	932	1.79658	1.63531	23.957	39.1771	5.84438e-05	1.64619	13.8086	0	0	5.84438e-05	1.64619	13.9567	0	0	1170	11	1	3672	919	1170	908	1138	0.797891	14	14	11	32	0.0273504	26	19	14625581	14640582	1170	2102	11	1	3672	1712	2102	1687	2031	0.830625	22	22	25	71
ZMYND8	1392	1392	1392	2.14662	1.63405	9.05414	14.7949	9.07414e-05	1.96693	19.8425	0	0	9.07414e-05	1.96693	20.1271	0	0	1214	18	5	7684	1191	1214	900	900	1	99	99	291	314	0.258649	50	20	45837858	45985567	1214	2606	18	4	7684	2526	2606	1604	1605	0.999377	84	84	922	1001
CRIP2	850	850	850	1.75825	1.62132	17.7048	28.7051	5.29527e-05	1.61107	12.8702	0	0	5.29527e-05	1.61107	13.0024	0	0	1121	11	7	4829	1120	1121	1105	1106	0.999096	182	182	15	15	0.0133809	32	14	105939298	105946499	1121	1971	11	9	4829	1971	1971	1957	1957	1	281	281	14	14
MEG3	6770	6770	6770	1.65544	1.61902	34.1779	55.3346	0.000412689	1.51686	33.6929	0	0	0.000412689	1.51686	33.9969	0	0	10329	27	6	15769	2314	10329	2305	6972	0.330608	559	695	9	3357	0.325007	58	14	101245746	101327368	10329	17099	27	6	15769	2105	17099	2089	12319	0.169575	592	709	16	4780
RNF208	429	429	429	1.75661	1.61883	37.4327	60.5974	2.67176e-05	1.60957	9.13318	0	0	2.67176e-05	1.60957	9.22686	0	0	567	2	2	1142	567	567	553	553	1	0	0	14	14	0.0246914	3	9	140114706	140116033	567	996	2	1	1142	995	996	976	977	0.998976	0	0	19	19
LGALS1	735	735	735	1.7554	1.6099	68.0175	109.502	4.57648e-05	1.60845	11.9453	0	0	4.57648e-05	1.60845	12.0676	0	0	973	7	4	1099	971	973	967	967	1	226	226	4	6	0.0061665	17	22	38071614	38075813	973	1708	7	3	1099	1708	1708	1699	1699	1	284	284	9	9
CERS4	1540	1540	1540	3.2449	1.6095	7.27506	11.7092	0.000104641	2.97327	26.2072	0	0	0.000104641	2.97327	26.7824	0	0	686	16	8	4059	607	686	382	382	1	86	86	225	304	0.443149	47	19	8271619	8327305	686	2226	16	9	4059	1697	2226	668	671	0.995529	134	134	1029	1555
RPS10-NUDT3	701	701	701	2.14356	1.60124	35.6508	57.0855	4.5686e-05	1.96412	14.0653	0	0	4.5686e-05	1.96412	14.2666	0	0	613	1	1	876	50	613	1	404	0.00247525	1	151	49	209	0.340946	9	6	34256546	34393825	613	1314	1	0	876	123	1314	0	706	0	0	244	123	608
HSPA1B	4116	4116	4116	1.74633	1.60014	169.175	270.705	0.000255854	1.60014	28.1033	0	0	0.000255854	1.60014	28.3883	0	0	5515	2	1	2520	1022	5515	1022	5515	0.185313	0	0	0	0	0	4	6	31795511	31798031	5515	9631	2	1	2520	2389	9631	2389	9631	0.248053	0	0	0	0
UBE2L6	398	398	398	1.79125	1.59749	17.4168	27.8231	2.4936e-05	1.64131	8.99384	0	0	2.4936e-05	1.64131	9.08975	0	0	503	5	2	2197	498	503	495	495	1	48	48	3	8	0.0159046	12	11	57319128	57335757	503	901	5	2	2197	888	901	863	863	1	67	67	25	38
HCFC1R1	421	421	421	1.72586	1.59195	31.018	49.3793	2.60668e-05	1.58139	8.85985	0	0	2.60668e-05	1.58139	8.94746	0	0	580	10	4	1433	557	580	552	575	0.96	70	70	5	5	0.00862069	24	16	3072620	3074287	580	1001	10	2	1433	971	1001	969	999	0.96997	73	73	2	2
CAPN3	649	649	649	1.64835	1.58001	11.7558	18.5744	3.94921e-05	1.51037	10.3662	0	0	3.94921e-05	1.51037	10.4586	0	0	1001	20	1	5129	12	1001	12	780	0.0153846	12	163	0	221	0.220779	66	15	42640300	42704516	1001	1650	20	2	5129	9	1650	9	1345	0.00669145	9	202	0	305
IFITM3	795	795	795	1.70044	1.5797	63.998	101.097	4.89664e-05	1.5581	11.9536	0	0	4.89664e-05	1.5581	12.0681	0	0	1135	4	1	1348	7	1135	7	1116	0.0062724	7	73	0	19	0.0167401	9	11	319668	327537	1135	1930	4	1	1348	6	1930	5	1924	0.00259875	5	144	1	6
GUSBP3	1556	1556	1556	2.15688	1.57708	3.88942	6.13391	0.00010151	1.97633	21.0545	0	0	0.00010151	1.97633	21.3585	0	0	1345	3	1	2067	216	1345	9	104	0.0865385	8	26	207	1241	0.922677	12	5	68790039	69006341	1345	2901	3	1	2067	425	2901	5	179	0.027933	5	27	420	2722
RPL32	750	750	750	1.71977	1.57091	21.4659	33.721	4.63807e-05	1.57581	11.7748	0	0	4.63807e-05	1.57581	11.8903	0	0	1042	8	1	3720	310	1042	310	1033	0.300097	310	382	0	9	0.00863724	21	3	12875983	12883087	1042	1792	8	1	3720	380	1792	380	1771	0.214568	380	551	0	21
MT-CO1	234426	234426	234426	1.7109	1.56768	16531.3	25915.8	0.0144708	1.56768	210.342	0	0	0.0144708	1.56768	212.491	0	0	329761	1	1	1542	132471	329761	132471	329761	0.401718	0	0	0	0	0	1	MT	5903	7445	329761	564187	1	1	1542	218293	564187	218293	564187	0.386916	0	0	0	0
ZDHHC11	1529	1529	1529	1.91887	1.56471	4.58473	7.17378	9.75334e-05	1.75824	18.9147	0	0	9.75334e-05	1.75824	19.1433	0	0	1664	11	5	7267	429	1664	121	431	0.280742	17	46	308	1233	0.740986	40	5	710470	851101	1664	3193	11	5	7267	805	3193	223	736	0.302989	39	89	582	2457
SNTG1	1505	1505	1505	4.21581	1.56461	1.61141	2.52123	0.000103573	3.86291	28.3317	0	0	0.000103573	3.86291	29.0703	0	0	468	10	3	5085	383	468	106	106	1	19	19	277	362	0.773504	39	8	50822348	51706678	468	1973	10	5	5085	1735	1973	179	181	0.98895	33	33	1556	1792
NME1-NME2	592	592	592	1.70644	1.56437	17.6805	27.6588	3.65095e-05	1.5636	10.3608	0	0	3.65095e-05	1.5636	10.4608	0	0	838	12	0	3301	13	838	13	755	0.0172185	13	189	0	83	0.0990453	26	17	49230919	49249108	838	1430	12	1	3301	14	1430	14	1289	0.0108611	14	302	0	141
COX6B1	752	752	752	1.68864	1.56395	87.0476	136.138	4.61989e-05	1.54729	11.5231	0	0	4.61989e-05	1.54729	11.6317	0	0	1092	4	1	936	1078	1092	1053	1054	0.999051	159	159	25	38	0.0347985	10	19	36139124	36149763	1092	1844	4	1	936	1831	1844	1797	1799	0.998888	292	292	34	45
PALM2	395	395	395	1.97291	1.56231	2.21205	3.4559	2.53512e-05	1.80775	9.86155	0	0	2.53512e-05	1.80775	9.98628	0	0	406	6	0	9715	57	406	0	278	0	0	6	57	128	0.315271	17	9	112403067	112713755	406	801	6	1	9715	129	801	1	474	0.0021097	1	1	128	327
FKBP1A	650	650	650	1.61263	1.56123	31.2929	48.8554	3.91747e-05	1.47764	10.0559	0	0	3.91747e-05	1.47764	10.141	0	0	1061	8	1	2369	117	1061	83	959	0.0865485	56	100	34	102	0.0961357	21	20	1349621	1373806	1061	1711	8	1	2369	90	1711	65	1634	0.0397797	57	96	25	77
EFHD1	1672	1672	1672	2.02013	1.56001	38.1446	59.5057	0.000107824	1.85103	20.7131	0	0	0.000107824	1.85103	20.985	0	0	1639	6	2	3052	1592	1639	1506	1506	1	74	74	86	133	0.081147	15	2	233470766	233547491	1639	3311	6	4	3052	3214	3311	2563	2564	0.99961	104	104	651	747
RPS24	1665	1665	1665	1.67137	1.55996	37.1621	57.9714	0.000101886	1.53146	16.9187	0	0	0.000101886	1.53146	17.0746	0	0	2480	13	8	4880	1562	2480	1429	2346	0.609122	476	638	133	134	0.0540323	29	10	79793517	79816570	2480	4145	13	10	4880	2352	4145	2203	3994	0.551577	888	1338	149	151
VSTM2L	614	614	614	1.83765	1.55862	27.0912	42.225	3.87472e-05	1.68382	11.482	0	0	3.87472e-05	1.68382	11.6105	0	0	733	4	1	1966	726	733	689	689	1	65	65	37	44	0.0600273	10	20	36531498	36573752	733	1347	4	1	1966	1340	1347	1172	1172	1	68	68	168	175
PLOD1	473	473	473	1.8663	1.55051	7.41055	11.4901	2.99701e-05	1.71007	10.2385	0	0	2.99701e-05	1.71007	10.3563	0	0	546	10	2	5320	537	546	509	510	0.998039	104	104	28	36	0.0659341	38	1	11994261	12035595	546	1019	10	4	5320	1001	1019	863	863	1	118	118	138	156
PTMA	2000	2000	2000	1.69589	1.54849	65.1737	100.921	0.000123065	1.55393	18.897	0	0	0.000123065	1.55393	19.077	0	0	2874	12	8	3378	633	2874	607	2848	0.213132	13	490	26	26	0.00904662	30	2	232571604	232578251	2874	4874	12	9	3378	1067	4874	1006	4813	0.209017	22	744	61	61
RPL35	883	883	883	1.66391	1.54651	65.1655	100.779	5.39377e-05	1.52462	12.2469	0	0	5.39377e-05	1.52462	12.3586	0	0	1330	5	3	1535	730	1330	695	1294	0.537094	159	279	35	36	0.0270677	13	9	127620158	127624260	1330	2213	5	3	1535	1118	2213	1089	2184	0.498626	167	398	29	29
AC027763.2	289	289	289	2.74096	1.54103	0.528645	0.814659	1.93961e-05	2.51152	10.5188	0	0	1.93961e-05	2.51152	10.7185	0	0	166	9	1	3217	16	166	9	22	0.409091	1	1	7	144	0.86747	20	17	6779953	6915668	166	455	9	1	3217	46	455	17	37	0.459459	1	1	29	418
FAM50A	486	486	486	1.68839	1.53845	20.357	31.3181	2.98555e-05	1.54705	9.26154	0	0	2.98555e-05	1.54705	9.34885	0	0	706	7	5	2567	706	706	676	676	1	251	251	30	30	0.0424929	24	X	153672472	153679002	706	1192	7	5	2567	1190	1192	1135	1135	1	394	394	55	57
RNF220	2574	2574	2574	2.23158	1.53299	12.4028	19.0134	0.000168795	2.04477	27.7604	0	0	0.000168795	2.04477	28.18	0	0	2090	19	4	9779	858	2090	469	1569	0.298917	301	310	389	521	0.249282	44	1	44870865	45117396	2090	4664	19	7	9779	2356	4664	549	2625	0.209143	300	308	1807	2039
LY6E	869	869	869	1.6659	1.52999	37.7727	57.7919	5.31078e-05	1.52645	12.1689	0	0	5.31078e-05	1.52645	12.2802	0	0	1305	15	3	2640	1302	1305	1288	1290	0.99845	82	82	14	15	0.0114943	33	8	144099398	144105249	1305	2174	15	3	2640	2167	2174	2151	2154	0.998607	122	122	16	20
BCL11A	345	345	345	1.84767	1.52967	3.38979	5.18528	2.18031e-05	1.693	8.65521	0	0	2.18031e-05	1.693	8.75307	0	0	407	12	3	8278	403	407	362	363	0.997245	24	24	41	44	0.108108	31	2	60678301	60780702	407	752	12	3	8278	739	752	605	606	0.99835	43	43	134	146
PALM	1698	1698	1698	1.75	1.52936	30.7727	47.0624	0.000105621	1.60351	18.0921	0	0	0.000105621	1.60351	18.2763	0	0	2264	11	5	5215	2248	2264	2076	2076	1	201	201	172	188	0.0830389	26	19	708952	748329	2264	3962	11	6	5215	3928	3962	3463	3465	0.999423	237	237	465	497
CTC-340A15.2	217	217	217	2.99083	1.52715	0.0736914	0.112538	1.46651e-05	2.74046	9.50242	0	0	1.46651e-05	2.74046	9.69758	0	0	109	16	1	6294	89	109	3	6	0.5	0	0	86	103	0.944954	44	5	163723701	164598649	109	326	16	1	6294	277	326	6	10	0.6	1	1	271	316
RP11-284F21.7	144	144	144	3.71698	1.52715	0.305946	0.467225	9.85675e-06	3.40583	8.42475	0	0	9.85675e-06	3.40583	8.62817	0	0	53	1	0	758	0	53	0	3	0	0	0	0	50	0.943396	2	1	156616298	156631216	53	197	1	1	758	2	197	1	5	0.2	1	1	1	192
YPEL3	1308	1308	1308	1.65042	1.52715	47.679	72.8131	7.96343e-05	1.51227	14.7425	0	0	7.96343e-05	1.51227	14.8744	0	0	2011	12	2	3181	1998	2011	1950	1962	0.993884	272	272	48	49	0.024366	29	16	30103634	30108236	2011	3319	12	3	3181	3303	3319	3262	3270	0.997554	343	343	41	49
CACYBP	639	639	639	1.6222	1.52592	16.9516	25.8668	3.86155e-05	1.48641	10.0567	0	0	3.86155e-05	1.48641	10.1431	0	0	1027	9	3	4510	705	1027	669	989	0.676441	25	95	36	38	0.037001	24	1	174968299	174980851	1027	1666	9	4	4510	1253	1666	1234	1647	0.749241	32	129	19	19
ANGPTL4	352	352	352	1.83412	1.52558	12.0843	18.4355	2.22019e-05	1.68059	8.67611	0	0	2.22019e-05	1.68059	8.77288	0	0	422	12	0	2482	418	422	388	388	1	18	18	30	34	0.0805687	28	19	8428172	8439257	422	774	12	3	2482	761	774	646	646	1	39	39	115	128
RASD1	641	641	641	1.65879	1.52306	42.9408	65.4014	3.91066e-05	1.51993	10.3912	0	0	3.91066e-05	1.51993	10.4853	0	0	973	2	1	1748	973	973	971	971	1	19	19	2	2	0.0020555	4	17	17397750	17399709	973	1614	2	1	1748	1614	1614	1614	1614	1	21	21	0	0
L3MBTL4	331	331	331	2.93567	1.5197	0.398215	0.605168	2.23386e-05	2.68993	11.6371	0	0	2.23386e-05	2.68993	11.8723	0	0	171	10	0	7959	126	171	30	41	0.731707	4	4	96	130	0.760234	36	18	5954704	6415236	171	502	10	0	7959	357	502	57	68	0.838235	4	4	300	434
KCNJ6	476	476	476	1.72231	1.51818	2.14172	3.25152	2.94513e-05	1.57813	9.39723	0	0	2.94513e-05	1.57813	9.48974	0	0	659	2	1	19671	646	659	539	545	0.988991	2	2	107	114	0.172989	6	21	38979677	39288749	659	1135	2	1	19671	1111	1135	897	903	0.993355	0	0	214	232
DDN	1225	1225	1225	1.65056	1.51108	38.7851	58.6073	7.45835e-05	1.51239	14.2686	0	0	7.45835e-05	1.51239	14.3963	0	0	1883	1	1	3749	954	1883	954	1881	0.507177	7	7	0	2	0.00106213	2	12	49388931	49393092	1883	3108	1	1	3749	982	3108	982	3102	0.31657	2	2	0	6
KAT2A	689	689	689	1.64393	1.50776	21.0023	31.6664	4.18788e-05	1.50631	10.6412	0	0	4.18788e-05	1.50631	10.7356	0	0	1070	5	5	3769	969	1070	926	1024	0.904297	188	201	43	46	0.0429907	27	17	40265125	40273376	1070	1759	5	5	3769	1667	1759	1595	1685	0.946588	305	334	72	74
LINC-PINT	1922	1922	1922	4.76125	1.50249	2.75651	4.14163	0.000132831	4.36269	33.0861	0	0	0.000132831	4.36269	34.0058	0	0	511	8	4	4515	485	511	160	161	0.993789	15	15	325	350	0.684932	23	7	130626518	130794935	511	2433	8	5	4515	2347	2433	263	264	0.996212	14	14	2084	2169
MT-ATP6	107592	107592	107592	1.62885	1.4925	19421.3	28986.2	0.00651375	1.4925	132.362	0	0	0.00651375	1.4925	133.534	0	0	171093	1	1	681	79675	171093	79675	171093	0.465682	0	0	0	0	0	1	MT	8526	9207	171093	278685	1	1	681	130611	278685	130611	278685	0.468669	0	0	0	0
BAIAP2	1600	1600	1600	1.81758	1.49085	9.19009	13.701	0.000100666	1.66543	18.3226	0	0	0.000100666	1.66543	18.5236	0	0	1957	31	10	10262	1922	1957	1189	1220	0.97459	225	225	733	737	0.376597	73	17	79008947	79091232	1957	3557	31	11	10262	3451	3557	1893	1985	0.953652	346	346	1558	1572
CAMK2N1	2491	2491	2491	1.62761	1.49083	116.589	173.814	0.000150758	1.49137	19.9541	0	0	0.000150758	1.49137	20.1269	0	0	3969	2	2	2615	3965	3969	3940	3944	0.998986	107	107	25	25	0.00629882	4	1	20808883	20812713	3969	6460	2	2	2615	6452	6460	6409	6417	0.998753	91	91	43	43
SAT1	466	466	466	1.67536	1.4902	20.2075	30.1132	2.85424e-05	1.53512	8.97803	0	0	2.85424e-05	1.53512	9.06121	0	0	690	9	5	2498	690	690	653	653	1	86	86	37	37	0.0536232	21	X	23801289	23804343	690	1156	9	5	2498	1156	1156	1062	1062	1	99	99	94	94
COX7C	1017	1017	1017	1.62546	1.48989	62.9511	93.7902	6.15137e-05	1.48939	12.7243	0	0	6.15137e-05	1.48939	12.8341	0	0	1626	7	2	1993	1187	1626	1184	1623	0.729513	175	266	3	3	0.00184502	15	5	85913720	85916779	1626	2643	7	3	1993	1991	2643	1987	2639	0.752937	337	510	4	4
LPAR1	841	841	841	1.65498	1.48479	22.7282	33.7465	5.12604e-05	1.51645	11.8655	0	0	5.12604e-05	1.51645	11.9724	0	0	1284	6	3	4095	1263	1284	1204	1204	1	51	51	59	80	0.0623053	15	9	113635542	113800981	1284	2125	6	3	4095	2101	2125	1951	1951	1	27	27	150	174
CHN1	4239	4239	4239	1.6255	1.4834	102.914	152.663	0.0002564	1.48943	25.9853	0	0	0.0002564	1.48943	26.2096	0	0	6777	18	6	4971	6751	6777	6617	6618	0.999849	754	754	134	159	0.0234617	49	2	175664090	175870097	6777	11016	18	6	4971	10967	11016	10714	10714	1	742	742	253	302
CELF5	1120	1120	1120	1.74221	1.47847	14.4108	21.3058	6.95664e-05	1.59637	14.616	0	0	6.95664e-05	1.59637	14.7634	0	0	1509	8	5	6024	1392	1509	1034	1123	0.920748	113	113	358	386	0.255799	31	19	3224700	3297074	1509	2629	8	5	6024	2331	2629	1563	1812	0.862583	61	61	768	817
PTER	371	371	371	1.8136	1.47637	7.90811	11.6753	2.33277e-05	1.66178	8.80156	0	0	2.33277e-05	1.66178	8.89768	0	0	456	5	1	3998	449	456	408	409	0.997555	0	0	41	47	0.10307	13	10	16478941	16555736	456	827	5	0	3998	808	827	659	659	1	2	2	149	168
CDK18	1301	1301	1301	1.63125	1.47613	18.7443	27.6691	7.88149e-05	1.4947	14.4652	0	0	7.88149e-05	1.4947	14.591	0	0	2061	24	9	7580	2050	2061	1833	1838	0.99728	243	243	217	223	0.1082	72	1	205473722	205501921	2061	3362	24	8	7580	3349	3362	2961	2961	1	285	285	388	401
MBD3	648	648	648	1.58856	1.47532	14.794	21.8258	3.87742e-05	1.45558	9.81599	0	0	3.87742e-05	1.45558	9.89588	0	0	1101	11	2	5173	638	1101	638	990	0.644444	15	69	0	111	0.100817	28	19	1576638	1592882	1101	1749	11	2	5173	1125	1749	1125	1594	0.705772	30	100	0	155
MT-CYB	71545	71545	71545	1.60635	1.47189	7993.91	11766.1	0.00430411	1.47189	105.491	0	0	0.00430411	1.47189	106.386	0	0	117992	1	1	1141	112508	117992	112508	117992	0.953522	0	0	0	0	0	1	MT	14746	15887	117992	189537	1	1	1141	183197	189537	183197	189537	0.96655	0	0	0	0
SRPRB	1236	1236	1236	2.80175	1.46876	6.28774	9.23518	8.31084e-05	2.56722	21.994	0	0	8.31084e-05	2.56722	22.4204	0	0	686	5	2	4180	349	686	271	340	0.797059	23	25	78	346	0.504373	17	3	133502876	133544616	686	1922	5	3	4180	616	1922	391	545	0.717431	36	36	225	1377
RP11-273G15.2	169	169	169	2.87778	1.46606	0.601886	0.882404	1.13881e-05	2.63688	8.23821	2.22045e-16	3.72912e-15	1.13881e-05	2.63688	8.40181	0	0	90	5	4	3853	76	90	29	30	0.966667	2	2	47	60	0.666667	12	8	144063154	144099854	90	259	5	4	3853	232	259	48	48	1	0	0	184	211
C14orf2	602	602	602	1.6008	1.46532	22.2513	32.6052	3.61566e-05	1.4668	9.57221	0	0	3.61566e-05	1.4668	9.65167	0	0	1002	12	6	3415	997	1002	982	983	0.998983	146	146	15	19	0.0189621	27	14	104378624	104394606	1002	1604	12	4	3415	1592	1604	1572	1572	1	188	188	20	32
RPL28	1534	1534	1534	1.57432	1.45791	28.3564	41.3413	9.13713e-05	1.44253	14.8932	0	0	9.13713e-05	1.44253	15.0116	0	0	2671	12	4	6927	2117	2671	2104	2541	0.82802	785	881	13	130	0.0486709	24	19	55896712	55914612	2671	4205	12	5	6927	3237	4205	3205	4043	0.792728	1070	1287	32	162
SYT5	458	458	458	1.58945	1.45514	10.9151	15.8831	2.74128e-05	1.45639	8.25937	0	0	2.74128e-05	1.45639	8.32669	0	0	777	11	3	5347	147	777	143	755	0.189404	73	75	4	22	0.028314	30	19	55682566	55691809	777	1235	11	2	5347	173	1235	158	1199	0.131776	90	99	15	36
COX5B	808	808	808	1.58593	1.44773	73.4398	106.321	4.83083e-05	1.45317	10.9333	0	0	4.83083e-05	1.45317	11.0219	0	0	1379	4	3	1441	1379	1379	1369	1369	1	367	367	10	10	0.00725163	11	2	98262502	98264846	1379	2187	4	3	1441	2185	2187	2161	2163	0.999075	498	498	24	24
FBXL19	409	409	409	1.65968	1.44704	9.77856	14.1499	2.4958e-05	1.52075	8.30624	0	0	2.4958e-05	1.52075	8.38154	0	0	620	9	1	4340	586	620	522	549	0.95082	56	56	64	71	0.114516	26	16	30934375	30960104	620	1029	9	1	4340	926	1029	779	867	0.898501	60	60	147	162
RANGAP1	1484	1484	1484	1.6013	1.44545	32.5878	47.1042	8.91433e-05	1.46725	15.0371	0	0	8.91433e-05	1.46725	15.1621	0	0	2468	8	4	5463	2452	2468	2301	2303	0.999132	371	371	151	165	0.0668558	29	22	41641614	41682255	2468	3952	8	4	5463	3919	3952	3631	3633	0.999449	454	454	288	319
C19orf43	532	532	532	1.53955	1.44469	51.057	73.7615	3.13019e-05	1.41068	8.45405	0	0	3.13019e-05	1.41068	8.51721	0	0	986	5	2	1402	985	986	926	926	1	87	87	59	60	0.0608519	10	19	12841453	12845589	986	1518	5	2	1402	1517	1518	1460	1460	1	94	94	57	58
TESPA1	587	587	587	1.53267	1.44464	15.2605	22.0458	3.4447e-05	1.40437	8.81221	0	0	3.4447e-05	1.40437	8.8772	0	0	1102	14	2	5025	1086	1102	976	992	0.983871	88	88	110	110	0.0998185	44	12	55341801	55378530	1102	1689	14	2	5025	1626	1689	1505	1564	0.962276	108	108	121	125
ADAMTS2	220	220	220	2.5493	1.44385	0.663711	0.9583	1.4664e-05	2.33589	8.8274	0	0	1.4664e-05	2.33589	8.98321	0	0	142	5	3	7687	138	142	66	66	1	17	17	72	76	0.535211	29	5	178537851	178772431	142	362	5	3	7687	353	362	103	104	0.990385	12	12	250	258
PTOV1	1059	1059	1059	1.52219	1.43378	28.5631	40.9532	6.18873e-05	1.39477	11.6953	0	0	6.18873e-05	1.39477	11.7798	0	0	2028	21	5	4931	940	2028	852	1822	0.467618	424	458	88	206	0.101578	50	19	50353991	50364001	2028	3087	21	7	4931	1489	3087	1379	2851	0.48369	683	738	110	236
FTH1	5207	5207	5207	1.5373	1.43319	358.104	513.23	0.000306109	1.40862	26.3933	0	0	0.000306109	1.40862	26.5898	0	0	9691	11	3	2030	711	9691	642	9404	0.0682688	2	1596	69	287	0.0296151	24	11	61727189	61735132	9691	14898	11	6	2030	667	14898	583	14709	0.0396356	9	1988	84	189
PIEZO2	371	371	371	1.97632	1.43146	1.23197	1.76352	2.38195e-05	1.81088	9.57196	0	0	2.38195e-05	1.81088	9.69336	0	0	380	15	3	14620	322	380	212	233	0.909871	39	40	110	147	0.386842	78	18	10666479	11148587	380	751	15	3	14620	676	751	353	364	0.96978	27	27	323	387
SLC5A11	562	562	562	1.86462	1.42784	7.37937	10.5365	3.56011e-05	1.70853	11.1501	0	0	3.56011e-05	1.70853	11.2783	0	0	650	13	4	3415	630	650	326	326	1	68	68	304	324	0.498462	38	16	24857161	24922949	650	1212	13	4	3415	1169	1212	508	508	1	98	98	661	704
RP5-1165K10.2	174	174	174	2.97727	1.42534	0.335125	0.477668	1.17552e-05	2.72805	8.49161	0	0	1.17552e-05	2.72805	8.66534	0	0	88	1	0	2076	0	88	0	9	0	0	3	0	79	0.897727	9	7	43991508	44058750	88	262	1	0	2076	0	262	0	14	0	0	7	0	248
RAPGEFL1	539	539	539	1.57585	1.42257	10.9523	15.5804	3.21213e-05	1.44394	8.84107	0	0	3.21213e-05	1.44394	8.91151	0	0	936	12	6	5710	929	936	807	809	0.997528	68	68	122	127	0.135684	41	17	38333262	38351908	936	1475	12	7	5710	1468	1475	1254	1256	0.998408	67	67	214	219
DYNLRB1	1021	1021	1021	1.5613	1.42212	41.3372	58.7865	6.05481e-05	1.4306	11.989	0	0	6.05481e-05	1.4306	12.0822	0	0	1819	5	5	3252	1809	1819	1737	1739	0.99885	396	396	72	80	0.0439802	11	20	33104213	33128762	1819	2840	5	4	3252	2832	2840	2697	2699	0.999259	457	458	135	141
SOD1	1360	1360	1360	1.53925	1.41894	93.8041	133.102	8.00108e-05	1.4104	13.5134	0	0	8.00108e-05	1.4104	13.6143	0	0	2522	4	3	2019	2491	2522	2435	2450	0.993878	554	558	56	72	0.0285488	10	21	33031934	33041244	2522	3882	4	3	2019	3841	3882	3776	3794	0.995256	693	696	65	88
PSD	1557	1557	1557	1.54006	1.41778	32.4139	45.9558	9.16286e-05	1.41114	14.4723	0	0	9.16286e-05	1.41114	14.5805	0	0	2883	8	5	6327	2815	2883	2610	2653	0.983792	388	388	205	230	0.079778	32	10	104162375	104181296	2883	4440	8	6	6327	4380	4440	4061	4105	0.989281	502	502	319	335
RPL31	1389	1389	1389	1.4936	1.41336	35.0403	49.5244	8.01754e-05	1.36857	12.9364	0	0	8.01754e-05	1.36857	13.0246	0	0	2814	11	5	5791	1472	2814	1433	2625	0.545905	598	812	39	189	0.0671642	22	2	101618176	101640494	2814	4203	11	4	5791	2002	4203	1960	4049	0.48407	729	1121	42	154
KIAA1211L	608	608	608	1.85755	1.41209	9.59501	13.549	3.84775e-05	1.70205	11.553	0	0	3.84775e-05	1.70205	11.6849	0	0	709	7	3	4705	695	709	584	584	1	43	43	111	125	0.176305	21	2	99410308	99552722	709	1317	7	4	4705	1292	1317	900	900	1	59	59	392	417
LHPP	692	692	692	1.59044	1.412	19.0212	26.858	4.14313e-05	1.45731	10.1623	0	0	4.14313e-05	1.45731	10.2453	0	0	1172	9	6	4064	1141	1172	995	1000	0.995	122	122	146	172	0.146758	23	10	126150402	126306457	1172	1864	9	5	4064	1815	1864	1536	1541	0.996755	102	102	279	323
IL3RA	653	653	653	1.60575	1.40968	4.71245	6.64303	3.92772e-05	1.47133	10.0156	0	0	3.92772e-05	1.47133	10.0994	0	0	1078	3	1	1706	1027	1078	104	104	1	2	2	923	974	0.903525	16	X	1455508	1501578	1078	1731	3	1	1706	1648	1731	160	160	1	10	10	1488	1571
RBM6	884	884	884	1.7734	1.40907	8.5456	12.0413	5.52186e-05	1.62495	13.2548	0	0	5.52186e-05	1.62495	13.3934	0	0	1143	21	5	7300	1005	1143	750	807	0.929368	147	158	255	336	0.293963	65	3	49977439	50137478	1143	2027	21	8	7300	1876	2027	1214	1241	0.978243	253	259	662	786
TRIM69	443	443	443	1.68789	1.40854	5.17189	7.2848	2.7211e-05	1.5466	8.83895	0	0	2.7211e-05	1.5466	8.92223	0	0	644	12	4	9237	630	644	607	618	0.982201	12	12	23	26	0.0403727	29	15	45021185	45060027	644	1087	12	2	9237	1069	1087	938	950	0.987368	9	9	131	137
JUND	964	964	964	1.53705	1.40838	74.2019	104.505	5.6666e-05	1.40838	11.3489	0	0	5.6666e-05	1.40838	11.4333	0	0	1795	2	1	1870	1792	1795	1792	1795	0.998329	0	0	0	0	0	3	19	18390562	18392432	1795	2759	2	1	1870	2759	2759	2759	2759	1	0	0	0	0
YJEFN3	1144	1144	1144	1.58848	1.40688	26.9708	37.9447	6.84515e-05	1.45551	13.042	0	0	6.84515e-05	1.45551	13.1481	0	0	1944	4	1	3683	105	1944	72	1285	0.0560311	18	332	33	659	0.338992	17	19	19627035	19648390	1944	3088	4	1	3683	338	3088	213	1973	0.107957	39	462	125	1115
DHFR	2346	2346	2346	1.87701	1.40525	3.90982	5.49429	0.00014886	1.71989	22.9351	0	0	0.00014886	1.71989	23.2019	0	0	2675	7	1	4409	1954	2675	22	223	0.0986547	0	6	1932	2452	0.916636	19	5	79922046	79950802	2675	5021	7	2	4409	3905	5021	27	342	0.0789474	1	5	3878	4679
BSCL2	750	750	750	1.54985	1.40337	25.6773	36.0348	4.42971e-05	1.42012	10.1515	0	0	4.42971e-05	1.42012	10.2288	0	0	1364	28	4	4004	13	1364	13	1330	0.00977444	13	328	0	34	0.0249267	69	11	62457746	62477317	1364	2114	28	5	4004	11	2114	11	2037	0.0054001	11	493	0	77
SHC2	892	892	892	2.21692	1.40291	8.55869	12.0071	5.84383e-05	2.03134	16.2643	0	0	5.84383e-05	2.03134	16.5079	0	0	733	8	5	4796	725	733	531	531	1	93	93	194	202	0.27558	26	19	416582	460996	733	1625	8	5	4796	1608	1625	813	813	1	80	80	795	812
RPSA	566	566	566	1.52602	1.4028	20.936	29.3691	3.31278e-05	1.39828	8.58778	0	0	3.31278e-05	1.39828	8.65031	0	0	1076	10	6	3936	294	1076	284	1066	0.266417	7	236	10	10	0.00929368	27	3	39448179	39454033	1076	1642	10	6	3936	337	1642	328	1632	0.20098	3	303	9	10
SPDYA	766	766	766	3.04813	1.4022	1.46481	2.05397	5.18366e-05	2.79297	18.0043	0	0	5.18366e-05	2.79297	18.3801	0	0	374	7	2	3483	52	374	3	66	0.0454545	0	10	49	308	0.823529	23	2	29005382	29073477	374	1140	7	2	3483	154	1140	6	101	0.0594059	0	13	148	1039
NUTM2A-AS1	642	642	642	2.37179	1.39989	0.812401	1.13727	4.24453e-05	2.17325	14.4404	0	0	4.24453e-05	2.17325	14.6756	0	0	468	12	5	6851	271	468	51	72	0.708333	20	22	220	396	0.846154	30	10	88963631	89102369	468	1110	12	4	6851	654	1110	69	110	0.627273	11	16	585	1000
SEPW1	1769	1769	1769	1.53444	1.39491	79.0441	110.259	0.000103882	1.40599	15.33	0	0	0.000103882	1.40599	15.4435	0	0	3310	14	4	3151	3227	3310	3143	3222	0.975481	567	595	84	88	0.0265861	33	19	48281828	48287943	3310	5079	14	5	3151	5008	5079	4838	4905	0.98634	654	686	170	174
PFDN5	799	799	799	1.52018	1.39329	35.0147	48.7856	4.66548e-05	1.39293	10.1346	0	0	4.66548e-05	1.39293	10.2076	0	0	1536	19	8	3380	1216	1536	1214	1531	0.792946	460	473	2	5	0.00325521	37	12	53689074	53693234	1536	2335	19	9	3380	1734	2335	1732	2328	0.743986	681	692	2	7
ATP5E	569	569	569	1.5154	1.3911	16.5885	23.0761	3.31591e-05	1.38854	8.5041	0	0	3.31591e-05	1.38854	8.56475	0	0	1104	3	2	5126	873	1104	869	1100	0.79	42	166	4	4	0.00362319	7	20	57600521	57607437	1104	1673	3	2	5126	1292	1673	1289	1670	0.771856	71	289	3	3
SERF2	763	763	763	1.48754	1.39093	15.7824	21.9522	4.39172e-05	1.36302	9.51296	0	0	4.39172e-05	1.36302	9.57702	0	0	1565	18	4	7347	134	1565	134	1500	0.0893333	134	211	0	65	0.0415335	39	15	44069284	44094787	1565	2328	18	3	7347	113	2328	113	2277	0.0496267	113	222	0	51
RGPD2	644	644	644	1.99383	1.39039	2.20237	3.06216	4.14222e-05	1.82692	12.7098	0	0	4.14222e-05	1.82692	12.8733	0	0	648	4	0	7055	101	648	0	201	0	0	20	101	447	0.689815	29	2	88055473	88285309	648	1292	4	0	7055	319	1292	2	305	0.00655738	0	19	317	987
SSU72	565	565	565	1.51645	1.3903	13.985	19.4434	3.29405e-05	1.38951	8.48477	0	0	3.29405e-05	1.38951	8.54541	0	0	1094	4	4	5428	969	1094	863	982	0.878819	100	100	106	112	0.102377	11	1	1477052	1510249	1094	1659	4	4	5428	1545	1659	1391	1490	0.933557	131	131	154	169
ABHD8	606	606	606	1.52972	1.38865	29.3119	40.704	3.5521e-05	1.40167	8.92381	0	0	3.5521e-05	1.40167	8.98926	0	0	1144	3	1	2210	260	1144	256	838	0.305489	68	74	4	306	0.267483	10	19	17402939	17421045	1144	1750	3	1	2210	525	1750	524	1270	0.412598	107	123	1	480
MAP4K4	2273	2273	2273	1.57734	1.38788	23.8691	33.1275	0.000135523	1.4453	18.1852	0	0	0.000135523	1.4453	18.3305	0	0	3937	18	7	11918	3065	3937	2826	3680	0.767935	568	569	239	257	0.0652781	60	2	102313311	102511149	3937	6210	18	7	11918	4619	6210	4029	5574	0.72282	637	637	590	636
RP11-66N24.4	2425	2425	2425	2.1385	1.38362	4.94746	6.84542	0.000157983	1.95948	26.1158	0	0	0.000157983	1.95948	26.4886	0	0	2130	6	2	5453	1269	2130	35	349	0.100287	7	7	1234	1781	0.83615	16	14	23980968	24029987	2130	4555	6	2	5453	3241	4555	24	527	0.0455408	3	3	3217	4028
RP11-958J22.1	201	201	201	4	1.37444	0.551666	0.75823	1.38035e-05	3.66516	10.1921	0	0	1.38035e-05	3.66516	10.4497	0	0	67	4	0	1121	59	67	8	8	1	1	1	51	59	0.880597	12	11	45511238	45564024	67	268	4	1	1121	187	268	12	12	1	0	0	175	256
RP4-816N1.6	569	569	569	3.77561	1.37444	0.203964	0.280335	3.89765e-05	3.45955	16.8349	0	0	3.89765e-05	3.45955	17.2456	0	0	205	3	0	758	8	205	0	2	0	0	0	8	203	0.990244	5	12	2906042	2922068	205	774	3	0	758	17	774	0	3	0	0	0	17	771
ATF4	891	891	891	1.50084	1.37315	54.6187	74.9995	5.15989e-05	1.37521	10.4553	0	0	5.15989e-05	1.37521	10.5277	0	0	1779	3	2	2515	920	1779	918	1777	0.516601	66	106	2	2	0.00112423	7	22	39915699	39918691	1779	2670	3	3	2515	1291	2670	1284	2663	0.482163	80	117	7	7
STMN1	2156	2156	2156	1.48319	1.36789	54.4116	74.4289	0.000123839	1.35903	15.9026	0	0	0.000123839	1.35903	16.0087	0	0	4462	9	5	6261	4412	4462	4367	4407	0.990924	545	545	45	55	0.0123263	20	1	26210671	26233482	4462	6618	9	8	6261	6517	6618	6489	6579	0.98632	563	564	28	39
GIT1	989	989	989	1.47006	1.36363	27.9303	38.0867	5.64373e-05	1.347	10.5809	0	0	5.64373e-05	1.347	10.6495	0	0	2104	15	1	5635	429	2104	429	2036	0.210707	429	449	0	68	0.0323194	51	17	27900486	27921072	2104	3093	15	1	5635	409	3093	409	3030	0.134983	409	430	0	63
RPL38	869	869	869	1.48144	1.36262	36.0165	49.0769	4.98723e-05	1.35743	10.0716	0	0	4.98723e-05	1.35743	10.1385	0	0	1805	8	4	3829	1667	1805	1647	1784	0.923206	619	676	20	21	0.0116343	18	17	72199720	72206794	1805	2674	8	5	3829	2394	2674	2375	2653	0.895213	855	951	19	21
MIAT	964	964	964	1.50817	1.35966	12.4057	16.8675	5.6006e-05	1.38192	10.9737	0	0	5.6006e-05	1.38192	11.0508	0	0	1897	21	2	11590	280	1897	245	1860	0.13172	17	18	35	37	0.0195045	45	22	27042391	27072438	1897	2861	21	2	11590	275	2861	176	2760	0.0637681	4	4	99	101
PDE7B	209	209	209	2.9717	1.35966	0.839653	1.14164	1.41178e-05	2.72294	9.29868	0	0	1.41178e-05	2.72294	9.48862	0	0	106	2	1	5708	41	106	13	62	0.209677	8	8	28	44	0.415094	15	6	136172833	136516712	106	315	2	1	5708	124	315	7	92	0.076087	3	3	117	223
ARAP1	768	768	768	1.66379	1.35939	5.72483	7.78228	4.69115e-05	1.52451	11.4204	0	0	4.69115e-05	1.52451	11.5245	0	0	1157	21	3	9047	547	1157	447	670	0.667164	135	138	100	487	0.420916	73	11	72396113	72504644	1157	1925	21	6	9047	760	1925	548	994	0.551308	187	192	212	931
TPT1	2806	2806	2806	1.48429	1.35907	115.624	157.14	0.00016126	1.36004	18.1695	0	0	0.00016126	1.36004	18.291	0	0	5794	13	6	3867	3074	5794	3065	5784	0.52991	1072	1268	9	10	0.00172592	31	13	45911007	45915505	5794	8600	13	5	3867	5317	8600	5300	8579	0.617788	1429	1683	17	21
UCHL1	2731	2731	2731	1.49119	1.35864	184.753	251.013	0.000157462	1.36636	18.0858	0	0	0.000157462	1.36636	18.2086	0	0	5560	12	3	2282	5554	5560	5454	5454	1	1114	1114	100	106	0.0190647	34	4	41258429	41270472	5560	8291	12	5	2282	8282	8291	8087	8087	1	1289	1289	195	204
SYNPO	1200	1200	1200	1.49505	1.35852	17.7845	24.1605	6.9312e-05	1.3699	12.046	0	0	6.9312e-05	1.3699	12.1284	0	0	2424	5	3	10258	2419	2424	2360	2360	1	1	1	59	64	0.0264026	12	5	149980641	150038782	2424	3624	5	3	10258	3609	3624	3499	3499	1	2	2	110	125
CLASRP	457	457	457	1.65567	1.35733	7.55621	10.2562	2.78597e-05	1.51707	8.75142	0	0	2.78597e-05	1.51707	8.83032	0	0	697	16	9	4931	694	697	482	482	1	145	145	212	215	0.308465	52	19	45542297	45574214	697	1154	16	9	4931	1140	1154	714	714	1	218	218	426	440
MT-CO3	65859	65859	65859	1.4805	1.35657	13514.4	18333.2	0.00377795	1.35657	88.1179	0	0	0.00377795	1.35657	88.7077	0	0	137063	1	1	784	90159	137063	90159	137063	0.657792	0	0	0	0	0	1	MT	9206	9990	137063	202922	1	1	784	136290	202922	136290	202922	0.671637	0	0	0	0
CACNG3	861	861	861	2.3932	1.35575	12.8921	17.4784	5.69867e-05	2.19287	16.8183	0	0	5.69867e-05	2.19287	17.0951	0	0	618	1	1	3088	603	618	515	515	1	23	23	88	103	0.166667	4	16	24266873	24374122	618	1479	1	1	3088	1424	1479	761	762	0.998688	26	26	663	717
RPS14	965	965	965	1.47938	1.35378	33.9558	45.9686	5.53262e-05	1.35555	10.5845	0	0	5.53262e-05	1.35555	10.6545	0	0	2013	7	4	4544	1598	2013	1581	1996	0.792084	479	500	17	17	0.00844511	15	5	149822752	149829319	2013	2978	7	5	4544	2381	2978	2352	2949	0.797558	870	907	29	29
MAST3	1385	1385	1385	1.59983	1.35309	25.2385	34.1501	8.31599e-05	1.46591	14.5067	0	0	8.31599e-05	1.46591	14.627	0	0	2309	5	2	6772	893	2309	827	2211	0.374039	294	298	66	98	0.0424426	38	19	18208602	18262502	2309	3694	5	3	6772	828	3694	460	3265	0.140888	149	155	368	429
BASP1	1955	1955	1955	1.61808	1.35052	99.2643	134.058	0.000118008	1.48263	17.5278	0	0	0.000118008	1.48263	17.6773	0	0	3163	2	2	2133	2914	3163	2722	2739	0.993793	50	50	192	424	0.13405	6	5	17065706	17276943	3163	5118	2	1	2133	4373	5118	4012	4037	0.993807	42	42	361	1081
CRLF1	645	645	645	1.60224	1.34348	3.79083	5.09291	3.87558e-05	1.46812	9.92161	0	0	3.87558e-05	1.46812	10.0042	0	0	1071	5	3	3018	177	1071	143	148	0.966216	33	33	34	923	0.861811	18	19	18683029	18718551	1071	1716	5	2	3018	295	1716	210	217	0.967742	36	36	85	1499
ITPK1	1700	1700	1700	1.50625	1.34302	36.0698	48.4426	9.86838e-05	1.38017	14.5396	0	0	9.86838e-05	1.38017	14.6414	0	0	3358	12	3	6783	3331	3358	3164	3165	0.999684	361	361	167	193	0.0574747	32	14	93403258	93582665	3358	5058	12	3	6783	5009	5058	4638	4639	0.999784	249	249	371	419
NGRN	1367	1367	1367	1.46623	1.34134	81.1063	108.791	7.78536e-05	1.3435	12.3745	0	0	7.78536e-05	1.3435	12.454	0	0	2932	2	2	2784	48	2932	48	2921	0.0164327	1	66	0	11	0.00375171	5	15	90808890	90816463	2932	4299	2	2	2784	42	4299	42	4276	0.00982226	1	49	0	23
DNAJB2	1322	1322	1322	1.45728	1.33937	37.7449	50.5542	7.49315e-05	1.33529	12.016	0	0	7.49315e-05	1.33529	12.0916	0	0	2891	18	6	5886	2890	2891	2873	2874	0.999652	319	319	17	17	0.00588032	44	2	220143988	220151622	2891	4213	18	8	5886	4213	4213	4201	4201	1	251	251	12	12
DUSP5P1	346	346	346	2.47863	1.33919	0.81602	1.09281	2.29934e-05	2.27115	10.8915	0	0	2.29934e-05	2.27115	11.078	0	0	234	1	1	2463	229	234	23	26	0.884615	1	1	206	208	0.888889	2	1	228744884	228788150	234	580	1	1	2463	567	580	35	38	0.921053	0	0	532	542
MT-ND5	34257	34257	34257	1.45786	1.33583	3191.87	4263.79	0.00194232	1.33583	61.4197	0	0	0.00194232	1.33583	61.8084	0	0	74819	1	1	1812	65626	74819	65626	74819	0.87713	0	0	0	0	0	1	MT	12336	14148	74819	109076	1	1	1812	95000	109076	95000	109076	0.870952	0	0	0	0
KCNB2	261	261	261	3.58416	1.33517	0.755326	1.00849	1.78334e-05	3.28413	11.2005	0	0	1.78334e-05	3.28413	11.4645	0	0	101	1	1	3582	93	101	35	35	1	1	1	58	66	0.653465	3	8	73449625	73850584	101	362	1	1	3582	332	362	51	51	1	0	0	281	311
RBM4	754	754	754	1.40823	1.32688	10.106	13.4094	4.1455e-05	1.29035	8.40081	0	0	4.1455e-05	1.29035	8.44746	0	0	1847	15	2	5821	143	1847	18	761	0.0236531	13	48	125	1086	0.587981	31	11	66384096	66434153	1847	2601	15	1	5821	179	2601	6	1102	0.00544465	5	76	173	1499
MDGA2_1	1012	1012	1012	3.7726	1.3251	0.611048	0.809697	6.93194e-05	3.4568	22.4458	0	0	6.93194e-05	3.4568	22.9932	0	0	365	0	2	8223	34	365	34	65	0.523077	8	9	0	300	0.821918	45	14	47308825	48144157	365	1377	0	2	8223	63	1377	63	94	0.670213	9	9	0	1283
BCAP31	596	596	596	1.4749	1.32455	35.3726	46.8527	3.40944e-05	1.35144	8.26797	0	0	3.40944e-05	1.35144	8.32213	0	0	1255	9	3	2629	1113	1255	1064	1203	0.884456	190	219	49	52	0.0414343	23	X	152965946	152990152	1255	1851	9	3	2629	1703	1851	1599	1739	0.919494	258	278	104	112
MPPED1	521	521	521	1.58212	1.32406	10.2654	13.5919	3.11116e-05	1.44968	8.74646	0	0	3.11116e-05	1.44968	8.81689	0	0	895	10	3	5821	883	895	773	773	1	46	46	110	122	0.136313	23	22	43807201	43903728	895	1416	10	3	5821	1400	1416	1117	1117	1	34	34	283	299
RP11-379B18.5	195	195	195	4.36207	1.32353	0.165727	0.219344	1.34368e-05	3.99692	10.297	0	0	1.34368e-05	3.99692	10.5704	0	0	58	11	1	4198	34	58	5	9	0.555556	3	3	29	49	0.844828	27	3	125546080	125607918	58	253	11	2	4198	98	253	4	13	0.307692	3	3	94	240
SYN1	2143	2143	2143	1.41451	1.32274	115.724	153.073	0.000118337	1.2961	14.317	0	0	0.000118337	1.2961	14.3979	0	0	5170	2	2	3203	4878	5170	4795	4795	1	717	717	83	375	0.0725338	14	X	47431302	47479252	5170	7313	2	2	3203	7061	7313	6921	6922	0.999856	449	449	140	391
PTRH2	907	907	907	2.3164	1.32116	2.1038	2.77946	5.97855e-05	2.1225	16.9029	0	0	5.97855e-05	2.1225	17.1706	0	0	689	6	2	4740	138	689	110	129	0.852713	1	1	28	560	0.812772	12	17	57751996	57784987	689	1596	6	2	4740	188	1596	177	186	0.951613	3	3	11	1410
CIT	984	984	984	1.51599	1.31999	10.0791	13.3043	5.73579e-05	1.38909	11.1916	0	0	5.73579e-05	1.38909	11.2715	0	0	1907	18	8	13230	1876	1907	1715	1725	0.994203	245	245	161	182	0.0954379	84	12	120123594	120315095	1907	2891	18	6	13230	2820	2891	2473	2485	0.995171	132	132	347	406
ST6GALNAC5	1442	1442	1442	2.39055	1.31872	2.68373	3.53907	9.54284e-05	2.19044	21.7507	0	0	9.54284e-05	2.19044	22.1083	0	0	1037	5	1	4263	931	1037	148	148	1	11	11	783	889	0.857281	13	1	77333125	77531396	1037	2479	5	1	4263	2214	2479	213	213	1	8	8	2001	2266
STIP1	711	711	711	1.42575	1.31784	25.2639	33.2939	3.95546e-05	1.3064	8.39923	0	0	3.95546e-05	1.3064	8.44812	0	0	1670	12	6	4657	1464	1670	1378	1522	0.905388	236	275	86	148	0.0886228	36	11	63952743	63972015	1670	2381	12	8	4657	2104	2381	1975	2189	0.902238	273	340	129	192
STX8	475	475	475	2.19647	1.31781	3.64112	4.79831	3.10759e-05	2.01261	11.7895	0	0	3.10759e-05	2.01261	11.9639	0	0	397	12	3	3779	353	397	178	178	1	63	63	175	219	0.551637	30	17	9153787	9479908	397	872	12	2	3779	702	872	251	256	0.980469	73	73	451	616
RPL36	857	857	857	1.3814	1.31762	52.1246	68.6802	4.61622e-05	1.26576	8.5291	0	0	4.61622e-05	1.26576	8.57292	0	0	2247	8	3	2272	1485	2247	1443	1532	0.941906	545	549	42	715	0.318202	18	19	5674957	5691887	2247	3104	8	4	2272	2088	3104	2042	2203	0.926918	658	661	46	901
PPIA	1525	1525	1525	1.43734	1.3176	59.9359	78.9715	8.54535e-05	1.31702	12.5287	0	0	8.54535e-05	1.31702	12.6038	0	0	3487	9	3	4429	730	3487	686	3434	0.199767	4	540	44	53	0.0151993	22	7	44836278	44864163	3487	5012	9	4	4429	802	5012	739	4938	0.149656	3	588	63	74
RP11-219A15.4	384	384	384	2.69912	1.31717	1.52555	2.0094	2.57368e-05	2.47317	12.0295	0	0	2.57368e-05	2.47317	12.2546	0	0	226	1	0	3243	5	226	0	64	0	0	7	5	162	0.716814	11	17	16691370	16719854	226	610	1	1	3243	27	610	1	92	0.0108696	1	17	26	518
HIC2	333	333	333	2.31102	1.3138	1.45631	1.9133	2.19432e-05	2.11757	10.2259	0	0	2.19432e-05	2.11757	10.3873	0	0	254	3	0	7219	138	254	132	136	0.970588	0	0	6	118	0.464567	6	22	21771692	21805752	254	587	3	0	7219	204	587	189	195	0.969231	1	1	15	392
DNAJA1	835	835	835	1.43626	1.31328	52.6108	69.0929	4.67587e-05	1.31603	9.25463	0	0	4.67587e-05	1.31603	9.30996	0	0	1914	4	3	2730	1770	1914	1716	1858	0.923574	243	288	54	56	0.0292581	16	9	33025208	33039905	1914	2749	4	3	2730	2555	2749	2473	2663	0.928652	262	317	82	86
C22orf34	175	175	175	3.65152	1.30899	0.080106	0.104858	1.19684e-05	3.34585	9.23125	0	0	1.19684e-05	3.34585	9.45156	0	0	66	7	1	6755	58	66	6	7	0.857143	0	0	52	59	0.893939	25	22	49808175	50051190	66	241	7	1	6755	213	241	10	10	1	0	0	203	231
FLOT1	1057	1057	1057	1.44244	1.30848	56.6301	74.0994	5.94096e-05	1.3217	10.5117	0	0	5.94096e-05	1.3217	10.5756	0	0	2389	13	6	3186	2375	2389	2333	2334	0.999572	534	534	42	55	0.0230222	36	6	30695485	30710510	2389	3446	13	6	3186	3423	3446	3333	3333	1	636	636	90	113
RPS27A	807	807	807	1.42097	1.30235	47.2457	61.5304	4.4756e-05	1.30202	8.87921	0	0	4.4756e-05	1.30202	8.93025	0	0	1917	10	4	3130	239	1917	236	1913	0.123366	44	564	3	4	0.00208659	26	2	55459038	55462989	1917	2724	10	4	3130	369	2724	364	2719	0.133873	64	748	5	5
RPS19	653	653	653	1.44392	1.30233	29.1737	37.9939	3.67341e-05	1.32305	8.28018	0	0	3.67341e-05	1.32305	8.33064	0	0	1471	8	3	3805	1299	1471	1270	1436	0.884401	473	493	29	35	0.0237933	23	19	42363987	42376994	1471	2124	8	2	3805	1799	2124	1721	2041	0.843214	665	719	78	83
B2M	1111	1111	1111	1.42099	1.29881	64.0546	83.1947	6.16167e-05	1.30204	10.419	0	0	6.16167e-05	1.30204	10.4789	0	0	2639	12	2	3151	2637	2639	2611	2611	1	356	356	26	28	0.0106101	30	15	45003674	45011075	2639	3750	12	2	3151	3750	3750	3701	3701	1	379	379	49	49
BEX1	770	770	770	1.41176	1.29512	166.415	215.527	4.24394e-05	1.29359	8.541	0	0	4.24394e-05	1.29359	8.5889	0	0	1870	1	1	864	1671	1870	1661	1860	0.893011	105	105	10	10	0.00534759	3	X	102317578	102319168	1870	2640	1	1	864	2397	2640	2386	2629	0.907569	144	145	11	11
ST3GAL4	469	469	469	2.01515	1.2906	4.07127	5.25441	3.02303e-05	1.84646	10.9464	0	0	3.02303e-05	1.84646	11.0895	0	0	462	20	6	4462	310	462	235	235	1	59	59	75	227	0.491342	46	11	126225534	126310239	462	931	20	5	4462	663	931	331	331	1	55	55	332	600
ADAP1	646	646	646	1.70833	1.28972	12.5578	16.196	3.98555e-05	1.56533	10.838	0	0	3.98555e-05	1.56533	10.9429	0	0	912	16	1	5060	363	912	363	822	0.441606	6	111	0	90	0.0986842	37	7	937539	995043	912	1558	16	1	5060	629	1558	629	1157	0.543647	7	119	0	401
COX4I1	1312	1312	1312	1.39234	1.28954	83.8757	108.161	7.12918e-05	1.27579	10.7733	0	0	7.12918e-05	1.27579	10.8305	0	0	3344	17	5	3034	3300	3344	3267	3292	0.992406	490	490	33	52	0.0155502	41	16	85832238	85840650	3344	4656	17	5	3034	4606	4656	4598	4633	0.992445	603	603	8	23
SPP1	1302	1302	1302	1.40285	1.2886	106.933	137.793	7.13082e-05	1.28541	10.9369	0	0	7.13082e-05	1.28541	10.9967	0	0	3232	10	6	2288	3231	3232	3164	3165	0.999684	481	481	67	67	0.0207302	23	4	88896818	88904562	3232	4534	10	5	2288	4533	4534	4451	4451	1	527	527	82	83
TNK2	1258	1258	1258	1.42702	1.28659	17.9142	23.0482	7.00424e-05	1.30756	11.1958	0	0	7.00424e-05	1.30756	11.2612	0	0	2946	24	9	11297	2845	2946	2533	2618	0.967532	277	277	312	328	0.111337	66	3	195590234	195638816	2946	4204	24	9	11297	4077	4204	3587	3676	0.975789	323	324	490	528
EPHB6	778	778	778	1.40754	1.28388	27.0955	34.7874	4.27537e-05	1.28972	8.52338	0	0	4.27537e-05	1.28972	8.57063	0	0	1909	10	4	5355	1906	1909	1874	1877	0.998402	289	289	32	32	0.0167627	41	7	142552791	142568847	1909	2687	10	3	5355	2685	2687	2629	2630	0.99962	329	329	56	57
SLC3A1	414	414	414	3.7973	1.28281	0.650892	0.834968	2.83665e-05	3.47943	14.3871	0	0	2.83665e-05	3.47943	14.7393	0	0	148	9	2	6532	48	148	14	55	0.254545	2	2	34	93	0.628378	24	2	44502598	44548633	148	562	9	2	6532	60	562	18	77	0.233766	0	0	42	485
LRRC37A3	341	341	341	1.87436	1.28281	1.41635	1.8169	2.16298e-05	1.71746	8.73072	0	0	2.16298e-05	1.71746	8.83201	0	0	390	12	2	7641	103	390	45	140	0.321429	8	22	58	250	0.641026	36	17	62850429	62915598	390	731	12	2	7641	288	731	79	196	0.403061	8	24	209	535
FCHO1	521	521	521	1.82047	1.28241	6.27911	8.0524	3.27941e-05	1.66808	10.4726	0	0	3.27941e-05	1.66808	10.5878	0	0	635	38	8	5700	621	635	463	463	1	117	117	158	172	0.270866	101	19	17858526	17899377	635	1156	38	8	5700	1131	1156	647	648	0.998457	150	150	484	508
AGAP3	1316	1316	1316	1.41384	1.27909	20.4047	26.0995	7.26364e-05	1.29548	11.2057	0	0	7.26364e-05	1.29548	11.2689	0	0	3180	25	18	11032	3160	3180	2912	2912	1	547	547	248	268	0.0842767	66	7	150782917	150841523	3180	4496	25	18	11032	4472	4496	4064	4065	0.999754	543	543	408	431
GRIN2B	797	797	797	1.94768	1.27445	2.05632	2.62068	5.10105e-05	1.78464	13.8463	0	0	5.10105e-05	1.78464	14.0178	0	0	841	1	1	27217	336	841	226	724	0.312155	2	2	110	117	0.13912	13	12	13693164	14133053	841	1638	1	1	27217	853	1638	229	1007	0.227408	2	2	624	631
BIN1	1678	1678	1678	1.41856	1.27423	35.042	44.6516	9.29129e-05	1.29981	12.7541	0	0	9.29129e-05	1.29981	12.8269	0	0	4009	14	4	6929	4003	4009	3140	3141	0.999682	697	697	863	868	0.216513	30	2	127805602	127864931	4009	5687	14	3	6929	5672	5687	4365	4368	0.999313	811	811	1307	1319
NEAT1	3811	3811	3811	2.31188	1.27057	47.0901	59.8311	0.00025114	2.11835	34.6078	0	0	0.00025114	2.11835	35.1549	0	0	2905	1	1	1745	2894	2905	1063	1063	1	3	3	1831	1842	0.634079	2	11	65190244	65213011	2905	6716	1	1	1745	6606	6716	1474	1474	1	2	2	5132	5242
ARMC9	425	425	425	1.73529	1.26923	1.08031	1.37116	2.63631e-05	1.59003	8.96055	0	0	2.63631e-05	1.59003	9.05017	0	0	578	14	4	9660	255	578	135	135	1	34	34	120	443	0.766436	49	2	232063259	232239548	578	1003	14	4	9660	502	1003	184	187	0.983957	28	28	318	816
TMSB4X	2170	2170	2170	1.38441	1.26786	255.709	324.204	0.000117175	1.26852	13.6525	0	0	0.000117175	1.26852	13.7233	0	0	5645	4	2	1705	985	5645	980	5640	0.173759	171	428	5	5	0.00088574	8	X	12993226	12995346	5645	7815	4	2	1705	1235	7815	1224	7804	0.156843	165	554	11	11
PRKAR1B	2336	2336	2336	1.49819	1.26664	73.963	93.6847	0.00013512	1.37277	16.8753	0	0	0.00013512	1.37277	16.9915	0	0	4689	12	5	4491	4435	4689	4108	4297	0.956016	627	662	327	392	0.0835999	28	7	588833	767287	4689	7025	12	7	4491	6713	7025	5799	5940	0.976263	521	551	914	1085
SLC8A1	541	541	541	2.1864	1.2625	1.23999	1.56549	3.5369e-05	2.00338	12.5399	0	0	3.5369e-05	2.00338	12.7242	0	0	456	14	3	21944	190	456	105	352	0.298295	13	13	85	104	0.22807	35	2	40324409	40838193	456	997	14	0	21944	468	997	58	485	0.119588	3	3	410	512
RPL37A	1354	1354	1354	1.36764	1.26236	45.9298	57.9799	7.20731e-05	1.25315	10.4322	0	0	7.20731e-05	1.25315	10.4835	0	0	3683	12	2	5958	3197	3683	3066	3540	0.866102	758	1104	131	143	0.038827	28	2	217362911	217443903	3683	5037	12	4	5958	4469	5037	4330	4877	0.887841	1098	1527	139	160
RP11-599B13.6	1100	1100	1100	1.8793	1.26134	40.1636	50.6598	6.98193e-05	1.72198	15.7226	0	0	6.98193e-05	1.72198	15.9059	0	0	1251	1	0	460	5	1251	0	239	0	0	81	5	1012	0.808953	5	17	8054133	8066293	1251	2351	1	0	460	10	2351	0	329	0	0	103	10	2022
POLR2F	1254	1254	1254	1.57234	1.25855	4.80577	6.04831	7.46446e-05	1.44072	13.4385	0	0	7.46446e-05	1.44072	13.5449	0	0	2191	13	5	5469	976	2191	332	340	0.976471	94	94	644	1851	0.84482	31	22	38348613	38437922	2191	3445	13	6	5469	1742	3445	449	467	0.961456	88	88	1293	2978
NEDD8-MDP1	470	470	470	1.66667	1.24374	23.4628	29.1817	2.87287e-05	1.52715	8.95454	0	0	2.87287e-05	1.52715	9.03652	0	0	705	4	2	1051	4	705	2	319	0.00626959	2	134	2	386	0.547518	15	14	24683160	24701558	705	1175	4	1	1051	5	1175	1	433	0.00230947	1	183	4	742
RAB40B	864	864	864	1.7487	1.24093	11.789	14.6294	5.37308e-05	1.60232	12.8936	0	0	5.37308e-05	1.60232	13.0246	0	0	1154	10	6	5108	1096	1154	735	779	0.943517	46	46	361	375	0.324957	26	17	80612848	80656604	1154	2018	10	8	5108	1953	2018	1012	1055	0.959242	47	47	941	963
PDE2A	862	862	862	1.56711	1.23586	14.8749	18.3834	5.12207e-05	1.43592	11.0822	0	0	5.12207e-05	1.43592	11.1692	0	0	1520	27	7	7182	1398	1520	1289	1382	0.932706	279	284	109	138	0.0907895	81	11	72287184	72385635	1520	2382	27	6	7182	2226	2382	1807	1864	0.969421	248	249	419	518
EIF2AK2	503	503	503	1.61044	1.23076	5.34135	6.57395	3.02961e-05	1.47563	8.82825	0	0	3.02961e-05	1.47563	8.90267	0	0	824	7	2	10753	800	824	728	743	0.979812	30	30	72	81	0.098301	31	2	37326352	37384208	824	1327	7	2	10753	1298	1327	991	998	0.992986	36	36	307	329
LINGO1	826	826	826	1.47281	1.22982	24.9789	30.7196	4.72019e-05	1.34952	9.70608	0	0	4.72019e-05	1.34952	9.76936	0	0	1747	14	4	4902	1731	1747	1584	1584	1	33	33	147	163	0.0933028	32	15	77905368	78113242	1747	2573	14	3	4902	2529	2573	2126	2126	1	18	18	403	447
AC019118.2	304	304	304	3.375	1.22172	0.197873	0.241745	2.07044e-05	3.09248	11.824	0	0	2.07044e-05	3.09248	12.0912	0	0	128	1	1	2344	119	128	6	6	1	4	4	113	122	0.953125	7	2	2898819	3129798	128	432	1	1	2344	388	432	8	8	1	1	1	380	424
ZMAT4	337	337	337	2.34263	1.21957	2.97397	3.62696	2.22459e-05	2.14653	10.3793	0	0	2.22459e-05	2.14653	10.5459	0	0	251	9	0	3691	227	251	141	142	0.992958	21	21	86	109	0.434263	24	8	40388108	40755352	251	588	9	1	3691	541	588	189	189	1	7	7	352	399
EFNA5	373	373	373	2.06571	1.2147	3.54087	4.30109	2.41552e-05	1.89279	9.96578	0	0	2.41552e-05	1.89279	10.1011	0	0	350	5	3	5698	340	350	261	261	1	7	7	79	89	0.254286	12	5	106712589	107006596	350	723	5	1	5698	700	723	346	346	1	3	3	354	377
FRMD4A	3320	3320	3320	3.98561	1.21429	2.03476	2.47079	0.000227964	3.65198	41.38	0	0	0.000227964	3.65198	42.4249	0	0	1112	11	4	12499	689	1112	101	329	0.306991	39	43	588	783	0.704137	46	10	13685705	14504141	1112	4432	11	4	12499	3552	4432	86	436	0.197248	17	18	3466	3996
RILPL1	433	433	433	1.63583	1.20816	7.52395	9.09017	2.62632e-05	1.49889	8.37764	0	0	2.62632e-05	1.49889	8.45103	0	0	681	3	2	3935	529	681	250	383	0.652742	68	68	279	298	0.437592	12	12	123955924	124018265	681	1114	3	3	3935	815	1114	259	505	0.512871	54	54	556	609
WBSCR22	554	554	554	1.71576	1.20682	3.98967	4.81482	3.4232e-05	1.57214	10.0908	0	0	3.4232e-05	1.57214	10.1893	0	0	774	19	5	7944	365	774	341	410	0.831707	74	74	24	364	0.470284	43	7	73097354	73119491	774	1328	19	6	7944	541	1328	486	540	0.9	90	90	55	788
RPS11	1103	1103	1103	1.31335	1.20309	195.091	234.711	5.53492e-05	1.20341	8.2904	0	0	5.53492e-05	1.20341	8.32391	0	0	3520	9	2	1390	2799	3520	2787	3508	0.79447	600	957	12	12	0.00340909	22	19	49999621	50002946	3520	4623	9	0	1390	3731	4623	3714	4606	0.80634	748	1144	17	17
SH3KBP1	495	495	495	1.85345	1.1965	5.94021	7.10743	3.13083e-05	1.6983	10.4008	0	0	3.13083e-05	1.6983	10.519	0	0	580	10	1	5830	555	580	448	448	1	71	71	107	132	0.227586	39	X	19552092	19905719	580	1075	10	3	5830	1004	1075	585	585	1	64	64	419	490
AP003419.11	242	242	242	2.15789	1.19627	11.7421	14.0467	1.57887e-05	1.97726	8.30562	0	0	1.57887e-05	1.97726	8.42559	0	0	209	1	0	711	24	209	0	108	0	0	12	24	101	0.483254	4	11	67119042	67141055	209	451	1	0	711	58	451	0	141	0	0	10	58	310
PKP4	1198	1198	1198	1.3187	1.19404	23.9089	28.5482	6.05316e-05	1.20831	8.76365	0	0	6.05316e-05	1.20831	8.79983	0	0	3759	16	5	9525	2053	3759	1492	2946	0.506449	460	492	561	813	0.216281	56	2	159313475	159539391	3759	4957	16	3	9525	2219	4957	1335	3839	0.347747	485	510	884	1118
BSG	1356	1356	1356	1.32471	1.19391	83.9867	100.272	6.90246e-05	1.21382	9.46909	0	0	6.90246e-05	1.21382	9.50912	0	0	4176	12	5	3770	4173	4176	4094	4096	0.999512	663	663	79	80	0.0191571	28	19	571296	583493	4176	5532	12	5	3770	5525	5532	5333	5337	0.999251	670	670	192	195
NIM1K	321	321	321	1.99689	1.19174	3.4817	4.14928	2.06532e-05	1.82973	8.9851	0	0	2.06532e-05	1.82973	9.10094	0	0	322	5	3	3619	215	322	163	163	1	8	8	52	159	0.493789	15	5	43192172	43280952	322	643	5	2	3619	442	643	212	212	1	5	5	230	431
MGAT5B	617	617	617	1.58318	1.18782	10.9066	12.9551	3.68566e-05	1.45065	9.52817	0	0	3.68566e-05	1.45065	9.60502	0	0	1058	9	5	6386	1041	1058	893	901	0.991121	118	118	148	157	0.148393	32	17	74864537	74946475	1058	1675	9	6	6386	1639	1675	1162	1168	0.994863	84	84	477	507
R3HDM1	829	829	829	1.59172	1.18313	9.91481	11.7305	4.96533e-05	1.45848	11.1367	0	0	4.96533e-05	1.45848	11.2278	0	0	1401	20	4	7898	1376	1401	1010	1013	0.997038	170	170	366	388	0.276945	64	2	136289024	136482840	1401	2230	20	4	7898	2174	2230	1304	1308	0.996942	124	124	870	922
FKBP8	1690	1690	1690	1.28948	1.18172	153.752	181.691	8.19275e-05	1.18154	9.57916	0	0	8.19275e-05	1.18154	9.61405	0	0	5838	16	5	2902	3892	5838	3846	5772	0.66632	831	951	46	66	0.0113052	34	19	18642560	18654887	5838	7528	16	5	2902	4415	7528	4359	7444	0.585572	1035	1193	56	84
PNPLA7	471	471	471	1.60462	1.17976	2.69709	3.18192	2.83207e-05	1.4703	8.49709	0	0	2.83207e-05	1.4703	8.56806	0	0	779	8	3	8971	757	779	313	313	1	73	73	444	466	0.598203	50	9	140354403	140444986	779	1250	8	4	8971	1218	1250	403	403	1	72	72	815	847
ANO4	383	383	383	1.98711	1.179	2.21217	2.60816	2.46177e-05	1.82077	9.7725	0	0	2.46177e-05	1.82077	9.89753	0	0	388	10	1	4997	339	388	143	143	1	22	22	196	245	0.631443	50	12	101111303	101522419	388	771	10	1	4997	696	771	184	184	1	20	20	512	587
HSP90AB1	3515	3515	3515	1.28163	1.17372	342.165	401.605	0.000168208	1.17434	13.4778	0	0	0.000168208	1.17434	13.5251	0	0	12481	3	3	2796	8389	12481	8287	12376	0.669602	703	1671	102	105	0.00841279	14	6	44214823	44221620	12481	15996	3	2	2796	12104	15996	11966	15853	0.75481	660	1453	138	143
MT-ATP8	6844	6844	6844	1.27647	1.16962	9244.53	10812.6	0.000324581	1.16962	18.4972	0	0	0.000324581	1.16962	18.5604	0	0	24755	1	1	207	19559	24755	19559	24755	0.790103	0	0	0	0	0	1	MT	8365	8572	24755	31599	1	1	207	25749	31599	25749	31599	0.814868	0	0	0	0
RP5-857K21.4	64341	64341	64341	2.10313	1.16619	0.501075	0.584348	0.00417993	1.92708	133.225	0	0	0.00417993	1.92708	135.115	0	0	58326	5	0	1697	10716	58326	0	11	0	0	1	10716	58315	0.999811	11	1	536815	659930	58326	122667	5	0	1697	23270	122667	0	14	0	0	2	23270	122653
SDCBP2-AS1	487	487	487	2.4451	1.16619	0.209543	0.244366	3.23141e-05	2.24042	12.8167	0	0	3.23141e-05	2.24042	13.0329	0	0	337	5	1	4058	61	337	5	11	0.454545	2	2	56	326	0.967359	13	20	1306048	1359378	337	824	5	2	4058	72	824	7	14	0.5	0	0	65	810
SLC39A11	1279	1279	1279	3.59432	1.16619	2.13228	2.48664	8.74031e-05	3.29344	24.82	0	0	8.74031e-05	3.29344	25.4063	0	0	493	17	4	5583	414	493	154	154	1	16	16	260	339	0.687627	46	17	70642087	71088851	493	1772	17	6	5583	1547	1772	192	196	0.979592	10	10	1355	1576
ZFR2	284	284	284	1.94352	1.15602	2.23688	2.58587	1.81683e-05	1.78083	8.24891	0	0	1.81683e-05	1.78083	8.35073	0	0	301	9	3	5944	287	301	169	172	0.982558	14	14	118	129	0.428571	35	19	3804021	3869030	301	585	9	4	5944	551	585	217	217	1	4	4	334	368
MT-ND4L	11124	11124	11124	1.26133	1.15574	11079.2	12804.7	0.000512479	1.15574	22.3626	0	0	0.000512479	1.15574	22.4333	0	0	42567	1	1	297	37471	42567	37471	42567	0.880283	0	0	0	0	0	1	MT	10469	10766	42567	53691	1	1	297	47973	53691	47973	53691	0.893502	0	0	0	0
FLRT2	439	439	439	2.04276	1.14738	2.87679	3.30077	2.83707e-05	1.87176	10.7126	0	0	2.83707e-05	1.87176	10.8557	0	0	421	7	3	9163	417	421	341	341	1	2	2	76	80	0.190024	18	14	85996487	86095034	421	860	7	2	9163	854	860	427	427	1	0	0	427	433
PPP1R1A	430	430	430	1.76649	1.14608	6.19272	7.09736	2.68273e-05	1.61862	9.2031	0	0	2.68273e-05	1.61862	9.29858	0	0	561	4	3	3982	289	561	282	319	0.884013	60	60	7	242	0.431373	14	12	54969170	54982443	561	991	4	2	3982	364	991	355	399	0.889724	76	76	9	592
PPEF2	3165	3165	3165	1.6306	1.14536	0.0621401	0.0711729	0.000191703	1.49411	22.5523	0	0	0.000191703	1.49411	22.7484	0	0	5019	6	0	4976	4618	5019	4	4	1	1	1	4614	5015	0.999203	32	4	76781019	76823724	5019	8184	6	2	4976	7467	8184	5	5	1	0	0	7462	8179
BTBD9	791	791	791	1.78628	1.14339	5.70913	6.52778	4.95178e-05	1.63675	12.6405	0	0	4.95178e-05	1.63675	12.7746	0	0	1006	8	1	9451	964	1006	698	698	1	23	23	266	308	0.306163	25	6	38136226	38607924	1006	1797	8	2	9451	1689	1797	871	871	1	10	10	818	926
THAP4	413	413	413	1.7973	1.14281	11.0291	12.6042	2.59014e-05	1.64685	9.19584	0	0	2.59014e-05	1.64685	9.29455	0	0	518	5	1	3147	507	518	448	449	0.997773	56	56	59	69	0.133205	15	2	242523819	242576864	518	931	5	4	3147	900	931	560	560	1	81	81	340	371
FOXP1	620	620	620	1.76355	1.13593	3.09001	3.51002	3.8661e-05	1.61592	11.0299	0	0	3.8661e-05	1.61592	11.1439	0	0	812	18	6	13359	777	812	532	534	0.996255	52	52	245	278	0.342365	51	3	71003843	71633140	812	1432	18	4	13359	1354	1432	660	662	0.996979	15	15	694	770
IFT43	400	400	400	1.66225	1.13445	1.94553	2.20711	2.44241e-05	1.52311	8.2315	2.22045e-16	3.72912e-15	2.44241e-05	1.52311	8.3064	0	0	604	12	4	4172	232	604	102	105	0.971429	15	15	130	499	0.826159	34	14	76368478	76550928	604	1004	12	2	4172	260	1004	127	130	0.976923	26	26	133	874
DOCK5	580	580	580	1.75423	1.13009	2.76079	3.11995	3.6106e-05	1.60738	10.6029	0	0	3.6106e-05	1.60738	10.7114	0	0	769	12	7	15960	748	769	569	570	0.998246	62	62	179	199	0.258778	78	8	25042237	25275598	769	1349	12	8	15960	1290	1349	703	703	1	38	38	587	646
AC004448.5	7835	7835	7835	1.74876	1.13009	0.78506	0.88719	0.000487251	1.60237	38.8471	0	0	0.000487251	1.60237	39.2426	0	0	10464	7	2	2954	8805	10464	30	30	1	1	1	8775	10434	0.997133	16	17	19342455	19364308	10464	18299	7	0	2954	15762	18299	37	37	1	0	0	15725	18262
RP11-863P13.4	242	242	242	2.98361	1.13009	0.641335	0.724767	1.63517e-05	2.73385	10.024	0	0	1.63517e-05	2.73385	10.2294	0	0	122	2	1	3616	102	122	26	30	0.866667	0	0	76	92	0.754098	4	16	88121646	88134591	122	364	2	2	3616	298	364	30	37	0.810811	1	1	268	327
KLHL29	457	457	457	2.03394	1.12774	1.9062	2.1497	2.95097e-05	1.86368	10.8906	0	0	2.95097e-05	1.86368	11.0351	0	0	442	4	4	11071	428	442	273	273	1	30	30	155	169	0.382353	20	2	23608087	23931481	442	899	4	3	11071	864	899	336	336	1	9	9	528	563
NPAS2	429	429	429	1.77858	1.1256	2.43832	2.74456	2.68211e-05	1.6297	9.26389	0	0	2.68211e-05	1.6297	9.36131	0	0	551	13	4	12491	343	551	221	394	0.560914	53	53	122	157	0.284936	39	2	101436613	101613291	551	980	13	3	12491	664	980	231	484	0.477273	44	44	433	496
MTURN	3371	3371	3371	1.22472	1.12402	176.392	198.267	0.000141702	1.1222	10.4891	0	0	0.000141702	1.1222	10.5155	0	0	15001	6	3	6532	11657	15001	11567	14905	0.776048	132	142	90	96	0.00639957	13	7	30174425	30202378	15001	18372	6	2	6532	16231	18372	16147	18284	0.883122	76	81	84	88
CACNA2D3	1362	1362	1362	2.43519	1.12052	5.49558	6.15792	9.03313e-05	2.23135	21.3819	0	0	9.03313e-05	2.23135	21.741	0	0	949	11	0	4670	626	949	286	332	0.861446	119	119	340	617	0.650158	58	3	54156573	55108584	949	2311	11	0	4670	1764	2311	368	406	0.906404	112	112	1396	1905
LDB2	955	955	955	2.60504	1.11968	6.04745	6.7712	6.37937e-05	2.38697	18.6154	0	0	6.37937e-05	2.38697	18.9515	0	0	595	17	5	5586	325	595	188	437	0.430206	66	67	137	158	0.265546	44	4	16503163	16900432	595	1550	17	5	5586	1044	1550	101	534	0.189139	28	29	943	1016
CHRM3	751	751	751	2.53579	1.11284	2.10593	2.34355	5.003e-05	2.32352	16.2607	0	0	5.003e-05	2.32352	16.5461	0	0	489	6	2	12150	456	489	331	331	1	4	4	125	158	0.323108	19	1	239549864	240078750	489	1240	6	2	12150	1128	1240	402	402	1	1	1	726	838
THRB	728	728	728	1.83774	1.10334	6.4352	7.10021	4.59419e-05	1.68391	12.5033	0	0	4.59419e-05	1.68391	12.6433	0	0	869	12	2	8709	844	869	720	725	0.993103	26	26	124	144	0.165708	36	3	24158650	24536773	869	1597	12	2	8709	1537	1597	871	873	0.997709	6	6	666	724
ANKS1B	2537	2537	2537	1.84992	1.09996	9.30477	10.2349	0.000160383	1.69506	23.5034	0	0	0.000160383	1.69506	23.7698	0	0	2985	35	7	11066	2486	2985	1293	1332	0.970721	163	163	1193	1653	0.553769	96	12	99120234	100378432	2985	5522	35	3	11066	4508	5522	1554	1599	0.971857	129	129	2954	3923
LRP4-AS1	356	356	356	1.99441	1.09955	1.19737	1.31657	2.28993e-05	1.82746	9.45204	0	0	2.28993e-05	1.82746	9.57367	0	0	358	2	1	1614	80	358	5	25	0.2	0	0	75	333	0.930168	6	11	46867962	46895947	358	714	2	0	1614	135	714	3	30	0.1	0	0	132	684
MKL1	647	647	647	1.74368	1.09955	8.58449	9.43906	4.01981e-05	1.59772	11.1196	0	0	4.01981e-05	1.59772	11.232	0	0	870	9	4	5538	819	870	615	615	1	47	47	204	255	0.293103	31	22	40806284	41032706	870	1517	9	4	5538	1390	1517	738	738	1	42	42	652	779
CLIP2	1493	1493	1493	1.47232	1.09865	30.2657	33.2515	8.52965e-05	1.34907	13.0413	0	0	8.52965e-05	1.34907	13.1262	0	0	3161	9	5	7315	3095	3161	2858	2864	0.997905	308	308	237	297	0.0939576	34	7	73703804	73820273	3161	4654	9	7	7315	4506	4654	3426	3434	0.99767	227	227	1080	1220
SHISA9	814	814	814	3.30595	1.09703	1.65914	1.82012	5.53724e-05	3.02921	19.1944	0	0	5.53724e-05	3.02921	19.6216	0	0	353	6	2	10157	337	353	214	218	0.981651	3	3	123	135	0.382436	12	16	12995476	13334272	353	1167	6	1	10157	1098	1167	255	261	0.977011	1	1	843	906
RP11-618P17.4	706	706	706	1.87485	1.08918	12.6192	13.7445	4.47848e-05	1.7179	12.566	0	0	4.47848e-05	1.7179	12.7119	0	0	807	2	0	974	171	807	0	159	0	0	14	171	648	0.802974	7	19	34887219	34900269	807	1513	2	0	974	318	1513	0	189	0	0	30	318	1324
DIAPH2	248	248	248	2.25253	1.08712	0.477574	0.519182	1.62849e-05	2.06397	8.6724	0	0	1.62849e-05	2.06397	8.80497	0	0	198	5	0	9550	125	198	24	59	0.40678	4	4	101	139	0.70202	37	X	95939661	96859996	198	446	5	0	9550	270	446	6	70	0.0857143	1	1	264	376
SNRPN	1738	1738	1738	1.24889	1.07478	146.449	157.401	7.79182e-05	1.14435	8.40526	0	0	7.79182e-05	1.14435	8.43001	0	0	6983	11	6	3488	203	6983	115	6608	0.0174031	34	1750	88	375	0.0537018	37	15	25068793	25223870	6983	8721	11	5	3488	576	8721	63	7751	0.00812798	10	1804	513	970
TRPM2	517	517	517	1.66367	1.07237	5.75299	6.16935	3.15789e-05	1.52441	9.36906	0	0	3.15789e-05	1.52441	9.45448	0	0	779	7	1	6705	630	779	468	499	0.937876	103	103	162	280	0.359435	45	21	45770045	45862964	779	1296	7	3	6705	925	1296	544	584	0.931507	86	87	381	712
LINC00511	382	382	382	2.2283	1.05726	0.699893	0.739967	2.50451e-05	2.04177	10.6821	0	0	2.50451e-05	2.04177	10.8431	0	0	311	17	3	8615	277	311	75	78	0.961538	1	1	202	233	0.749196	44	17	70319263	70636611	311	693	17	3	8615	627	693	88	90	0.977778	0	0	539	603
ELMO1	1276	1276	1276	1.49708	1.05553	16.5099	17.4268	7.37698e-05	1.37176	12.4535	0	0	7.37698e-05	1.37176	12.5391	0	0	2567	20	7	9767	2497	2567	2065	2086	0.989933	239	241	432	481	0.187378	57	7	36893960	37488852	2567	3843	20	9	9767	3676	3843	2384	2403	0.992093	182	183	1292	1440
COL26A1	538	538	538	2.42328	1.05079	5.34133	5.61262	3.56612e-05	2.22043	13.3977	0	0	3.56612e-05	2.22043	13.6214	0	0	378	4	1	3155	338	378	218	218	1	17	17	120	160	0.42328	20	7	101006100	101202304	378	916	4	0	3155	800	916	250	250	1	6	6	550	666
ANKRD11	843	843	843	1.36957	1.04785	8.94273	9.37066	4.49506e-05	1.25493	8.26365	0	0	4.49506e-05	1.25493	8.30456	0	0	2281	16	7	15352	1821	2281	1445	1776	0.813626	78	120	376	505	0.221394	44	16	89334037	89556969	2281	3124	16	7	15352	2452	3124	1612	2031	0.793698	39	83	840	1093
SGK1	760	760	760	1.68966	1.04295	6.21234	6.47916	4.67008e-05	1.54821	11.5931	0	0	4.67008e-05	1.54821	11.7026	0	0	1102	30	5	9992	1064	1102	801	803	0.997509	94	94	263	299	0.271325	74	6	134490383	134639250	1102	1862	30	7	9992	1764	1862	912	914	0.997812	87	87	852	948
DLGAP2	326	326	326	1.8359	1.04268	2.07475	2.16329	2.05673e-05	1.68222	8.35797	0	0	2.05673e-05	1.68222	8.45136	0	0	390	5	2	10805	356	390	284	290	0.97931	8	8	72	100	0.25641	22	8	1449531	1656642	390	716	5	2	10805	589	716	329	330	0.99697	0	0	260	386
BCL2	389	389	389	2.34138	1.04249	1.68421	1.75577	2.56768e-05	2.14538	11.1475	0	0	2.56768e-05	2.14538	11.3263	0	0	290	5	1	7665	286	290	167	167	1	1	1	119	123	0.424138	10	18	60790578	60987361	290	679	5	1	7665	651	679	190	190	1	1	1	461	489
SUZ12P	519	519	519	1.94192	1.04181	2.98891	3.11388	3.3196e-05	1.77937	11.1429	0	0	3.3196e-05	1.77937	11.2803	0	0	551	7	5	3776	223	551	73	146	0.5	29	43	150	405	0.735027	25	17	29036316	29117926	551	1070	7	3	3776	394	1070	60	166	0.361446	19	28	334	904
NXN	274	274	274	2.17597	1.03992	1.6562	1.7223	1.79e-05	1.99382	8.89274	0	0	1.79e-05	1.99382	9.02265	0	0	233	13	4	5881	206	233	126	126	1	9	9	80	107	0.459227	31	17	702552	883010	233	507	13	5	5881	429	507	143	143	1	8	8	286	364
GRIP1	357	357	357	3.55	1.03581	0.557526	0.577489	2.43808e-05	3.25283	13.055	0	0	2.43808e-05	3.25283	13.3607	0	0	140	18	1	6378	128	140	46	46	1	6	6	82	94	0.671429	56	12	66741210	67197966	140	497	18	2	6378	456	497	52	52	1	4	4	404	445
TSHZ2	253	253	253	2.5241	1.03487	0.522229	0.540439	1.68461e-05	2.31281	9.41279	0	0	1.68461e-05	2.31281	9.57719	0	0	166	4	1	12582	66	166	28	85	0.329412	0	0	38	81	0.487952	10	20	51588945	52111869	166	419	4	1	12582	225	419	48	96	0.5	1	1	177	323
BAI1	776	776	776	1.48349	1.03383	11.6332	12.0267	4.45792e-05	1.35931	9.54305	0	0	4.45792e-05	1.35931	9.60675	0	0	1605	5	3	7356	1598	1605	1107	1107	1	236	236	491	498	0.31028	39	8	143530790	143626370	1605	2381	5	3	7356	2371	2381	1249	1249	1	188	188	1122	1132
KLHDC4	713	713	713	1.95705	1.02946	2.01087	2.0701	4.56819e-05	1.79322	13.1536	0	0	4.56819e-05	1.79322	13.3179	0	0	745	25	5	9649	383	745	146	251	0.581673	25	25	237	494	0.663087	71	16	87730090	87799598	745	1458	25	5	9649	609	1458	148	282	0.524823	18	19	461	1176
RP11-622K12.1	395	395	395	1.67986	1.02295	9.55535	9.77463	2.42187e-05	1.53924	8.2949	0	0	2.42187e-05	1.53924	8.37222	0	0	581	3	2	1529	298	581	188	189	0.994709	15	15	110	392	0.674699	7	X	56755691	56844813	581	976	3	1	1529	517	976	211	211	1	10	10	306	765
WDR7-OT1	163	163	163	3.26389	1.0181	1.23136	1.25365	1.10796e-05	2.99067	8.54572	0	0	1.10796e-05	2.99067	8.73402	0	0	72	1	0	565	7	72	0	9	0	0	0	7	63	0.875	3	18	54695062	54706076	72	235	1	0	565	9	235	0	10	0	0	0	9	225
AC073283.4	3749	3749	3749	2.38955	1.01274	0.413497	0.418766	0.000248088	2.18952	35.0654	0	0	0.000248088	2.18952	35.642	0	0	2698	5	1	3552	125	2698	9	19	0.473684	0	0	116	2679	0.992958	12	2	47419543	47572213	2698	6447	5	2	3552	305	6447	9	21	0.428571	1	1	296	6426
RAD51B	298	298	298	2.03114	1.00792	0.103387	0.104205	1.92376e-05	1.86112	8.78411	0	0	1.92376e-05	1.86112	8.90038	0	0	289	24	3	7477	165	289	10	10	1	2	2	155	279	0.965398	57	14	68286495	69196935	289	587	24	1	7477	292	587	11	11	1	2	2	281	576
ATG7	479	479	479	1.77134	1.00682	2.92301	2.94295	2.99097e-05	1.62306	9.74378	0	0	2.99097e-05	1.62306	9.84542	0	0	621	24	3	8833	453	621	196	334	0.586826	39	39	257	287	0.462158	64	3	11313994	11599139	621	1100	24	7	8833	830	1100	144	367	0.392371	31	31	686	733
RTN4RL1	635	635	635	2.75414	1.00207	5.01132	5.02169	4.26354e-05	2.5236	15.6301	0	0	4.26354e-05	2.5236	15.9283	0	0	362	1	1	3625	323	362	235	235	1	4	4	88	127	0.350829	2	17	1837970	1928639	362	997	1	1	3625	852	997	257	257	1	1	1	595	740
AP000320.7	485	485	485	1.7101	-1.00041	6.6328	6.63007	2.99335e-05	1.56695	9.40288	0	0	2.99335e-05	1.56695	9.49405	0	0	683	1	0	641	36	683	0	55	0	0	7	36	628	0.919473	6	21	35445891	35732332	683	1168	1	0	641	41	1168	0	60	0	0	4	41	1108
PHACTR3	708	708	708	1.4846	-1.00136	11.1483	11.1331	4.06945e-05	1.36032	9.12857	0	0	4.06945e-05	1.36032	9.18966	0	0	1461	10	6	6095	1415	1461	877	879	0.997725	177	177	538	582	0.398357	24	20	58152563	58422766	1461	2169	10	4	6095	2122	2169	957	958	0.998956	176	176	1165	1211
PRKCB	1301	1301	1301	1.38074	-1.02438	23.6751	23.1117	7.00403e-05	1.26516	10.496	0	0	7.00403e-05	1.26516	10.5499	0	0	3417	10	3	10037	3343	3417	3068	3074	0.998048	274	275	275	343	0.10038	34	16	23847321	24231932	3417	4718	10	3	10037	4566	4718	3258	3275	0.994809	86	87	1308	1443
UBE2E2	783	783	783	2.21963	-1.02684	9.0249	8.78897	5.13066e-05	2.03382	15.2514	0	0	5.13066e-05	2.03382	15.4802	0	0	642	5	1	3272	596	642	382	382	1	38	38	214	260	0.404984	15	3	23244510	23633284	642	1425	5	1	3272	1336	1425	406	406	1	24	24	930	1019
IQCJ-SCHIP1	1450	1450	1450	1.86878	-1.0299	18.2166	17.6877	9.19054e-05	1.71235	17.9512	0	0	9.19054e-05	1.71235	18.1584	0	0	1669	14	4	4409	374	1669	75	1039	0.0721848	11	174	299	630	0.377472	36	3	158680023	159615155	1669	3119	14	4	4409	1443	3119	31	1101	0.0281562	2	122	1412	2018
DSCAM	1803	1803	1803	3.55745	-1.03095	2.31401	2.24454	0.000123147	3.25965	29.362	0	0	0.000123147	3.25965	30.0508	0	0	705	2	1	8552	649	705	256	256	1	30	30	393	449	0.636879	35	21	41382925	42219065	705	2508	2	1	8552	2268	2508	271	271	1	24	24	1997	2237
HS3ST4	603	603	603	1.73447	-1.03259	8.44171	8.17526	3.73986e-05	1.58928	10.6674	0	0	3.73986e-05	1.58928	10.774	0	0	821	2	1	3379	498	821	369	369	1	8	8	129	452	0.550548	4	16	25703346	26149009	821	1424	2	1	3379	1040	1424	390	390	1	2	2	650	1034
LRFN5	630	630	630	2.69355	-1.03326	3.1349	3.03398	4.22165e-05	2.46807	15.3919	0	0	4.22165e-05	2.46807	15.6792	0	0	372	5	2	6140	358	372	249	249	1	10	10	109	123	0.330645	15	14	42076772	42373752	372	1002	5	2	6140	963	1002	263	263	1	15	15	700	739
KCNMA1	1407	1407	1407	1.72339	-1.03429	6.03359	5.83356	8.70736e-05	1.57913	16.1698	0	0	8.70736e-05	1.57913	16.3293	0	0	1945	23	8	18808	1714	1945	1341	1468	0.913488	79	82	373	477	0.245244	68	10	78629358	79398353	1945	3352	23	5	18808	3069	3352	1525	1549	0.984506	16	17	1544	1803
HDAC4	638	638	638	1.62857	-1.03497	3.27196	3.16141	3.86224e-05	1.49224	10.1055	0	0	3.86224e-05	1.49224	10.1931	0	0	1015	18	6	13443	1008	1015	568	569	0.998243	50	50	440	446	0.439409	60	2	239969863	240323348	1015	1653	18	5	13443	1618	1653	600	600	1	10	10	1018	1053
RP11-514P8.8	625	625	625	1.75758	-1.03802	5.47982	5.2791	3.8931e-05	1.61045	11.031	0	0	3.8931e-05	1.61045	11.1443	0	0	825	1	0	3569	22	825	0	253	0	0	69	22	572	0.693333	26	7	102123790	102184211	825	1450	1	0	3569	51	1450	0	266	0	0	72	51	1184
NCKAP5	499	499	499	2.50755	-1.0477	0.583108	0.556558	3.32029e-05	2.29765	13.1692	0	0	3.32029e-05	2.29765	13.3976	0	0	331	7	2	9545	299	331	72	72	1	10	10	227	259	0.782477	29	2	133429373	134326034	331	830	7	2	9545	731	830	75	75	1	4	4	656	755
DSCAML1	1008	1008	1008	2.39034	-1.04823	3.47228	3.31251	6.67065e-05	2.19025	18.184	0	0	6.67065e-05	2.19025	18.4829	0	0	725	3	1	7035	676	725	316	316	1	49	49	360	409	0.564138	38	11	117298488	117688240	725	1733	3	1	7035	1637	1733	328	329	0.99696	40	40	1309	1404
CTA-211A9.5	1640	1640	1640	2.92488	-1.05094	0.705957	0.67174	0.00011065	2.68004	25.8605	0	0	0.00011065	2.68004	26.3817	0	0	852	9	1	2847	70	852	4	26	0.153846	0	0	66	826	0.969484	25	22	27068729	27176170	852	2492	9	1	2847	134	2492	5	27	0.185185	0	0	129	2465
LRFN2	505	505	505	2.67774	-1.05131	2.48218	2.36104	3.3822e-05	2.45359	13.7381	0	0	3.3822e-05	2.45359	13.9931	0	0	301	1	1	3270	280	301	105	105	1	3	3	175	196	0.651163	3	6	40359324	40555204	301	806	1	1	3270	720	806	109	109	1	3	3	611	697
FAM19A1	442	442	442	2.53472	-1.05372	3.71263	3.52334	2.94438e-05	2.32254	12.4715	0	0	2.94438e-05	2.32254	12.6903	0	0	288	3	1	2915	222	288	140	140	1	16	16	82	148	0.513889	12	3	68053358	68594776	288	730	3	3	2915	625	730	145	145	1	4	4	480	585
FRMD4B	420	420	420	1.91904	-1.05587	1.83685	1.73967	2.67919e-05	1.7584	9.91352	0	0	2.67919e-05	1.7584	10.0333	0	0	457	19	4	10016	428	457	237	238	0.995798	29	29	191	219	0.479212	61	3	69219140	69591734	457	877	19	5	10016	815	877	245	246	0.995935	20	20	570	631
PLXDC2	768	768	768	2.39891	-1.06387	2.38052	2.23761	5.08459e-05	2.1981	15.9077	0	0	5.08459e-05	2.1981	16.1702	0	0	549	3	1	12567	511	549	386	387	0.997416	27	27	125	162	0.295082	16	10	20105167	20578785	549	1317	3	1	12567	1060	1317	397	397	1	20	20	663	920
SH3RF3	344	344	344	2.53571	-1.06474	1.59908	1.50185	2.29165e-05	2.32345	11.0048	0	0	2.29165e-05	2.32345	11.198	0	0	224	3	2	5801	203	224	120	120	1	6	6	83	104	0.464286	12	2	109745803	110262207	224	568	3	2	5801	503	568	123	123	1	2	2	380	445
MAL	618	618	618	1.52551	-1.08163	53.255	49.2358	3.61639e-05	1.39781	8.96835	0	0	3.61639e-05	1.39781	9.03358	0	0	1176	5	2	1453	1119	1176	962	1001	0.961039	101	101	157	175	0.14881	7	2	95691421	95719737	1176	1794	5	4	1453	1722	1794	978	1010	0.968317	64	64	744	784
SEC14L5	1007	1007	1007	2.2619	-1.08314	6.28968	5.80692	6.61633e-05	2.07256	17.5264	0	0	6.61633e-05	2.07256	17.7958	0	0	798	2	1	6477	348	798	154	527	0.29222	42	43	194	271	0.339599	18	16	5008317	5069159	798	1805	2	1	6477	1169	1805	81	531	0.152542	17	18	1088	1274
EHMT1	529	529	529	1.6253	-1.08433	2.34587	2.16343	3.19953e-05	1.48924	9.17533	0	0	3.19953e-05	1.48924	9.25445	0	0	846	19	8	15257	798	846	458	463	0.989201	72	72	340	383	0.452719	65	9	140513443	140764468	846	1375	19	12	15257	1309	1375	464	466	0.995708	63	63	845	909
KCTD16	390	390	390	1.77535	-1.08639	2.3633	2.17538	2.43693e-05	1.62673	8.81461	0	0	2.43693e-05	1.62673	8.90698	0	0	503	2	1	14294	492	503	437	437	1	1	1	55	66	0.131213	6	5	143550395	143865249	503	893	2	1	14294	866	893	439	439	1	0	0	427	454
RP11-57H12.5	244	244	244	2.5443	-1.09136	0.137304	0.12581	1.62604e-05	2.33132	9.28611	0	0	1.62604e-05	2.33132	9.44967	0	0	158	2	0	563	75	158	0	1	0	0	0	75	157	0.993671	4	1	95708780	95729610	158	402	2	1	563	342	402	1	1	1	0	0	341	401
OPRD1	150	150	150	4.40909	-1.09136	0.697202	0.638839	1.034e-05	4.04001	9.05783	0	0	1.034e-05	4.04001	9.29973	0	0	44	1	1	1774	36	44	16	16	1	2	2	20	28	0.636364	3	1	29138653	29190208	44	194	1	1	1774	175	194	16	16	1	0	0	159	178
RP11-981P6.1	378	378	378	1.83628	-1.09136	0.181036	0.165881	2.38494e-05	1.68257	9.0019	0	0	2.38494e-05	1.68257	9.10253	0	0	452	1	0	854	44	452	0	2	0	0	0	44	450	0.995575	2	12	89954905	89987798	452	830	1	0	854	70	830	0	2	0	0	0	70	828
SDK1	309	309	309	2.43721	-1.09136	0.397903	0.364594	2.04956e-05	2.23319	10.1891	0	0	2.04956e-05	2.23319	10.3603	0	0	215	9	1	12045	195	215	62	62	1	9	9	133	153	0.711628	59	7	3341079	4308632	215	524	9	2	12045	466	524	62	62	1	1	1	404	462
CHSY3	321	321	321	3.65289	-1.09136	0.981491	0.899331	2.19539e-05	3.34711	12.5041	0	0	2.19539e-05	3.34711	12.8026	0	0	121	2	1	3938	106	121	48	50	0.96	1	1	58	71	0.586777	6	5	129240164	129522327	121	442	2	2	3938	406	442	48	50	0.96	0	0	358	392
CTD-2281E23.2	231	231	231	4.98276	-1.09136	0.0949659	0.0870163	1.59867e-05	4.56565	11.5981	0	0	1.59867e-05	4.56565	11.9274	0	0	58	3	1	814	31	58	1	1	1	1	1	30	57	0.982759	7	8	1054881	1212580	58	289	3	0	814	166	289	0	1	0	0	0	166	288
DISC1FP1	516	516	516	1.63704	-1.09136	0.0602042	0.0551646	3.13075e-05	1.5	9.15495	0	0	3.13075e-05	1.5	9.23529	0	0	810	4	1	1284	48	810	1	1	1	0	0	47	809	0.998765	15	11	89984399	90648220	810	1326	4	0	1284	94	1326	0	1	0	0	0	94	1325
GTF2IRD1	373	373	373	2.03611	-1.09136	1.84393	1.68957	2.40905e-05	1.86567	9.84774	0	0	2.40905e-05	1.86567	9.97857	0	0	360	7	2	6498	329	360	148	155	0.954839	46	47	181	205	0.569444	40	7	73868119	74016931	360	733	7	2	6498	654	733	153	155	0.987097	33	34	501	578
RP11-326C3.11	506	506	506	3.62176	-1.09136	0.0819314	0.0750729	3.45917e-05	3.31859	15.6527	0	0	3.45917e-05	3.31859	16.0242	0	0	193	3	0	1887	1	193	0	2	0	0	0	1	191	0.989637	6	11	318639	325631	193	699	3	1	1887	3	699	1	2	0.5	1	1	2	697
SLCO5A1	10242	10242	10242	2.02205	-1.09136	0.0464185	0.0425328	0.000660609	1.85279	51.3301	0	0	0.000660609	1.85279	52.0067	0	0	10021	8	1	9992	7731	10021	6	6	1	0	0	7725	10015	0.999401	24	8	70579281	70747299	10021	20263	8	1	9992	15473	20263	5	6	0.833333	0	0	15468	20257
PDZRN4	318	318	318	2.81714	-1.10717	1.17993	1.06571	2.13919e-05	2.58132	11.1856	0	0	2.13919e-05	2.58132	11.4035	0	0	175	4	1	4586	155	175	70	70	1	2	2	85	105	0.6	18	12	41582249	41968392	175	493	4	2	4586	433	493	69	69	1	2	2	364	424
KALRN	1058	1058	1058	1.46649	-1.10731	5.2587	4.74908	6.02634e-05	1.34373	10.89	0	0	6.02634e-05	1.34373	10.96	0	0	2268	23	6	24490	2071	2268	1532	1666	0.919568	253	253	539	602	0.265432	109	3	123798869	124445172	2268	3326	23	11	24490	3008	3326	1415	1642	0.861754	127	127	1593	1684
GRM7	732	732	732	2.71028	-1.10753	1.2901	1.16485	4.90789e-05	2.4834	16.6446	0	0	4.90789e-05	2.4834	16.9573	0	0	428	16	6	8209	351	428	136	137	0.992701	12	12	215	291	0.679907	42	3	6811687	7783215	428	1160	16	2	8209	1045	1160	135	135	1	10	10	910	1025
RP11-420N3.2	2413	2413	2413	3.69308	-1.11276	1.99094	1.7892	0.000165118	3.38393	34.4141	0	0	0.000165118	3.38393	35.2422	0	0	896	2	0	2019	267	896	28	52	0.538462	1	2	239	844	0.941964	9	16	5289802	6826015	896	3309	2	1	2019	919	3309	28	51	0.54902	0	2	891	3258
CUX2	619	619	619	2.16573	-1.11516	3.31526	2.97291	4.04085e-05	1.98443	13.3197	0	0	4.04085e-05	1.98443	13.513	0	0	531	3	2	7648	507	531	328	328	1	31	31	179	203	0.382298	27	12	111471827	111788358	531	1150	3	2	7648	1079	1150	320	321	0.996885	17	17	759	829
SLC6A7	2683	2683	2683	1.77904	-1.11977	15.2633	13.6307	0.000167754	1.63011	23.1773	0	0	0.000167754	1.63011	23.4213	0	0	3444	3	2	4391	1150	3444	811	867	0.935409	89	90	339	2577	0.748258	20	5	149569519	149602351	3444	6127	3	2	4391	1138	6127	785	845	0.928994	34	40	353	5282
LRRC4C	754	754	754	2.09117	-1.13085	4.55399	4.02706	4.89354e-05	1.91612	14.3097	0	0	4.89354e-05	1.91612	14.5075	0	0	691	6	1	5347	595	691	315	315	1	1	1	280	376	0.544139	17	11	40135752	41481323	691	1445	6	4	5347	1254	1445	304	304	1	3	3	950	1141
SLC35F3	601	601	601	2.09472	-1.13199	4.71798	4.16785	3.90171e-05	1.91937	12.7927	0	0	3.90171e-05	1.91937	12.97	0	0	549	2	1	3195	479	549	190	195	0.974359	11	11	289	354	0.644809	10	1	234040678	234460262	549	1150	2	1	3195	1032	1150	186	188	0.989362	5	5	846	962
RALYL	1010	1010	1010	1.7704	-1.13458	8.94308	7.88228	6.30562e-05	1.6222	14.1408	0	0	6.30562e-05	1.6222	14.2882	0	0	1311	11	7	4538	1237	1311	525	525	1	73	73	712	786	0.599542	27	8	85095021	85834079	1311	2321	11	6	4538	2179	2321	505	505	1	47	47	1674	1816
RP11-514P8.7	714	714	714	1.65325	-1.14251	17.0557	14.9282	4.35008e-05	1.51486	10.9172	0	0	4.35008e-05	1.51486	11.0153	0	0	1093	1	0	911	28	1093	0	201	0	0	23	28	892	0.816102	7	7	102181947	102232891	1093	1807	1	1	911	81	1807	1	192	0.00520833	1	27	80	1615
LRRTM4	1262	1262	1262	3.46967	-1.14547	1.81467	1.58421	8.60824e-05	3.17922	24.3431	0	0	8.60824e-05	3.17922	24.9043	0	0	511	7	2	5410	453	511	127	127	1	2	2	326	384	0.751468	17	2	76974844	77820445	511	1773	7	2	5410	1627	1773	121	121	1	3	3	1506	1652
FXYD6-FXYD2	1633	1633	1633	2.42	-1.15432	12.6914	10.9947	0.000108226	2.21742	23.3234	0	0	0.000108226	2.21742	23.7124	0	0	1150	1	0	670	8	1150	0	110	0	0	58	8	1040	0.904348	10	11	117690877	117747382	1150	2783	1	0	670	18	2783	0	104	0	0	47	18	2679
TMEM108	377	377	377	2.05899	-1.19274	1.83507	1.53853	2.43997e-05	1.88663	9.99244	0	0	2.43997e-05	1.88663	10.1274	0	0	356	11	3	8425	334	356	200	200	1	9	9	134	156	0.438202	30	3	132757234	133116636	356	733	11	4	8425	691	733	183	183	1	11	11	508	550
RP11-707M1.1	183	183	183	3.20482	-1.21262	0.980164	0.808303	1.2425e-05	2.93654	8.98833	0	0	1.2425e-05	2.93654	9.18362	0	0	83	3	0	2366	50	83	11	30	0.366667	2	3	39	53	0.638554	9	11	49580097	49831971	83	266	3	0	2366	158	266	15	27	0.555556	0	0	143	239
TMEM132D	881	881	881	2.8278	-1.21386	2.38189	1.96225	5.92834e-05	2.59109	18.6527	0	0	5.92834e-05	2.59109	19.0173	0	0	482	2	2	7075	418	482	212	218	0.972477	6	6	206	264	0.547718	11	12	129556269	130388211	482	1363	2	1	7075	1202	1363	195	196	0.994898	3	3	1007	1167
FRMD5	1403	1403	1403	2.41147	-1.21506	5.40883	4.45148	9.29442e-05	2.20961	21.5713	0	0	9.29442e-05	2.20961	21.9296	0	0	994	10	3	6317	848	994	442	442	1	41	41	406	552	0.555332	35	15	44162961	44487450	994	2397	10	2	6317	2024	2397	397	397	1	18	18	1627	2000
PLEKHA5	408	408	408	1.72469	-1.22167	1.84111	1.50705	2.5256e-05	1.58032	8.71477	0	0	2.5256e-05	1.58032	8.80082	0	0	563	21	8	12596	521	563	297	300	0.99	47	47	224	263	0.46714	64	12	19282647	19529334	563	971	21	7	12596	883	971	265	268	0.988806	27	27	618	703
PPP2R2B	1243	1243	1243	2.17708	-1.233	6.74125	5.46735	8.121e-05	1.99484	18.9488	0	0	8.121e-05	1.99484	19.2259	0	0	1056	23	7	6089	914	1056	446	531	0.839925	139	139	468	525	0.497159	51	5	145967935	146464347	1056	2299	23	6	6089	1977	2299	266	470	0.565957	98	100	1711	1829
PTGR1	484	484	484	2.21	-1.23496	2.6792	2.16947	3.1694e-05	2.025	11.9535	0	0	3.1694e-05	2.025	12.1318	0	0	400	10	0	3722	124	400	84	129	0.651163	34	34	40	271	0.6775	25	9	114312001	114362135	400	884	10	0	3722	125	884	71	114	0.622807	28	28	54	770
CACNB2	819	819	819	1.79825	-1.23787	4.89569	3.95494	5.13716e-05	1.64772	12.9575	0	0	5.13716e-05	1.64772	13.0967	0	0	1026	12	4	6537	559	1026	102	414	0.246377	55	58	457	612	0.596491	32	10	18429605	18830798	1026	1845	12	3	6537	1259	1845	21	365	0.0575342	10	11	1238	1480
FAM155A	1863	1863	1863	3.19693	-1.24777	7.80135	6.25222	0.000126471	2.92932	28.6515	0	0	0.000126471	2.92932	29.2732	0	0	848	1	1	3478	738	848	351	351	1	9	9	387	497	0.586085	3	13	107820882	108519083	848	2711	1	1	3478	2319	2711	307	307	1	4	4	2012	2404
PARD3	311	311	311	1.87606	-1.25336	1.74473	1.39205	1.97313e-05	1.71901	8.34533	0	0	1.97313e-05	1.71901	8.4423	0	0	355	14	0	6513	280	355	147	147	1	27	27	133	208	0.585915	38	10	34398487	35104253	355	666	14	0	6513	500	666	128	128	1	12	12	372	538
SORCS1	481	481	481	2.1995	-1.25775	1.99445	1.58572	3.1475e-05	2.01538	11.8756	0	0	3.1475e-05	2.01538	12.0516	0	0	401	8	2	9961	378	401	257	257	1	15	15	121	144	0.359102	41	10	108333420	108924292	401	882	8	3	9961	807	882	223	223	1	3	3	584	659
PID1	10804	10804	10804	1.81032	-1.26833	5.92865	4.67436	0.000678984	1.65878	47.4362	0	0	0.000678984	1.65878	47.9538	0	0	13333	6	2	3364	12001	13333	258	258	1	7	7	11743	13075	0.98065	15	2	229715241	230136001	13333	24137	6	4	3364	21349	24137	222	222	1	2	2	21127	23915
TENM4	454	454	454	1.88155	-1.26884	1.59054	1.25354	2.88249e-05	1.72405	10.1124	0	0	2.88249e-05	1.72405	10.2305	0	0	515	11	1	16330	494	515	336	336	1	18	18	158	179	0.347573	54	11	78363875	79151992	515	969	11	4	16330	920	969	289	289	1	2	2	631	680
SSH2	655	655	655	2.27432	-1.27225	1.29368	1.01685	4.30684e-05	2.08394	14.188	0	0	4.30684e-05	2.08394	14.4076	0	0	514	12	4	12608	239	514	32	211	0.151659	12	12	207	303	0.589494	39	17	27952955	28257294	514	1169	12	1	12608	669	1169	15	181	0.0828729	5	5	654	988
STEAP1B	705	705	705	1.43789	-1.27325	0.700927	0.550502	3.95178e-05	1.31752	8.52504	0	0	3.95178e-05	1.31752	8.57622	0	0	1610	5	1	2316	48	1610	16	21	0.761905	1	4	32	1589	0.986957	14	7	22459062	22672544	1610	2315	5	1	2316	67	2315	13	18	0.722222	1	3	54	2297
LINC01122	228	228	228	2.41615	-1.27325	0.39098	0.307072	1.51077e-05	2.21389	8.70589	0	0	1.51077e-05	2.21389	8.85074	0	0	161	8	2	5536	109	161	27	28	0.964286	7	7	82	133	0.826087	25	2	58654933	59290901	161	389	8	3	5536	277	389	21	24	0.875	4	4	256	365
ASIC2	1736	1736	1736	2.68054	-1.27482	3.74288	2.93601	0.000116279	2.45615	25.4868	0	0	0.000116279	2.45615	25.9606	0	0	1033	5	2	5597	757	1033	260	271	0.95941	25	25	497	762	0.737657	18	17	31340104	32501983	1033	2769	5	2	5597	2290	2769	227	232	0.978448	15	15	2063	2537
GRM5	519	519	519	1.72486	-1.28355	5.00942	3.9028	3.21282e-05	1.58047	9.83027	0	0	3.21282e-05	1.58047	9.92736	0	0	716	7	1	8657	250	716	151	561	0.269162	10	11	99	155	0.21648	21	11	88237743	88799113	716	1235	7	0	8657	582	1235	37	477	0.0775681	3	3	545	758
RP4-724E13.2	220	220	220	2.71875	-1.28979	1.10311	0.855263	1.47546e-05	2.49116	9.13943	0	0	1.47546e-05	2.49116	9.31159	0	0	128	2	0	911	18	128	0	13	0	0	0	18	115	0.898438	7	7	50934443	51090687	128	348	2	0	911	24	348	0	11	0	0	0	24	337
FHIT	739	739	739	2.76372	-1.29599	1.08016	0.833463	4.9633e-05	2.53237	16.8911	0	0	4.9633e-05	2.53237	17.2144	0	0	419	8	3	5439	322	419	76	76	1	16	16	246	343	0.818616	29	3	59735035	61237133	419	1158	8	2	5439	820	1158	64	64	1	16	16	756	1094
RGS6	904	904	904	3.38522	-1.29679	1.22934	0.947986	6.1579e-05	3.10185	20.4137	0	0	6.1579e-05	3.10185	20.876	0	0	379	18	3	6351	319	379	71	101	0.70297	27	27	248	278	0.733509	53	14	72399155	73030654	379	1283	18	4	6351	1141	1283	39	85	0.458824	10	10	1102	1198
ERC2	853	853	853	2.04024	-1.30203	3.67363	2.82147	5.51129e-05	1.86946	14.9178	0	0	5.51129e-05	1.86946	15.1166	0	0	820	13	4	7933	772	820	376	377	0.997347	34	34	396	443	0.540244	44	3	55542335	56502391	820	1673	13	3	7933	1557	1673	316	316	1	8	8	1241	1357
EFCAB13	341	341	341	2.5022	-1.30963	0.139033	0.106162	2.26846e-05	2.29274	10.8729	0	0	2.26846e-05	2.29274	11.061	0	0	227	13	2	6672	169	227	6	12	0.5	0	1	163	215	0.947137	49	17	45400655	45518678	227	568	13	2	6672	423	568	6	10	0.6	0	0	417	558
FAM222B	377	377	377	1.71673	-1.31451	5.28335	4.01925	2.32997e-05	1.57302	8.32984	0	0	2.32997e-05	1.57302	8.41128	0	0	526	15	2	5516	502	526	371	377	0.984085	2	2	131	149	0.28327	33	17	27082995	27182250	526	903	15	3	5516	846	903	307	313	0.980831	2	2	539	590
MALAT1	28508	28508	28508	2.03084	-1.31967	208.889	158.288	0.0018403	1.86084	86.0372	0	0	0.0018403	1.86084	87.1844	0	0	27655	1	1	1031	27650	27655	2786	2786	1	1	1	24864	24869	0.899259	2	11	65265232	65273940	27655	56163	1	1	1031	56156	56163	2304	2304	1	0	0	53852	53859
ARL15	333	333	333	2	-1.32112	3.28295	2.48498	2.1432e-05	1.83258	9.16388	0	0	2.1432e-05	1.83258	9.28231	0	0	333	6	2	3791	308	333	161	161	1	5	5	147	172	0.516517	14	5	53179774	53606412	333	666	6	2	3791	615	666	133	133	1	0	0	482	533
SNX29P2_1	1654	1654	1654	1.90087	-1.32621	0.779518	0.587781	0.000105274	1.74175	19.4965	0	0	0.000105274	1.74175	19.7283	0	0	1836	0	2	9520	92	1836	4	96	0.0416667	0	0	88	1740	0.947712	24	16	29262828	29519817	1836	3490	0	2	9520	161	3490	6	79	0.0759494	1	2	155	3411
CTNNA2	1535	1535	1535	1.68344	-1.33515	13.1982	9.88518	9.41923e-05	1.54252	16.3985	0	0	9.41923e-05	1.54252	16.5521	0	0	2246	18	5	7538	1655	2246	1086	1287	0.843823	135	139	569	959	0.426981	58	2	79412356	80875905	2246	3781	18	8	7538	3087	3781	972	1052	0.923954	58	58	2115	2729
KHDRBS2	407	407	407	2.9108	-1.3512	1.72372	1.27569	2.745e-05	2.66714	12.8534	0	0	2.745e-05	2.66714	13.1113	0	0	213	1	1	2332	174	213	42	52	0.807692	8	8	132	161	0.755869	9	6	62389864	62996132	213	620	1	1	2332	553	620	32	42	0.761905	13	13	521	578
AC002116.7	1479	1479	1479	2.43037	-1.3512	3.12575	2.31331	9.80685e-05	2.22692	22.2546	0	0	9.80685e-05	2.22692	22.6275	0	0	1034	1	0	643	27	1034	0	26	0	0	0	27	1008	0.974855	4	19	36505409	36536874	1034	2513	1	0	643	60	2513	0	21	0	0	1	60	2492
CDH13	1085	1085	1085	2.19362	-1.36355	5.69003	4.17296	7.09699e-05	2.00999	17.8018	0	0	7.09699e-05	2.00999	18.0648	0	0	909	15	1	7146	398	909	215	526	0.408745	47	50	183	383	0.421342	46	16	82660407	83830204	909	1994	15	1	7146	759	1994	66	421	0.15677	9	10	693	1573
RP1-63G5.5	992	992	992	2.34783	-1.3642	0.729955	0.535081	6.5502e-05	2.15129	17.8339	0	0	6.5502e-05	2.15129	18.1209	0	0	736	2	1	2118	29	736	16	20	0.8	0	0	13	716	0.972826	5	22	37735623	37823480	736	1728	2	1	2118	26	1728	5	16	0.3125	0	1	21	1712
DPP10	3325	3325	3325	3.01637	-1.36842	3.12918	2.28671	0.000224843	2.76387	37.342	0	0	0.000224843	2.76387	38.1153	0	0	1649	13	3	10005	1401	1649	404	405	0.997531	80	80	997	1244	0.754397	53	2	115199875	116603328	1649	4974	13	3	10005	4192	4974	322	323	0.996904	34	34	3870	4651
RAE1	991	991	991	2.15099	-1.37035	4.40973	3.21795	6.46223e-05	1.97093	16.7676	0	0	6.46223e-05	1.97093	17.0088	0	0	861	9	2	5855	784	861	334	334	1	60	60	450	527	0.612079	25	20	55926065	55954267	861	1852	9	3	5855	1540	1852	266	266	1	29	29	1274	1586
PCDH9	2155	2155	2155	1.74362	-1.40509	16.4575	11.7128	0.000133889	1.59766	20.295	0	0	0.000133889	1.59766	20.5001	0	0	2898	5	2	6900	2417	2898	1199	1469	0.816201	30	30	1218	1429	0.493099	11	13	66876966	67804468	2898	5053	5	2	6900	3545	5053	967	1141	0.847502	12	12	2578	3912
NSMCE2	364	364	364	1.96042	-1.40512	2.93373	2.08788	2.33301e-05	1.79632	9.41284	0	0	2.33301e-05	1.79632	9.53068	0	0	379	13	0	2714	346	379	103	103	1	16	16	243	276	0.728232	34	8	126103920	126379362	379	743	13	0	2714	658	743	79	80	0.9875	13	13	579	663
KIRREL3	1015	1015	1015	2.10087	-1.41994	4.25549	2.99696	6.59276e-05	1.925	16.6638	0	0	6.59276e-05	1.925	16.8957	0	0	922	10	2	6594	556	922	181	363	0.498623	61	62	375	559	0.606291	34	11	126293253	126873355	922	1937	10	0	6594	971	1937	100	279	0.358423	36	37	871	1658
GRID1	578	578	578	1.63377	-1.43374	6.00941	4.19141	3.5039e-05	1.49701	9.66219	0	0	3.5039e-05	1.49701	9.74658	0	0	912	4	1	6033	816	912	445	469	0.948827	69	69	371	443	0.485746	22	10	87359311	88126250	912	1490	4	2	6033	1303	1490	337	357	0.943978	39	42	966	1133
KCNQ5	852	852	852	1.92709	-1.44463	6.98772	4.83703	5.44015e-05	1.76578	14.1758	0	0	5.44015e-05	1.76578	14.3483	0	0	919	11	1	7600	851	919	687	687	1	29	29	164	232	0.252448	32	6	73331519	73908574	919	1771	11	2	7600	1423	1771	519	519	1	5	5	904	1252
AGAP1	1087	1087	1087	1.33821	-1.44582	13.2286	9.14955	5.6196e-05	1.22619	8.76178	0	0	5.6196e-05	1.22619	8.80076	0	0	3214	11	3	13896	3067	3214	2355	2378	0.990328	114	116	712	836	0.260112	36	2	236402732	237040444	3214	4301	11	4	13896	4099	4301	1785	1795	0.994429	33	34	2314	2506
PICALM	1342	1342	1342	1.61475	-1.44646	19.8656	13.734	8.09295e-05	1.47958	14.4778	0	0	8.09295e-05	1.47958	14.6007	0	0	2183	23	7	5833	1790	2183	1499	1499	1	283	283	291	684	0.31333	65	11	85668726	85780924	2183	3525	23	5	5833	1795	3525	1131	1131	1	111	111	664	2394
MARCH1	542	542	542	2.34826	-1.45247	1.34265	0.924389	3.57892e-05	2.15169	13.1835	0	0	3.57892e-05	2.15169	13.3957	0	0	402	15	4	10421	334	402	181	181	1	10	10	153	221	0.549751	40	4	164445449	165305202	402	944	15	1	10421	769	944	136	136	1	4	4	633	808
HIP1	1174	1174	1174	2.02354	-1.46307	5.84537	3.99529	7.57338e-05	1.85415	17.3808	0	0	7.57338e-05	1.85415	17.6096	0	0	1147	6	2	8953	1080	1147	668	677	0.986706	71	71	412	470	0.409765	41	7	75162620	75368280	1147	2321	6	2	8953	2171	2321	502	505	0.994059	25	25	1669	1816
DLG2	14739	14739	14739	2.01146	-1.46386	8.87422	6.0622	0.000949688	1.84308	61.3164	0	0	0.000949688	1.84308	62.119	0	0	14572	33	8	16089	12942	14572	1676	1847	0.907417	141	141	11266	12725	0.87325	88	11	83166054	85338966	14572	29311	33	6	16089	26206	29311	1269	1377	0.921569	30	30	24937	27934
PCDH10	1075	1075	1075	1.53483	-1.46788	7.2971	4.9712	6.3137e-05	1.40635	11.9549	0	0	6.3137e-05	1.40635	12.0434	0	0	2010	2	1	8549	2000	2010	807	807	1	24	24	1193	1203	0.598507	7	4	134070469	134129356	2010	3085	2	2	8549	3060	3085	600	600	1	18	18	2460	2485
LIPA	2577	2577	2577	2.22365	-1.48081	10.5313	7.11181	0.000168904	2.03751	27.7066	0	0	0.000168904	2.03751	28.1235	0	0	2106	8	6	4940	915	2106	635	673	0.943536	63	64	280	1433	0.680437	27	10	90973325	91174314	2106	4683	8	4	4940	726	4683	477	496	0.961694	24	25	249	4187
PCBD2	13329	13329	13329	2.16248	-1.48425	0.366515	0.246937	0.000869914	1.98146	61.7788	0	0	0.000869914	1.98146	62.677	0	0	11466	4	2	7171	6949	11466	26	34	0.764706	4	5	6923	11432	0.997035	14	5	134240595	134343649	11466	24795	4	3	7171	11552	24795	15	25	0.6	1	1	11537	24770
CALM1	6602	6602	-6602	-1.36499	-1.48875	246.785	165.766	-0.000627396	-1.4897	-41.0267	0	0	-0.000627396	-1.4897	-40.6775	0	0	24690	15	7	7705	20597	24690	20543	24598	0.835149	982	1036	54	92	0.0037262	33	14	90862845	90874605	24690	18088	15	6	7705	15862	18088	15823	18032	0.877496	354	378	39	56
ADARB2	968	968	968	2.16908	-1.49534	3.36451	2.24999	6.32068e-05	1.98751	16.6761	0	0	6.32068e-05	1.98751	16.9187	0	0	828	7	3	5698	748	828	248	248	1	15	15	500	580	0.700483	22	10	1228072	1779670	828	1796	7	4	5698	1566	1796	181	181	1	10	10	1385	1615
KIAA1217	557	557	557	1.78451	-1.5057	2.95252	1.96089	3.48587e-05	1.63513	10.5953	0	0	3.48587e-05	1.63513	10.7075	0	0	710	14	4	10656	651	710	404	407	0.992629	31	31	247	303	0.426761	43	10	23983674	24836772	710	1267	14	3	10656	1168	1267	290	295	0.983051	6	6	878	972
AGBL4	894	894	894	2.59358	-1.50932	0.666399	0.441521	5.9693e-05	2.37647	17.9674	0	0	5.9693e-05	2.37647	18.2904	0	0	561	6	2	7540	342	561	65	65	1	10	10	277	496	0.884135	22	1	48998526	50489585	561	1455	6	2	7540	945	1455	47	47	1	2	2	898	1408
GABRG3	548	548	548	3.64734	-1.5279	0.282567	0.184938	3.74761e-05	3.34203	16.3292	0	0	3.74761e-05	3.34203	16.7187	0	0	207	7	0	3830	177	207	6	14	0.428571	2	2	171	193	0.932367	21	15	27216428	27778373	207	755	7	3	3830	652	755	5	10	0.5	1	1	647	745
LINGO2	326	326	326	2.39914	-1.53472	0.96897	0.631365	2.15833e-05	2.19831	10.3646	0	0	2.15833e-05	2.19831	10.5357	0	0	233	3	1	3590	195	233	45	45	1	4	4	150	188	0.806867	11	9	27948075	28670283	233	559	3	2	3590	489	559	32	32	1	0	0	457	527
MLLT10	458	458	458	1.81062	-1.5353	2.81243	1.83184	2.87846e-05	1.65905	9.76202	0	0	2.87846e-05	1.65905	9.86831	0	0	565	16	5	6844	475	565	248	249	0.995984	26	26	227	316	0.559292	50	10	21823093	22032559	565	1023	16	4	6844	886	1023	177	177	1	15	15	709	846
ACTB	7782	7782	-7782	-1.41758	-1.55474	625.944	402.603	-0.000722159	-1.54708	-46.0171	0	0	-0.000722159	-1.54708	-45.5898	0	0	26418	13	4	3256	17192	26418	17170	26365	0.651242	1239	1983	22	53	0.00200621	34	7	5566781	5603415	26418	18636	13	3	3256	11622	18636	11565	18507	0.624899	679	1033	57	129
RGS7	735	735	735	1.55766	-1.55588	12.9147	8.30054	4.35323e-05	1.42727	10.1333	0	0	4.35323e-05	1.42727	10.2115	0	0	1318	10	1	3328	1112	1318	556	556	1	99	99	556	762	0.578149	31	1	240931553	241520530	1318	2053	10	0	3328	1704	2053	390	390	1	54	54	1314	1663
KCNQ3	633	633	633	1.55919	-1.56399	5.64884	3.61181	3.75111e-05	1.42867	9.4189	0	0	3.75111e-05	1.42867	9.49181	0	0	1132	4	1	12453	1094	1132	910	910	1	18	18	184	222	0.196113	23	8	133133107	133493200	1132	1765	4	3	12453	1713	1765	635	635	1	8	8	1078	1130
DGKB	382	382	382	1.70741	-1.57089	3.08819	1.96588	2.35632e-05	1.56448	8.32846	0	0	2.35632e-05	1.56448	8.40893	0	0	540	15	1	9512	511	540	378	380	0.994737	45	45	133	160	0.296296	51	7	14184673	15014402	540	922	15	1	9512	842	922	264	264	1	16	16	578	658
CNTNAP2	2151	2151	2151	1.93807	-1.59295	10.4315	6.54853	0.00013752	1.77584	22.6453	0	0	0.00013752	1.77584	22.9237	0	0	2293	5	2	10308	2016	2293	1390	1391	0.999281	62	62	626	902	0.393371	31	7	145813452	148118090	2293	4444	5	2	10308	3915	4444	950	953	0.996852	6	6	2965	3491
CACNA1C	975	975	975	1.975	-1.59581	1.80436	1.13069	6.25896e-05	1.80967	15.5086	0	0	6.25896e-05	1.80967	15.7052	0	0	1000	30	5	14095	790	1000	236	329	0.717325	55	55	554	671	0.671	75	12	2079951	2802108	1000	1975	30	3	14095	1766	1975	180	225	0.8	19	19	1586	1750
PHKB	4763	4763	4763	1.71927	-1.59679	3.24327	2.03111	0.000294519	1.57535	29.6707	0	0	0.000294519	1.57535	29.962	0	0	6622	18	3	11822	6104	6622	460	496	0.927419	92	92	5644	6126	0.925098	68	16	47495033	47735434	6622	11385	18	3	11822	10800	11385	309	339	0.911504	33	33	10491	11046
NRG3	2394	2394	2394	4.26603	-1.59728	3.36892	2.10916	0.000164827	3.90892	35.8556	0	0	0.000164827	3.90892	36.7969	0	0	733	9	2	5071	650	733	220	221	0.995475	16	16	430	512	0.698499	25	10	83635069	84746935	733	3127	9	1	5071	2928	3127	148	151	0.980132	5	5	2780	2976
LRRC7	822	822	822	2.18273	-1.60832	1.29211	0.803391	5.3726e-05	2.00002	15.4384	0	0	5.3726e-05	2.00002	15.6649	0	0	695	12	3	11726	593	695	191	196	0.97449	15	16	402	499	0.717986	54	1	70034080	70617628	695	1517	12	3	11726	1364	1517	130	133	0.977444	11	11	1234	1384
FGF14	1081	1081	1081	1.75594	-1.60832	4.86615	3.02562	6.73152e-05	1.60895	14.4921	0	0	6.73152e-05	1.60895	14.6407	0	0	1430	3	2	4448	782	1430	58	280	0.207143	17	18	724	1150	0.804196	9	13	102372133	103054124	1430	2511	3	1	4448	1551	2511	5	190	0.0263158	1	1	1546	2321
KCNIP4	5975	5975	5975	3.19588	-1.62067	11.1667	6.8902	0.00040561	2.92836	51.3116	0	0	0.00040561	2.92836	52.4261	0	0	2721	10	6	4112	1904	2721	149	594	0.250842	59	64	1755	2127	0.781698	27	4	20730238	21950422	2721	8696	10	5	4112	7413	8696	33	400	0.0825	10	10	7380	8296
MAGI2	2196	2196	2196	2.12385	-1.62079	6.79792	4.1942	0.000142901	1.94606	24.7212	0	0	0.000142901	1.94606	25.0706	0	0	1954	11	3	9643	1677	1954	825	848	0.972877	71	72	852	1106	0.566018	45	7	77646392	79082890	1954	4150	11	8	9643	3389	4150	569	571	0.996497	25	25	2820	3579
GFAP	17073	17073	-17073	-1.49315	-1.6253	651.785	401.024	-0.00154381	-1.62956	-71.1279	0	0	-0.00154381	-1.62956	-70.3966	0	0	51693	23	16	6086	51381	51693	51019	51315	0.994232	4952	4952	362	378	0.0073124	56	17	42982375	42994305	51693	34620	23	14	6086	34454	34620	34298	34457	0.995386	2260	2260	156	163
RP11-586K2.1	231	231	231	2.76336	-1.63704	0.15232	0.093046	1.55143e-05	2.53204	9.44289	0	0	1.55143e-05	2.53204	9.62355	0	0	131	6	1	3045	104	131	3	6	0.5	1	1	101	125	0.954198	15	8	89339064	89749363	131	362	6	1	3045	305	362	3	4	0.75	0	0	302	358
STAG3L2	1443	1443	1443	1.35958	-1.65263	9.0964	5.50421	7.62416e-05	1.24577	10.5903	0	0	7.62416e-05	1.24577	10.641	0	0	4013	6	1	2252	101	4013	8	265	0.0301887	0	55	93	3748	0.933965	20	7	74112304	74306731	4013	5456	6	2	2252	243	5456	8	175	0.0457143	1	18	235	5281
GRIK4	321	321	321	1.856	-1.68251	1.92709	1.14537	2.03102e-05	1.70063	8.38726	0	0	2.03102e-05	1.70063	8.48287	0	0	375	6	3	7421	324	375	175	185	0.945946	27	28	149	190	0.506667	35	11	120382467	120859613	375	696	6	2	7421	606	696	119	120	0.991667	6	6	487	576
OSBP2	637	637	637	1.72386	-1.69265	5.51997	3.26115	3.94251e-05	1.57956	10.883	0	0	3.94251e-05	1.57956	10.9904	0	0	880	20	6	6820	810	880	487	487	1	61	61	323	393	0.446591	50	22	31089768	31303811	880	1517	20	4	6820	1342	1517	314	314	1	14	14	1028	1203
EIF3E	1524	1524	1524	1.55722	-1.693	10.9034	6.44028	9.02489e-05	1.42687	14.5857	0	0	9.02489e-05	1.42687	14.6982	0	0	2735	18	6	6005	2410	2735	562	847	0.663518	166	262	1848	1888	0.690311	50	8	109213444	109447562	2735	4259	18	7	6005	3923	4259	272	546	0.498168	81	178	3651	3713
EEF2	6443	6443	-6443	-1.57241	-1.72002	338.598	196.857	-0.000570895	-1.71606	-45.3648	0	0	-0.000570895	-1.71606	-44.8475	0	0	17699	7	3	4027	17698	17699	17638	17639	0.999943	2885	2885	60	60	0.00339002	27	19	3976053	3985467	17699	11256	7	4	4027	11255	11256	11191	11192	0.999911	1566	1566	64	64
PLP1	13040	13040	-13040	-1.58129	-1.72087	448.78	260.787	-0.00115318	-1.72575	-64.8326	0	0	-0.00115318	-1.72575	-64.0894	0	0	35473	23	10	6078	35469	35473	35283	35286	0.999915	3261	3261	186	187	0.00527162	53	X	103028646	103047548	35473	22433	23	7	6078	22430	22433	22377	22378	0.999955	1110	1110	53	55
ENO2	4720	4720	-4720	-1.59929	-1.75244	224.305	127.996	-0.000415832	-1.7454	-39.291	0	0	-0.000415832	-1.7454	-38.8292	0	0	12596	15	8	4281	12464	12596	12331	12422	0.992674	1703	1703	133	174	0.0138139	39	12	7022908	7032861	12596	7876	15	8	4281	7770	7876	7690	7736	0.994054	532	533	80	140
GATSL1	305	305	305	2.47343	-1.7583	9.05764	5.15137	2.02641e-05	2.26638	10.2131	0	0	2.02641e-05	2.26638	10.3876	0	0	207	1	0	990	7	207	0	116	0	0	34	7	91	0.439614	9	7	74379082	74438803	207	512	1	0	990	20	512	0	72	0	0	13	20	440
TENM2	898	898	898	2.10864	-1.7583	3.03625	1.72681	5.8365e-05	1.93213	15.7194	0	0	5.8365e-05	1.93213	15.9393	0	0	810	11	3	11075	710	810	412	435	0.947126	32	33	298	375	0.462963	53	5	166711803	167691162	810	1708	11	2	11075	1455	1708	258	270	0.955556	7	7	1197	1438
SNAP25	10241	10241	-10241	-1.65142	-1.77691	582.288	327.698	-0.000893382	-1.80229	-59.1812	0	0	-0.000893382	-1.80229	-58.4505	0	0	25962	5	3	3357	3162	25962	3162	25287	0.125044	3162	3413	0	675	0.0259995	14	20	10199477	10288066	25962	15721	5	3	3357	1095	15721	1095	15531	0.0705042	1095	1184	0	190
RBFOX1	3799	3799	3799	1.82087	-1.77712	18.8055	10.582	0.000239141	1.66845	28.2918	0	0	0.000239141	1.66845	28.6034	0	0	4628	20	9	8213	3316	4628	1944	1998	0.972973	203	208	1372	2630	0.56828	49	16	6069094	7763340	4628	8427	20	8	8213	5531	8427	1209	1227	0.98533	40	41	4322	7200
CNTN5	502	502	502	2.6459	-1.78064	0.529701	0.297479	3.35837e-05	2.42441	13.6106	0	0	3.35837e-05	2.42441	13.8602	0	0	305	11	2	9048	271	305	62	62	1	7	7	209	243	0.796721	43	11	98891682	100229616	305	807	11	3	9048	694	807	38	38	1	1	1	656	769
MAP1B	7472	7472	-7472	-1.61829	-1.79127	118.8	66.3216	-0.000655804	-1.76613	-49.8526	0	0	-0.000655804	-1.76613	-49.2559	0	0	19557	6	3	12628	19541	19557	19404	19407	0.999845	249	249	137	150	0.00766989	19	5	71403060	71505395	19557	12085	6	1	12628	12069	12085	11824	11824	1	24	24	245	261
TUBB4A	9110	9110	-9110	-1.64002	-1.80198	517.764	287.331	-0.000796331	-1.78984	-55.5546	0	0	-0.000796331	-1.78984	-54.8757	0	0	23344	14	10	3466	11790	23344	11670	23215	0.502692	873	905	120	129	0.00552605	35	19	6494329	6502859	23344	14234	14	6	3466	5147	14234	4979	14060	0.354125	275	282	168	174
PHACTR1	1611	1611	1611	2.54163	-1.80416	4.07956	2.26119	0.000107347	2.32887	23.848	0	0	0.000107347	2.32887	24.2677	0	0	1045	13	3	8489	624	1045	251	448	0.560268	66	67	373	597	0.571292	36	6	12717892	13288645	1045	2656	13	4	8489	2041	2656	130	271	0.479705	32	32	1911	2385
RP11-191L9.4	636	636	636	7.11538	-1.81893	0.16982	0.0933629	4.43757e-05	6.51976	20.643	0	0	4.43757e-05	6.51976	21.316	0	0	104	3	2	2276	97	104	5	5	1	2	2	92	99	0.951923	14	22	48027422	48251349	104	740	3	1	2276	684	740	3	3	1	0	0	681	737
ATP1A3	5486	5486	-5486	-1.62122	-1.82578	215.452	118.006	-0.000481225	-1.76933	-42.7631	0	0	-0.000481225	-1.76933	-42.2491	0	0	14317	9	5	5069	14267	14317	14093	14128	0.997523	3249	3253	174	189	0.0132011	40	19	42470733	42501649	14317	8831	9	5	5069	8804	8831	8440	8445	0.999408	1892	1894	364	386
CSMD1	4733	4733	4733	4.46994	-1.84225	1.63285	0.886338	0.000326418	4.09576	51.0772	0	0	0.000326418	4.09576	52.4535	0	0	1364	19	3	18700	1231	1364	394	395	0.997468	57	57	837	969	0.710411	98	8	2792874	4852494	1364	6097	19	3	18700	5758	6097	234	234	1	8	8	5524	5863
PTPRN2	1467	1467	1467	1.48624	-1.84644	27.9808	15.1539	8.43867e-05	1.36183	13.1694	0	0	8.43867e-05	1.36183	13.2578	0	0	3017	5	2	5006	2880	3017	1812	1812	1	284	284	1068	1205	0.399403	30	7	157331749	158380480	3017	4484	5	1	5006	4244	4484	1071	1071	1	94	94	3173	3413
ACTG1	4560	4560	-4560	-1.69523	-1.8536	288.351	155.562	-0.000394941	-1.8501	-40.1559	0	0	-0.000394941	-1.8501	-39.6375	0	0	11119	15	8	2976	8997	11119	8990	11101	0.809837	858	1059	7	18	0.00161885	40	17	79476996	79490873	11119	6559	15	5	2976	5063	6559	5055	6536	0.773409	312	389	8	23
NKAIN2	566	566	566	1.52505	-1.85381	9.40675	5.07427	3.31148e-05	1.39739	8.57811	0	0	3.31148e-05	1.39739	8.64046	0	0	1078	5	2	4076	988	1078	496	496	1	36	36	492	582	0.539889	13	6	124125285	125146803	1078	1644	5	1	4076	1464	1644	292	292	1	5	5	1172	1352
NPAS3	782	782	782	2.1108	-1.90688	2.66011	1.39501	5.08345e-05	1.9341	14.6807	0	0	5.08345e-05	1.9341	14.8863	0	0	704	14	4	9241	678	704	318	318	1	22	22	360	386	0.548295	39	14	33404138	34273382	704	1486	14	4	9241	1424	1486	182	182	1	6	6	1242	1304
PDE4D	1557	1557	1557	2.84043	-1.91907	1.52346	0.793853	0.00010481	2.60265	24.8511	0	0	0.00010481	2.60265	25.339	0	0	846	27	5	15882	704	846	313	313	1	16	16	391	533	0.630024	74	5	58264864	59817947	846	2403	27	4	15882	2082	2403	178	178	1	1	1	1904	2225
COPG2	732	732	732	1.71206	-1.93147	8.93206	4.6245	4.51964e-05	1.56875	11.5683	0	0	4.51964e-05	1.56875	11.6808	0	0	1028	4	1	2129	939	1028	191	246	0.776423	38	38	748	782	0.7607	16	7	130146088	130353598	1028	1760	4	1	2129	1671	1760	120	139	0.863309	10	10	1551	1621
CNP	4336	4336	-4336	-1.7793	-1.94747	122.981	63.1494	-0.000371187	-1.94185	-40.3503	0	0	-0.000371187	-1.94185	-39.7914	0	0	9900	12	6	6187	8892	9900	8837	9843	0.897795	220	220	55	57	0.00575758	26	17	40118758	40129749	9900	5564	12	4	6187	4424	5564	4381	5516	0.794235	98	98	43	48
NDRG4	5473	5473	-5473	-1.83164	-1.95738	97.3891	49.7547	-0.00046566	-1.99897	-46.1154	0	0	-0.00046566	-1.99897	-45.4513	0	0	12054	54	14	8936	12028	12054	11246	11258	0.998934	1532	1532	782	796	0.0660362	116	16	58496749	58547532	12054	6581	54	11	8936	6553	6581	6266	6277	0.998248	352	352	287	304
STXBP1	5669	5669	-5669	-1.79265	-1.9666	186.083	94.6218	-0.000484507	-1.95642	-46.3479	0	0	-0.000484507	-1.95642	-45.6997	0	0	12821	7	5	4850	12743	12821	11669	11675	0.999486	1650	1650	1074	1146	0.0893846	31	9	130374543	130457460	12821	7152	7	4	4850	7070	7152	6476	6479	0.999537	295	295	594	673
GLUL	7148	7148	-7148	-1.83534	-2.00477	133.841	66.7612	-0.000607928	-2.00301	-52.7686	0	0	-0.000607928	-2.00301	-52.0075	0	0	15705	12	3	9032	14515	15705	14448	15638	0.923903	1291	1461	67	67	0.00426616	30	1	182350838	182361341	15705	8557	12	3	9032	8067	8557	8023	8513	0.942441	440	481	44	44
LARGE	661	661	661	1.49587	-2.00945	6.45933	3.21448	3.81937e-05	1.37065	8.94919	0	0	3.81937e-05	1.37065	9.01052	0	0	1333	19	3	10687	1248	1333	890	893	0.996641	108	108	358	440	0.330083	45	22	33558211	34318829	1333	1994	19	5	10687	1782	1994	484	485	0.997938	23	23	1298	1509
FRMPD4	754	754	754	2.06648	-2.03866	4.26464	2.09189	4.88318e-05	1.89349	14.1737	0	0	4.88318e-05	1.89349	14.3662	0	0	707	1	1	8465	668	707	467	467	1	27	27	201	240	0.339463	17	X	12156584	12742642	707	1461	1	1	8465	1385	1461	250	250	1	4	4	1135	1211
EEF1A1	8519	8519	-8519	-1.87446	-2.04596	237.369	116.018	-0.000721578	-2.04571	-58.3038	0	0	-0.000721578	-2.04571	-57.4403	0	0	18261	9	5	5944	1071	18261	1063	18252	0.0582402	89	1970	8	9	0.000492854	25	6	74225472	74233520	18261	9742	9	6	5944	509	9742	504	9736	0.0517666	39	841	5	6
NDRG2	5002	5002	-5002	-1.853	-2.05689	110.302	53.6254	-0.000424611	-2.02229	-44.3782	0	0	-0.000424611	-2.02229	-43.7292	0	0	10866	78	12	7550	10686	10866	10612	10773	0.985055	2976	2976	74	93	0.00855881	148	14	21484921	21539031	10866	5864	78	11	7550	5745	5864	5617	5716	0.98268	1225	1225	128	148
AUTS2	998	998	998	1.84792	-2.05799	3.42807	1.66574	6.30733e-05	1.69323	14.7235	0	0	6.30733e-05	1.69323	14.8901	0	0	1177	16	6	10418	1101	1177	462	462	1	48	48	639	715	0.607477	48	7	69063904	70258054	1177	2175	16	7	10418	2019	2175	245	245	1	13	13	1774	1930
PSAP	7610	7610	-7610	-1.8911	-2.07244	379.87	183.296	-0.000643532	-2.06387	-55.3731	0	0	-0.000643532	-2.06387	-54.5433	0	0	16150	4	4	3224	16137	16150	15843	15843	1	2642	2642	294	307	0.0190093	21	10	73576054	73611126	16150	8540	4	3	3224	8526	8540	8342	8343	0.99988	681	681	184	197
PDZD2	1113	1113	1113	1.81718	-2.07336	4.77888	2.30489	7.00218e-05	1.66506	15.2778	0	0	7.00218e-05	1.66506	15.4453	0	0	1362	13	4	15642	891	1362	620	967	0.641158	47	47	271	395	0.290015	49	5	31639516	32111037	1362	2475	13	3	15642	1818	2475	148	509	0.290766	10	10	1670	1966
RYR2	3113	3113	3113	1.51901	-2.07539	5.45923	2.63046	0.000181685	1.39185	19.9809	0	0	0.000181685	1.39185	20.1244	0	0	5998	8	1	17799	2828	5998	1257	1257	1	212	212	1571	4741	0.79043	122	1	237205504	237997288	5998	9111	8	2	17799	4466	9111	661	661	1	70	70	3805	8450
PARK2	433	433	433	1.79742	-2.08236	2.8478	1.36758	2.71562e-05	1.64696	9.4166	0	0	2.71562e-05	1.64696	9.51769	0	0	543	7	1	4506	461	543	166	166	1	15	15	295	377	0.694291	17	6	161768451	163148803	543	976	7	1	4506	796	976	87	87	1	2	2	709	889
NRXN2	3492	3492	-3492	-2.09673	-2.08424	37.4236	17.9555	-0.000290543	-2.28829	-39.5496	0	0	-0.000290543	-2.28829	-38.8798	0	0	6676	16	7	10580	6038	6676	4544	5122	0.887153	545	552	1494	1554	0.232774	48	11	64373645	64490660	6676	3184	16	5	10580	3059	3184	2598	2682	0.96868	142	142	461	502
ATP1A1	5640	5640	-5640	-1.90588	-2.1015	124.518	59.2521	-0.000476273	-2.07999	-47.8684	0	0	-0.000476273	-2.07999	-47.1432	0	0	11866	11	4	7261	4850	11866	4817	11696	0.41185	2520	2644	33	170	0.0143266	40	1	116915289	116952883	11866	6226	11	4	7261	1798	6226	1772	6074	0.291735	1315	1366	26	152
TMEM178B	786	786	786	1.83263	-2.14229	5.01613	2.34148	4.95648e-05	1.67922	12.9541	0	0	4.95648e-05	1.67922	13.0983	0	0	944	2	1	10618	918	944	688	689	0.998549	4	4	230	255	0.270127	6	7	140774031	141180180	944	1730	2	1	10618	1659	1730	350	351	0.997151	1	1	1309	1379
CADM3	3566	3566	-3566	-2.02295	-2.17795	136.172	62.5228	-0.000298218	-2.20776	-39.2672	0	0	-0.000298218	-2.20776	-38.6279	0	0	7052	4	1	3896	1878	7052	1728	6863	0.251785	713	730	150	189	0.0268009	16	1	159141398	159173103	7052	3486	4	1	3896	431	3486	408	3439	0.118639	204	216	23	47
DIP2C	982	982	982	1.49421	-2.17826	7.55789	3.46969	5.66986e-05	1.36913	10.8852	0	0	5.66986e-05	1.36913	10.9596	0	0	1987	6	3	10003	1731	1987	954	978	0.97546	131	131	777	1009	0.507801	48	10	320129	735683	1987	2969	6	4	10003	2610	2969	479	490	0.977551	24	24	2131	2479
IL1RAPL1	2323	2323	2323	3.81235	-2.18271	1.34915	0.618108	0.000159196	3.49322	34.1261	0	0	0.000159196	3.49322	34.9643	0	0	826	2	1	3667	605	826	64	64	1	9	9	541	762	0.922518	13	X	28605515	29974840	826	3149	2	1	3667	2598	3149	32	32	1	1	1	2566	3117
RP11-484D2.2	266	266	266	5.58621	-2.18271	0.196448	0.0900016	1.84658e-05	5.11859	12.7682	0	0	1.84658e-05	5.11859	13.1494	0	0	58	1	0	787	3	58	0	2	0	0	0	3	56	0.965517	4	11	43350297	43380846	58	324	1	0	787	13	324	0	1	0	0	0	13	323
SPOCK2	4231	4231	-4231	-1.96886	-2.19179	99.4272	45.3635	-0.000355324	-2.14873	-42.1827	0	0	-0.000355324	-2.14873	-41.5174	0	0	8598	9	4	6572	8588	8598	8451	8453	0.999763	495	495	137	145	0.0168644	25	10	73818792	73848790	8598	4367	9	5	6572	4360	4367	4208	4209	0.999762	160	160	152	158
XKR6	380	380	380	1.80851	-2.26666	0.400684	0.176772	2.38745e-05	1.65712	8.88076	0	0	2.38745e-05	1.65712	8.97723	0	0	470	5	2	5209	361	470	27	27	1	2	2	334	443	0.942553	11	8	10753554	11058875	470	850	5	1	5209	697	850	12	13	0.923077	0	0	685	837
HSPA8	5631	5631	-5631	-2.08476	-2.2785	172.172	75.5641	-0.00046888	-2.27522	-50.0893	0	0	-0.00046888	-2.27522	-49.2472	0	0	10822	24	7	4849	6646	10822	6626	10800	0.613519	722	1144	20	22	0.0020329	58	11	122928196	122933938	10822	5191	24	6	4849	3123	5191	3106	5173	0.600425	309	425	17	18
RP13-726E6.2	594	594	594	2.56316	-2.29185	1.1789	0.514389	3.96148e-05	2.3486	14.5496	0	0	3.96148e-05	2.3486	14.8079	0	0	380	2	1	1377	102	380	7	21	0.333333	0	1	95	359	0.944737	8	11	3502749	3602441	380	974	2	1	1377	210	974	3	10	0.3	0	0	207	964
WWOX	695	695	695	1.55556	-2.31913	3.49648	1.50767	4.11326e-05	1.42534	9.83177	0	0	4.11326e-05	1.42534	9.90739	0	0	1251	16	3	4886	1109	1251	221	221	1	28	28	888	1030	0.823341	39	16	78133309	79246564	1251	1946	16	3	4886	1642	1946	102	104	0.980769	10	10	1540	1842
ATP2B2	3891	3891	-3891	-2.00621	-2.3353	51.91	22.2284	-0.000325806	-2.18949	-40.8458	0	0	-0.000325806	-2.18949	-40.1872	0	0	7758	10	5	10165	7721	7758	6824	6826	0.999707	529	529	897	932	0.120134	37	3	10365706	10749716	7758	3867	10	2	10165	3821	3867	3188	3190	0.999373	54	54	633	677
NRG1	486	486	486	1.86323	-2.33862	0.605738	0.259015	3.07809e-05	1.70726	10.361	0	0	3.07809e-05	1.70726	10.48	0	0	563	21	1	7657	420	563	60	60	1	7	7	360	503	0.893428	47	8	31496901	32622548	563	1049	21	2	7657	735	1049	28	28	1	1	1	707	1021
APLP2	3576	3576	-3576	-2.11855	-2.36101	68.2054	28.8882	-0.00029712	-2.31209	-40.2213	0	0	-0.00029712	-2.31209	-39.5326	0	0	6773	27	3	7444	6705	6773	6527	6568	0.993758	1031	1039	178	205	0.0302672	66	11	129939731	130014699	6773	3197	27	3	7444	3157	3197	3028	3036	0.997365	239	239	129	161
KIAA0825	2275	2275	2275	2.14207	-2.36461	0.289605	0.122475	0.000148251	1.96276	25.3272	0	0	0.000148251	1.96276	25.6895	0	0	1992	5	2	10410	1248	1992	37	39	0.948718	4	4	1211	1953	0.980422	29	5	93488670	93954309	1992	4267	5	2	10410	2518	4267	18	18	1	0	0	2500	4249
ALDOC	6450	6450	-6450	-2.1783	-2.37542	314.04	132.204	-0.000534021	-2.3773	-54.7318	0	0	-0.000534021	-2.3773	-53.7689	0	0	11924	9	3	2928	1561	11924	1561	11895	0.131232	1561	1784	0	29	0.00243207	25	17	26900132	26904282	11924	5474	9	0	2928	564	5474	564	5465	0.103202	564	634	0	9
KIAA0513	3325	3325	-3325	-2.14222	-2.40507	52.6188	21.8783	-0.000275867	-2.33793	-38.9875	0	0	-0.000275867	-2.33793	-38.312	0	0	6236	7	2	8819	6206	6236	5992	6003	0.998168	303	303	214	233	0.0373637	25	16	85061374	85127836	6236	2911	7	3	8819	2882	2911	2717	2724	0.99743	39	39	165	187
LSAMP	2633	2633	2633	1.59409	-2.45735	17.8137	7.24916	0.00015782	1.46065	19.8954	0	0	0.00015782	1.46065	20.0588	0	0	4432	7	4	10367	3284	4432	2384	2389	0.997907	61	61	900	2043	0.460966	23	3	115521234	117716095	4432	7065	7	3	10367	5095	7065	1055	1061	0.994345	14	14	4040	6004
WDPCP	503	503	503	1.56327	-2.5465	0.367606	0.144357	2.98496e-05	1.43241	8.43189	0	0	2.98496e-05	1.43241	8.49763	0	0	893	17	4	11776	299	893	55	56	0.982143	9	9	244	837	0.93729	49	2	63348517	64054977	893	1396	17	3	11776	467	1396	24	24	1	3	3	443	1372
BAI3	1150	1150	1150	1.58228	-2.55827	9.36463	3.66053	6.86759e-05	1.44983	12.9972	0	0	6.86759e-05	1.44983	13.1019	0	0	1975	5	3	6579	1907	1975	797	797	1	160	160	1110	1178	0.596456	39	6	69345258	70099403	1975	3125	5	2	6579	2986	3125	340	340	1	40	40	2646	2785
OPCML	1374	1374	1374	1.50183	-2.56668	19.0246	7.41214	7.96047e-05	1.37611	12.9999	0	0	7.96047e-05	1.37611	13.0901	0	0	2738	7	3	7578	2624	2738	1826	1865	0.979088	75	75	798	873	0.318846	19	11	132284870	133402414	2738	4112	7	2	7578	3938	4112	785	793	0.989912	6	6	3153	3319
CDH12	1068	1068	1068	1.98072	-2.61926	0.782411	0.298715	6.8601e-05	1.81491	16.2732	0	0	6.8601e-05	1.81491	16.4804	0	0	1089	8	1	5928	665	1089	27	60	0.45	10	10	638	1029	0.944904	31	5	21750781	22853731	1089	2157	8	1	5928	1392	2157	6	25	0.24	2	2	1386	2132
CAMKK2	3309	3309	-3309	-2.49661	-2.63453	54.6516	20.7443	-0.0002701	-2.72469	-41.5203	0	0	-0.0002701	-2.72469	-40.6903	0	0	5520	16	4	6928	5485	5520	4896	4898	0.999592	513	513	589	622	0.112681	42	12	121675496	121736111	5520	2211	16	1	6928	2192	2211	2029	2029	1	56	56	163	182
PREPL	3202	3202	-3202	-2.36896	-2.65319	51.0102	19.226	-0.000262657	-2.58538	-39.9927	0	0	-0.000262657	-2.58538	-39.2289	0	0	5541	16	7	8153	2087	5541	1950	5380	0.362454	467	469	137	161	0.0290561	44	2	44543419	44589001	5541	2339	16	4	8153	294	2339	178	2213	0.0804338	45	52	116	126
TMTC2	505	505	505	1.63204	-2.66268	4.33019	1.62625	3.05995e-05	1.49542	9.01785	0	0	3.05995e-05	1.49542	9.09641	0	0	799	5	1	8319	769	799	466	466	1	24	24	303	333	0.416771	20	12	83080658	83528649	799	1304	5	2	8319	1195	1304	191	191	1	7	7	1004	1113
CPE	5229	5229	-5229	-2.34768	-2.66962	229.685	86.0368	-0.000429321	-2.56216	-50.9201	0	0	-0.000429321	-2.56216	-49.9566	0	0	9109	5	3	2958	8993	9109	8786	8789	0.999659	1521	1521	207	320	0.0351301	17	4	166282345	166419472	9109	3880	5	1	2958	3809	3880	3593	3593	1	463	463	216	287
NPTX1	3616	3616	-3616	-2.5818	-2.80505	67.5227	24.0719	-0.000294318	-2.81767	-43.9627	0	0	-0.000294318	-2.81767	-43.0594	0	0	5902	4	3	6703	5900	5902	5853	5855	0.999658	132	132	47	47	0.0079634	12	17	78440947	78451643	5902	2286	4	2	6703	2285	2286	2277	2278	0.999561	14	14	8	8
GAS7	5348	5348	-5348	-2.30248	-2.93834	70.2685	23.9143	-0.000439982	-2.51283	-51.0746	0	0	-0.000439982	-2.51283	-50.1255	0	0	9454	20	8	10100	9373	9454	9166	9181	0.998366	384	384	207	273	0.0288767	46	17	9813925	10101868	9454	4106	20	2	10100	3985	4106	3404	3410	0.99824	30	30	581	696
PTPRD	1253	1253	1253	1.29573	-2.95038	16.5962	5.62508	6.13342e-05	1.18726	8.40587	0	0	6.13342e-05	1.18726	8.43737	0	0	4237	16	6	11081	3275	4237	2379	2379	1	240	240	896	1858	0.438518	72	9	8314245	10612723	4237	5490	16	1	11081	3769	5490	880	880	1	35	35	2889	4610
SYT11	4137	4137	-4137	-2.66949	-2.98444	96.377	32.2931	-0.000335834	-2.91337	-47.6032	0	0	-0.000335834	-2.91337	-46.5993	0	0	6615	2	1	5240	6546	6615	6474	6533	0.990969	111	111	72	82	0.0123961	6	1	155829299	155854990	6615	2478	2	1	5240	2452	2478	2374	2389	0.993721	21	21	78	89
UPK3B	584	584	584	1.59714	-3.00123	0.420536	0.140121	3.50369e-05	1.46344	9.39551	0	0	3.50369e-05	1.46344	9.47305	0	0	978	8	0	2022	131	978	3	11	0.272727	0	0	128	967	0.988753	15	7	76139744	76648340	978	1562	8	0	2022	163	1562	0	4	0	0	0	163	1558
ROBO2	1006	1006	1006	2.22087	-3.02563	1.58233	0.522976	6.59242e-05	2.03497	17.2945	0	0	6.59242e-05	2.03497	17.5541	0	0	824	12	5	16659	700	824	341	341	1	47	47	359	483	0.586165	52	3	75955845	77699115	824	1830	12	5	16659	1610	1830	123	123	1	2	2	1487	1707
SCRN1	3681	3681	-3681	-2.72655	-3.06856	71.9706	23.4542	-0.000298346	-2.97564	-45.2405	0	0	-0.000298346	-2.97564	-44.2708	0	0	5813	10	3	6046	5779	5813	5613	5629	0.997158	190	190	166	184	0.0316532	27	7	29959718	30029905	5813	2132	10	0	6046	2107	2132	1999	2002	0.998501	19	19	108	130
ZBTB18	2593	2593	-2593	-2.87355	-3.08386	78.1052	25.3271	-0.000209401	-3.13607	-38.6535	0	0	-0.000209401	-3.13607	-37.7923	0	0	3977	1	1	3851	3977	3977	3891	3891	1	17	17	86	86	0.0216243	2	1	244214584	244220778	3977	1384	1	1	3851	1384	1384	1377	1377	1	0	0	7	7
EYA4	1339	1339	1339	1.70809	-3.15281	0.224114	0.071084	8.26065e-05	1.56511	15.6016	0	0	8.26065e-05	1.56511	15.7525	0	0	1891	14	1	8968	1705	1891	7	26	0.269231	2	2	1698	1865	0.986251	51	6	133561735	133853258	1891	3230	14	0	8968	2915	3230	0	9	0	0	0	2915	3221
ZBTB16	478	478	478	1.71237	-3.16577	4.60999	1.4562	2.95154e-05	1.56903	9.35014	0	0	2.95154e-05	1.56903	9.44106	0	0	671	9	4	6372	657	671	379	380	0.997368	38	38	278	291	0.433681	25	11	113930314	114121398	671	1149	9	3	6372	1114	1149	129	131	0.984733	17	17	985	1018
CLIP3	3551	3551	-3551	-2.87983	-3.17025	110.133	34.7396	-0.000286724	-3.14292	-45.268	0	0	-0.000286724	-3.14292	-44.2584	0	0	5440	6	0	3772	783	5440	783	5374	0.145702	783	835	0	66	0.0121324	24	19	36505561	36524245	5440	1889	6	0	3772	239	1889	239	1850	0.129189	239	249	0	39
DYNC1H1	7032	7032	-7032	-2.81471	-3.18446	52.4206	16.4614	-0.000568664	-3.07185	-63.2265	0	0	-0.000568664	-3.07185	-61.8416	0	0	10907	11	1	15826	7111	10907	7001	10732	0.652348	2336	2478	110	175	0.0160447	99	14	102430864	102517129	10907	3875	11	1	15826	2156	3875	2023	3678	0.550027	1221	1277	133	197
CTD-2277K2.1	276	276	276	4.72973	-3.27407	0.218368	0.0666961	1.90706e-05	4.33381	12.5163	0	0	1.90706e-05	4.33381	12.8629	0	0	74	2	0	1062	54	74	3	3	1	0	0	51	71	0.959459	5	14	62278691	62437037	74	350	2	0	1062	281	350	1	1	1	0	0	280	349
RP1-34H18.1	305	305	305	4.71951	-3.27407	0.234013	0.0714746	2.10729e-05	4.32444	13.1502	0	0	2.10729e-05	4.32444	13.514	0	0	82	1	1	991	73	82	3	3	1	0	0	70	79	0.963415	2	12	77718420	77966055	82	387	1	1	991	322	387	1	1	1	0	0	321	386
RP11-410D17.2	228	228	228	2.34118	-3.27407	0.0870194	0.0265783	1.50495e-05	2.1452	8.53381	0	0	1.50495e-05	2.1452	8.67065	0	0	170	3	0	2665	132	170	0	3	0	0	0	132	167	0.982353	9	16	58767815	59142878	170	398	3	0	2665	286	398	0	1	0	0	0	286	397
SYN3	1008	1008	1008	1.63079	-3.34525	2.00841	0.600376	6.10574e-05	1.49428	12.7272	0	0	6.10574e-05	1.49428	12.8378	0	0	1598	12	2	5427	454	1598	129	141	0.914894	23	23	325	1457	0.911765	35	22	32908538	33454358	1598	2606	12	1	5427	1936	2606	44	46	0.956522	10	10	1892	2560
SCD	7455	7455	-7455	-3.20106	-3.52094	155.859	44.2663	-0.000598205	-3.4935	-67.7905	0	0	-0.000598205	-3.4935	-66.1729	0	0	10842	1	1	5362	5500	10842	5472	10811	0.506151	141	248	28	31	0.00285925	6	10	102106880	102124591	10842	3387	1	1	5362	1868	3387	1835	3351	0.547598	11	24	33	36
DIRAS2	2877	2877	-2877	-3.1895	-3.5218	72.9303	20.7083	-0.000230901	-3.48088	-42.0614	0	0	-0.000230901	-3.48088	-41.0576	0	0	4191	1	1	4385	4187	4191	4137	4137	1	17	17	50	54	0.0128848	2	9	93372113	93405386	4191	1314	1	1	4385	1309	1314	1282	1282	1	1	1	27	32
AP001347.6	2456	2456	2456	1.5606	-3.54691	0.567757	0.160071	0.000145612	1.42997	18.5833	0	0	0.000145612	1.42997	18.7275	0	0	4381	3	0	1770	3815	4381	4	13	0.307692	0	0	3811	4368	0.997033	6	21	15399741	15516789	4381	6837	3	1	1770	6011	6837	1	4	0.25	0	0	6010	6833
LRP1B	1366	1366	1366	1.99708	-3.56275	2.29548	0.644299	8.78904e-05	1.82991	18.5377	0	0	8.78904e-05	1.82991	18.7768	0	0	1370	5	1	17040	1262	1370	502	506	0.992095	74	74	760	864	0.630657	98	2	140988991	142889270	1370	2736	5	1	17040	2534	2736	152	155	0.980645	13	13	2382	2581
TUBB2B	2988	2988	-2988	-3.2517	-3.59189	150.517	41.9048	-0.000239566	-3.54876	-43.1068	0	0	-0.000239566	-3.54876	-42.0659	0	0	4315	2	2	2194	1365	4315	1323	4272	0.309691	176	210	42	43	0.00996524	6	6	3224494	3231964	4315	1327	2	1	2194	430	1327	401	1298	0.308937	26	34	29	29
FASN	4474	4474	-4474	-3.29789	-3.60154	54.9183	15.2486	-0.000358449	-3.59918	-52.9633	0	0	-0.000358449	-3.59918	-51.6745	0	0	6421	6	2	8979	6418	6421	6377	6379	0.999686	1069	1069	41	42	0.00654104	55	17	80036213	80056208	6421	1947	6	2	8979	1944	1947	1931	1933	0.998965	233	233	13	14
CLTC	3813	3813	-3813	-3.1939	-3.63808	38.0654	10.4631	-0.000306	-3.48569	-48.4437	0	0	-0.000306	-3.48569	-47.2872	0	0	5551	14	3	11021	2073	5551	2005	5427	0.369449	918	986	68	124	0.0223383	61	17	57697218	57773671	5551	1738	14	3	11021	404	1738	312	1628	0.191646	219	231	92	110
ATP1A2	6341	6341	-6341	-3.2598	-3.74535	109.055	29.1175	-0.000508331	-3.55761	-62.8486	0	0	-0.000508331	-3.55761	-61.3313	0	0	9147	8	5	6298	8846	9147	8587	8885	0.96646	1232	1255	259	262	0.0286433	39	1	160085548	160113381	9147	2806	8	3	6298	2760	2806	2547	2589	0.983778	191	194	213	217
PTPRJ	574	574	574	2.36019	-3.83735	2.4494	0.638305	3.79264e-05	2.16262	13.6115	0	0	3.79264e-05	2.16262	13.8319	0	0	422	6	2	6880	401	422	216	218	0.990826	29	29	185	204	0.483412	35	11	48002112	48189670	422	996	6	2	6880	943	996	61	62	0.983871	6	6	882	934
PKD1	8497	8497	-8497	-3.1027	-3.93826	48.0323	12.1963	-0.000682986	-3.38615	-71.7063	0	0	-0.000682986	-3.38615	-70.0294	0	0	12538	40	14	18532	5811	12538	5711	11515	0.495962	738	1663	100	1023	0.081592	130	16	2138710	2185899	12538	4041	40	12	18532	2221	4041	2129	3191	0.667189	199	389	92	850
OIP5-AS1	5736	5736	-5736	-3.57682	-3.94552	50.6851	12.8462	-0.00045781	-3.90359	-61.3075	0	0	-0.00045781	-3.90359	-59.7463	0	0	7962	10	5	12009	7861	7962	7782	7874	0.988316	86	86	79	88	0.0110525	24	15	41576187	41601901	7962	2226	10	4	12009	2202	2226	2160	2178	0.991736	7	7	42	48
CCSER1	547	547	547	1.78932	-4.02438	0.437364	0.108679	3.42604e-05	1.63954	10.5313	0	0	3.42604e-05	1.63954	10.6434	0	0	693	14	3	10428	391	693	59	59	1	7	7	332	634	0.914863	43	4	91048685	92523064	693	1240	14	2	10428	647	1240	16	16	1	1	1	631	1224
AHCYL1	3138	3138	-3138	-3.66837	-4.05039	67.362	16.631	-0.000250184	-4.0035	-45.6362	0	0	-0.000250184	-4.0035	-44.4567	0	0	4314	6	3	4736	4309	4314	4127	4127	1	568	568	182	187	0.0433472	26	1	110527307	110566357	4314	1176	6	2	4736	1174	1176	1112	1112	1	55	55	62	64
PSD3	4200	4200	-4200	-3.2234	-4.15089	29.4013	7.08313	-0.000336893	-3.51788	-50.9801	0	0	-0.000336893	-3.51788	-49.7563	0	0	6089	18	3	15210	6037	6089	5784	5785	0.999827	67	67	253	304	0.0499261	52	8	18384810	18942240	6089	1889	18	0	15210	1825	1889	1521	1521	1	2	2	304	368
NOTCH2	2532	2532	2532	1.5608	-4.32522	3.46418	0.800925	0.000150129	1.43014	18.8726	0	0	0.000150129	1.43014	19.0191	0	0	4515	6	3	16803	735	4515	598	753	0.794157	51	66	137	3762	0.833223	44	1	120454175	120612240	4515	7047	6	2	16803	400	7047	141	190	0.742105	2	7	259	6857
AC093388.3	595	595	595	1.62896	-4.36543	0.765369	0.175325	3.60231e-05	1.4926	9.76235	0	0	3.60231e-05	1.4926	9.84701	0	0	946	1	1	404	670	946	4	4	1	0	0	666	942	0.995772	3	2	191399580	191432828	946	1541	1	1	404	1034	1541	1	1	1	0	0	1033	1540
SYNE1	3270	3270	-3270	-2.88473	-4.36543	7.33583	1.68044	-0.000264005	-3.14827	-43.4639	0	0	-0.000264005	-3.14827	-42.4932	0	0	5005	41	8	45649	4457	5005	3868	4332	0.89289	780	782	589	673	0.134466	239	6	152442818	152958936	5005	1735	41	8	45649	1410	1735	801	1083	0.739612	136	137	609	652
ABCA13	1209	1209	1209	1.61621	-4.36543	0.016642	0.00381223	7.2939e-05	1.48092	13.7596	0	0	7.2939e-05	1.48092	13.8767	0	0	1962	7	0	18580	1933	1962	4	4	1	0	0	1929	1958	0.997961	75	7	48211054	48687092	1962	3171	7	0	18580	3119	3171	1	1	1	0	0	3118	3170
LRP1	5748	5748	-5748	-3.62946	-4.41753	28.6188	6.47845	-0.000458479	-3.96104	-61.603	0	0	-0.000458479	-3.96104	-60.0218	0	0	7934	12	8	20839	7842	7934	7641	7715	0.990408	1742	1742	201	219	0.0276027	114	12	57522275	57607134	7934	2186	12	7	20839	2155	2186	1894	1906	0.993704	380	380	261	280
NTRK2	2919	2919	-2919	-2.41356	-4.48031	20.9656	4.67951	-0.000239008	-2.63406	-38.4766	0	0	-0.000239008	-2.63406	-37.7293	0	0	4984	9	1	16968	4957	4984	4600	4602	0.999565	251	251	357	382	0.0766453	32	9	87283465	87638505	4984	2065	9	0	16968	2034	2065	1120	1121	0.999108	16	16	914	944
SLC1A2	8206	8206	-8206	-3.92028	-4.49652	68.1621	15.1589	-0.000652526	-4.27843	-75.0156	0	0	-0.000652526	-4.27843	-73.0154	0	0	11016	8	6	12331	10956	11016	10848	10873	0.997701	180	180	108	143	0.0129811	27	11	35272752	35441610	11016	2810	8	1	12331	2786	2810	2633	2639	0.997726	7	7	153	171
ATP1B2	4724	4724	-4724	-4.17687	-4.51606	141.485	31.3292	-0.000374798	-4.55845	-57.738	0	0	-0.000374798	-4.55845	-56.149	0	0	6211	3	1	3276	6192	6211	5978	5996	0.996998	415	415	214	215	0.034616	13	17	7549944	7561086	6211	1487	3	1	3276	1484	1487	1449	1449	1	62	62	35	38
SOGA1	3067	3067	-3067	-3.57948	-4.57852	19.8723	4.34034	-0.00024478	-3.90649	-44.8345	0	0	-0.00024478	-3.90649	-43.6907	0	0	4256	6	2	15128	4162	4256	3811	3889	0.979943	102	102	351	367	0.0862312	24	20	35405844	35492089	4256	1189	6	2	15128	1121	1189	881	927	0.950378	19	19	240	262
HFM1	13432	13432	13432	1.8532	-4.5837	0.278591	0.0607785	0.000849534	1.69807	54.2154	0	0	0.000849534	1.69807	54.8337	0	0	15743	11	1	5827	15523	15743	20	21	0.952381	8	8	15503	15722	0.998666	59	1	91726322	91870426	15743	29175	11	0	5827	28928	29175	5	5	1	1	1	28923	29170
SRGAP2	2778	2778	-2778	-4.06623	-4.72016	23.2082	4.91682	-0.000220608	-4.4377	-44.0092	0	0	-0.000220608	-4.4377	-42.8118	0	0	3684	9	4	9263	2337	3684	1985	2781	0.713772	183	255	352	903	0.245114	35	1	206516199	206637783	3684	906	9	4	9263	674	906	547	643	0.8507	18	21	127	263
SLC1A3	4701	4701	-4701	-4.0887	-4.73133	73.7117	15.5795	-0.000373247	-4.46223	-57.3243	0	0	-0.000373247	-4.46223	-55.7621	0	0	6223	14	5	6265	1062	6223	921	5974	0.154168	388	438	141	249	0.0400129	34	5	36606456	36688436	6223	1522	14	1	6265	200	1522	80	1378	0.0580552	36	37	120	144
MGAT4C	245	245	245	2.32432	-4.91111	0.443793	0.0903653	1.61565e-05	2.12976	8.80455	0	0	1.61565e-05	2.12976	8.94451	0	0	185	12	0	4703	122	185	26	27	0.962963	1	2	96	158	0.854054	36	12	86372515	87232681	185	430	12	0	4703	229	430	5	6	0.833333	0	0	224	424
CHGB	4005	4005	-4005	-4.53486	-4.96627	85.9444	17.3056	-0.000316927	-4.94916	-54.0919	0	0	-0.000316927	-4.94916	-52.5485	0	0	5138	3	3	4535	5134	5138	5042	5042	1	251	251	92	96	0.0186843	10	20	5892075	5906007	5138	1133	3	2	4535	1132	1133	1108	1108	1	46	46	24	25
CNTNAP5	451	451	451	2.29971	-5.07481	1.32007	0.260122	2.96995e-05	2.1072	11.8617	0	0	2.96995e-05	2.1072	12.0478	0	0	347	3	1	5446	312	347	92	93	0.989247	12	12	220	254	0.731988	26	2	124782863	125672864	347	798	3	1	5446	724	798	20	20	1	4	4	704	778
CDR1	6541	6541	-6541	-4.7592	-5.19398	492.794	94.8779	-0.000516893	-5.19398	-69.7939	0	0	-0.000516893	-5.19398	-67.7657	0	0	8281	1	1	1299	8281	8281	8281	8281	1	0	0	0	0	0	1	X	139865424	139866723	8281	1740	1	1	1299	1740	1740	1740	1740	1	0	0	0	0
KCNH7	287	287	287	2.44221	-5.23851	0.373591	0.0713162	1.90409e-05	2.23777	9.83192	0	0	1.90409e-05	2.23777	9.99752	0	0	199	3	2	4966	170	199	24	24	1	2	2	146	175	0.879397	21	2	163227916	163695240	199	486	3	1	4966	418	486	5	5	1	1	1	413	481
RP11-664D7.4	1452	1452	1452	2.46224	-5.67506	1.20063	0.211563	9.64214e-05	2.25612	22.2249	0	0	9.64214e-05	2.25612	22.6028	0	0	993	2	1	1674	601	993	23	26	0.884615	2	2	578	967	0.973817	5	8	69215702	69243726	993	2445	2	1	1674	1496	2445	4	5	0.8	0	0	1492	2440
ITPR1	2913	2913	-2913	-3.68479	-6.34941	22.5879	3.55749	-0.000232202	-4.02142	-44.0189	0	0	-0.000232202	-4.02142	-42.8783	0	0	3998	20	4	12902	2823	3998	2660	3770	0.70557	748	758	163	228	0.0570285	96	3	4535031	4889524	3998	1085	20	1	12902	595	1085	216	648	0.333333	71	72	379	437
ABLIM1	5551	5551	-5551	-5.18312	-6.44049	47.7863	7.41967	-0.000437692	-5.65664	-65.311	0	0	-0.000437692	-5.65664	-63.3501	0	0	6878	14	5	9871	6832	6878	6097	6102	0.999181	392	392	735	776	0.112823	48	10	116190871	116444762	6878	1327	14	4	9871	1281	1327	1034	1034	1	6	6	247	293
SOGA2	2952	2952	-2952	-7.28085	-7.51152	14.8748	1.98026	-0.000231238	-7.94601	-50.095	0	0	-0.000231238	-7.94601	-48.4261	0	0	3422	16	10	10981	3363	3422	2078	2113	0.983436	125	126	1285	1309	0.382525	45	18	8705658	8832776	3422	470	16	5	10981	458	470	302	307	0.983713	11	11	156	163
CAMK4	2216	2216	-2216	-5.57851	-8.11654	13.143	1.61929	-0.000174434	-6.08815	-41.7793	0	0	-0.000174434	-6.08815	-40.4905	0	0	2700	13	3	13910	2634	2700	2359	2365	0.997463	54	54	275	335	0.124074	36	5	110559350	110830584	2700	484	13	2	13910	456	484	318	318	1	5	5	138	166
TIAM1	4287	4287	-4287	-4.7149	-10.0667	35.2811	3.50474	-0.000338862	-5.14565	-56.3975	0	0	-0.000338862	-5.14565	-54.7629	0	0	5441	6	5	8751	5321	5441	3992	3994	0.999499	451	451	1329	1447	0.265944	39	21	32490733	32932290	5441	1154	6	3	8751	1054	1154	431	433	0.995381	12	12	623	721
HS6ST3	742	742	742	3.63121	-10.0951	3.44808	0.341561	5.0732e-05	3.32724	18.972	0	0	5.0732e-05	3.32724	19.4232	0	0	282	1	1	1659	230	282	74	74	1	0	0	156	208	0.737589	2	13	96743092	97485671	282	1024	1	1	1659	903	1024	7	8	0.875	0	0	896	1016
DKK2	310	310	310	2.2253	-10.186	0.501149	0.0491998	2.03206e-05	2.03902	9.61365	0	0	2.03206e-05	2.03902	9.75833	0	0	253	4	2	4319	171	253	28	28	1	2	2	143	225	0.889328	12	4	107842958	108204963	253	563	4	1	4319	389	563	3	3	1	0	0	386	560
KIAA1456	1829	1829	-1829	-9.79327	-12.8843	8.64828	0.671226	-0.000142732	-10.688	-40.7119	0	0	-0.000142732	-10.688	-39.2648	0	0	2037	9	5	14668	2003	2037	1630	1641	0.993297	18	18	373	396	0.194404	26	8	12803150	12889012	2037	208	9	2	14668	198	208	139	139	1	1	1	59	69
DCC	441	441	441	2.8766	-13.0963	0.324951	0.0248125	2.97159e-05	2.6358	13.3054	0	0	2.97159e-05	2.6358	13.5696	0	0	235	17	1	8564	214	235	36	36	1	10	10	178	199	0.846809	67	18	49866541	51057784	235	676	17	1	8564	610	676	3	3	1	0	0	607	673
MDGA1	2912	2912	-2912	-13.1841	-15.5325	17.5888	1.13239	-0.000226651	-14.3886	-52.6109	0	0	-0.000226651	-14.3886	-50.6506	0	0	3151	11	7	12385	3141	3151	2817	2818	0.999645	136	136	324	333	0.105681	40	6	37600283	37667082	3151	239	11	4	12385	239	239	198	198	1	5	5	41	41
ETV1	2342	2342	-2342	-15.3681	-17.8937	18.8427	1.05304	-0.000182097	-16.7721	-47.6455	0	0	-0.000182097	-16.7721	-45.8348	0	0	2505	24	4	9686	2494	2505	2361	2361	1	237	237	133	144	0.057485	57	7	13930852	14031050	2505	163	24	1	9686	161	163	144	144	1	4	4	17	19
GRM4	5341	5341	-5341	-13.5376	-23.5924	19.0812	0.808787	-0.000415628	-14.7743	-71.3831	0	0	-0.000415628	-14.7743	-68.7168	0	0	5767	14	9	13049	5734	5767	3220	3221	0.99969	195	195	2514	2546	0.441477	40	6	33989627	34123399	5767	426	14	3	13049	424	426	149	149	1	7	7	275	277
ZIC1	4451	4451	-4451	-18.5929	-28.9839	47.056	1.62352	-0.000345709	-20.2915	-66.3641	0	0	-0.000345709	-20.2915	-63.7926	0	0	4704	5	3	6806	4407	4704	4105	4143	0.990828	176	177	302	561	0.11926	12	3	147111208	147228080	4704	253	5	2	6806	211	253	147	156	0.942308	4	5	64	97
RELN	4162	4162	-4162	-20.9139	-40.7087	23.4927	0.577094	-0.000323084	-22.8245	-64.5225	0	0	-0.000323084	-22.8245	-61.9951	0	0	4371	7	3	12642	2686	4371	2360	3842	0.614263	666	673	326	529	0.121025	76	7	103112230	103629963	4371	209	7	0	12642	109	209	20	103	0.194175	7	7	89	106
CBLN1	1920	1920	-1920	-43.6667	-46.1038	56.6506	1.22876	-0.000148712	-47.6559	-44.8285	0	0	-0.000148712	-47.6559	-42.9901	0	0	1965	3	2	2594	1958	1965	1894	1901	0.996318	93	93	64	64	0.03257	8	16	49311827	49315742	1965	45	3	1	2594	45	45	45	45	1	2	2	0	0
CBLN3	2138	2138	-2138	-63.8824	-71.4674	65.203	0.912347	-0.000165492	-69.7185	-47.6194	0	0	-0.000165492	-69.7185	-45.6411	0	0	2172	2	1	2562	2154	2172	2150	2161	0.99491	83	83	4	11	0.00506446	5	14	24895737	24900160	2172	34	2	1	2562	30	34	30	33	0.909091	0	0	0	1
AQP4	1933	1933	-1933	-75.3462	-81.8518	25.1442	0.307192	-0.000149593	-82.2296	-45.3774	0	0	-0.000149593	-82.2296	-43.484	0	0	1959	7	2	5995	75	1959	75	1950	0.0384615	75	76	0	9	0.00459418	19	18	24432001	24445782	1959	26	7	1	5995	6	26	6	26	0.230769	6	6	0	0
FAT2	5711	5711	-5711	-97.7966	-505.695	27.1039	0.0535973	-0.000441855	-106.731	-78.2205	0	0	-0.000441855	-106.731	-74.9444	0	0	5770	2	2	14537	5365	5770	4780	5097	0.937807	310	311	585	673	0.116638	26	5	150883653	150948505	5770	59	2	1	14537	47	59	8	11	0.727273	0	0	39	48
UNC45B	7133	7133	7133	2.33802	#DIV/0!	0.0136119	0	0.000470743	2.14231	47.7056	0	0	0.000470743	2.14231	48.4709	0	0	5331	5	0	5679	5299	5331	1	1	1	0	0	5298	5330	0.999812	26	17	33474835	33516364	5331	12464	5	0	5679	12419	12464	0	0	#NUM!	0	0	12419	12464
SERINC1	3414	3414	-3414	-2.05697	-2.2495	162.687	72.3215	-0.000284811	-2.24488	-38.7419	0	0	-0.000284811	-2.24488	-38.0992	0	0	6644	1	1	3137	6573	6644	6536	6602	0.990003	864	865	37	42	0.00632149	10	6	122764498	122792967	6644	3230	1	1	3137	3179	3230	3159	3203	0.986263	145	145	20	27
AGT	2065	2065	-2065	-4.44167	-4.96762	86.0076	17.3136	-0.000163512	-4.84744	-38.6745	0	0	-0.000163512	-4.84744	-37.5796	0	3.57474e-307	2665	1	1	2291	2514	2665	2401	2549	0.941938	215	215	113	116	0.0435272	5	1	230838268	230850043	2665	600	1	1	2291	584	600	546	560	0.975	44	44	38	40
ANK1	1863	1863	-1863	-6.04878	-8.99996	12.9279	1.43643	-0.000146402	-6.60138	-38.7962	0	0	-0.000146402	-6.60138	-37.5679	0	5.5489e-307	2232	19	3	10799	2123	2232	1730	1806	0.957918	329	332	393	426	0.19086	70	8	41510738	41754280	2232	369	19	1	10799	341	369	208	219	0.949772	11	11	133	150
SYT2	1813	1813	-1813	-6.66563	-13.9575	18.6941	1.33936	-0.00014222	-7.27458	-38.8081	0	0	-0.00014222	-7.27458	-37.5442	0	1.34778e-306	2133	2	2	7774	1469	2133	1252	1880	0.665957	52	52	217	253	0.118612	10	1	202559723	202679545	2133	320	2	0	7774	195	320	69	147	0.469388	1	1	126	173
IDS_1	4126	4126	-4126	-1.66548	-1.82922	70.6819	38.6405	-0.000359069	-1.81764	-37.7588	0	0	-0.000359069	-1.81764	-37.2844	2.99897e-304	2.2385e-302	10326	0	3	11081	7099	10326	7099	10132	0.700651	405	510	0	194	0.0187875	42	X	148558520	148615470	10326	6200	0	4	11081	5508	6200	5508	6045	0.911166	64	77	0	155
TUBA1A	5123	5123	-5123	-1.42388	-1.55292	388.183	249.97	-0.000474227	-1.55396	-37.4642	0	0	-0.000474227	-1.55396	-37.1122	1.81944e-301	1.35632e-299	17209	9	4	3421	3823	17209	3794	17179	0.220851	373	846	29	30	0.00174327	21	12	49578578	49583107	17209	12086	9	4	3421	2203	12086	2190	12073	0.181397	163	358	13	13
PEG10	2377	2377	-2377	-3.08326	-3.36215	40.9542	12.181	-0.000191131	-3.36494	-37.8454	0	0	-0.000191131	-3.36494	-36.9611	4.94371e-299	3.68058e-297	3518	4	3	6629	3518	3518	3512	3512	1	11	11	6	6	0.00170551	9	7	94285636	94299007	3518	1141	4	1	6629	1141	1141	1140	1140	1	1	1	1	1
TTR	1336	1336	-1336	-1337	#DIV/0!	49.8917	0	-0.000103282	-1459.14	-38.1592	0	0	-0.000103282	-1459.14	-36.5304	3.78331e-292	2.81304e-290	1337	3	1	2070	1337	1337	1336	1336	1	198	198	1	1	0.000747943	7	18	29171688	29178974	1337	1	3	0	2070	1	1	0	0	#NUM!	0	0	1	1
DAB2IP	2299	2299	-2299	-3.06745	-3.84174	25.6969	6.68887	-0.000184914	-3.34768	-37.1606	0	0	-0.000184914	-3.34768	-36.2952	1.96862e-288	1.46187e-286	3411	10	5	8408	3386	3411	2795	2795	1	202	202	591	616	0.180592	36	9	124329335	124547809	3411	1112	10	1	8408	1084	1112	794	794	1	25	25	290	318
CTNNB1	2397	2397	-2397	-2.82559	-3.21846	41.3074	12.8346	-0.00019379	-3.08373	-36.9557	0	0	-0.00019379	-3.08373	-36.142	5.08421e-286	3.77061e-284	3710	15	5	6606	3700	3710	3529	3530	0.999717	458	458	171	180	0.0485175	48	3	41236327	41301587	3710	1313	15	3	6606	1299	1313	1196	1197	0.999165	125	125	103	116
CNTN1	2604	2604	-2604	-2.49312	-4.26807	38.8988	9.1139	-0.00021258	-2.72088	-36.8115	0	0	-0.00021258	-2.72088	-36.0762	5.46966e-285	4.05127e-283	4348	12	6	7492	4298	4348	3769	3770	0.999735	498	498	529	578	0.132935	47	12	41086243	41466220	4348	1744	12	2	7492	1687	1744	964	964	1	47	47	723	780
PPFIA4	2564	2564	-2564	-2.53902	-2.76082	27.8008	10.0698	-0.000208984	-2.77097	-36.7851	0	0	-0.000208984	-2.77097	-36.0391	2.08724e-284	1.544e-282	4230	14	10	9707	4225	4230	3491	3491	1	403	403	734	739	0.174704	61	1	202995625	203047868	4230	1666	14	8	9707	1664	1666	1380	1380	1	46	46	284	286
SPTB	1897	1897	-1897	-4.36348	-5.41008	11.5187	2.12911	-0.000150292	-4.76211	-36.9308	0	0	-0.000150292	-4.76211	-35.8931	4.01059e-282	2.96296e-280	2461	9	5	14771	2313	2461	2060	2201	0.935938	240	240	253	260	0.105648	52	14	65213001	65346601	2461	564	9	4	14771	507	564	393	444	0.885135	24	24	114	120
SORL1	2373	2373	-2373	-2.76826	-3.47864	13.9231	4.00245	-0.000192122	-3.02116	-36.5143	0	0	-0.000192122	-3.02116	-35.7222	1.82518e-279	1.3467e-277	3715	13	5	19449	3681	3715	3489	3503	0.996003	357	357	192	212	0.0570659	70	11	121322911	121504402	3715	1342	13	5	19449	1323	1342	1099	1099	1	19	19	224	243
PTPRZ1	1836	1836	-1836	-4.45763	-5.51618	17.3749	3.1498	-0.000145363	-4.86486	-36.4938	0	0	-0.000145363	-4.86486	-35.4589	2.162e-275	1.59318e-273	2367	9	4	9917	2341	2367	2228	2229	0.999551	323	323	113	138	0.0583016	47	7	121513142	121702090	2367	531	9	3	9917	510	531	439	441	0.995465	45	45	71	90
PYGB	2078	2078	-2078	-3.26609	-3.9843	44.9749	11.288	-0.000166568	-3.56447	-35.9927	0	0	-0.000166568	-3.56447	-35.1209	3.30184e-270	2.43003e-268	2995	3	2	4474	2134	2995	1777	2603	0.682674	570	571	357	392	0.130885	24	20	25228704	25278650	2995	917	3	2	4474	659	917	472	713	0.661992	144	144	187	204
GABBR1	3219	3219	-3219	-1.85114	-2.13213	60.3907	28.3242	-0.000273309	-2.02025	-35.5764	0	0	-0.000273309	-2.02025	-35.0563	3.1828e-269	2.33944e-267	7001	20	10	8470	6978	7001	6616	6617	0.999849	807	807	362	384	0.0548493	60	6	29523405	29601753	7001	3782	20	9	8470	3760	3782	3387	3387	1	203	203	373	395
XIST	1227	1227	-1227	-410	-433.269	4.61929	0.0106615	-9.48693e-05	-447.456	-36.5128	0	0	-9.48693e-05	-447.456	-34.9589	9.77502e-268	7.17576e-266	1230	10	3	19931	415	1230	377	1191	0.316541	15	15	38	39	0.0317073	26	X	73040485	73072588	1230	3	10	1	19931	2	3	2	3	0.666667	0	0	0	0
SLC6A1	2116	2116	-2116	-3.06641	-3.62612	45.4608	12.537	-0.000170198	-3.34654	-35.647	0	0	-0.000170198	-3.34654	-34.817	1.37267e-265	1.00638e-263	3140	6	3	4904	2766	3140	2604	2884	0.902913	297	304	162	256	0.0815287	26	3	11034409	11080933	3140	1024	6	2	4904	943	1024	849	868	0.978111	32	33	94	156
GRIN2C	1514	1514	-1514	-7.33473	-8.20437	13.4878	1.64397	-0.000118582	-8.00481	-35.9072	0	0	-0.000118582	-8.00481	-34.708	6.10908e-264	4.47326e-262	1753	5	4	8574	1737	1753	1491	1496	0.996658	139	139	246	257	0.146606	23	17	72838161	72857627	1753	239	5	2	8574	237	239	198	199	0.994975	12	12	39	40
ATP9A	2761	2761	-2761	-2.10308	-2.82358	45.9055	16.2579	-0.000229628	-2.29521	-35.217	0	0	-0.000229628	-2.29521	-34.6184	1.35898e-262	9.93824e-261	5264	4	1	8317	5178	5264	4934	4939	0.998988	444	444	244	325	0.0617401	32	20	50213052	50385173	5264	2503	4	2	8317	2329	2503	1906	1909	0.998428	39	39	423	594
CIRBP	2167	2167	-2167	-2.87295	-3.18727	36.6653	11.5037	-0.000175001	-3.13541	-35.333	0	0	-0.000175001	-3.13541	-34.5456	1.68681e-261	1.23201e-259	3324	46	7	6890	3221	3324	3186	3268	0.974908	324	324	35	56	0.0168472	95	19	1259383	1274879	3324	1157	46	7	6890	1122	1157	1106	1119	0.988382	104	104	16	38
HECTD4	2369	2369	-2369	-2.51762	-3.56068	12.7144	3.57077	-0.00019323	-2.74762	-35.244	0	0	-0.00019323	-2.74762	-34.5341	2.51363e-261	1.83359e-259	3930	15	9	21225	3829	3930	3486	3491	0.998568	438	438	343	439	0.111705	104	12	112597991	112819896	3930	1561	15	6	21225	1454	1561	1067	1070	0.997196	47	47	387	491
TSPAN9	1844	1844	-1844	-3.80243	-10.5323	21.6728	2.05775	-0.000146803	-4.14981	-35.2946	0	0	-0.000146803	-4.14981	-34.3648	8.64075e-259	6.29511e-257	2502	7	2	5714	2012	2502	1601	1602	0.999376	86	86	411	900	0.359712	21	12	3186520	3395730	2502	658	7	2	5714	337	658	166	166	1	3	3	171	492
USP22	2621	2621	-2621	-2.17323	-2.44018	53.1936	21.799	-0.000217065	-2.37177	-34.8455	0	0	-0.000217065	-2.37177	-34.2325	8.07396e-257	5.87477e-255	4855	11	4	6804	2257	4855	2094	4682	0.447245	420	422	163	173	0.0356334	31	17	20902909	20947073	4855	2234	11	2	6804	430	2234	299	2094	0.142789	46	46	131	140
ABCA2	3975	3975	-3975	-1.51119	-1.70481	77.974	45.7375	-0.000357595	-1.64925	-34.5956	0	0	-0.000357595	-1.64925	-34.2282	9.32387e-257	6.7757e-255	11751	23	12	11508	11725	11751	11590	11608	0.998449	2436	2436	135	143	0.0121692	100	9	139901685	139923367	11751	7776	23	11	11508	7763	7776	7423	7431	0.998923	1328	1328	340	345
SPTAN1	4242	4242	-4242	-1.44447	-1.63355	92.1067	56.3845	-0.000389675	-1.57643	-34.4924	0	0	-0.000389675	-1.57643	-34.158	1.03224e-255	7.49193e-254	13786	9	7	11007	13753	13786	13111	13115	0.999695	3014	3014	642	671	0.0486726	75	9	131314865	131395941	13786	9544	9	6	11007	9496	9544	8762	8762	1	1554	1554	734	782
ZIC2	1276	1276	-1276	-18.0133	-19.6141	30.3027	1.54494	-9.9123e-05	-19.659	-35.4746	0	0	-9.9123e-05	-19.659	-34.1023	6.97782e-255	5.05809e-253	1351	5	4	3301	1346	1351	1289	1294	0.996136	49	49	57	57	0.042191	10	13	100634025	100639018	1351	75	5	2	3301	75	75	72	72	1	3	3	3	3
CERKL	1283	1283	-1283	-13.4563	-26.1926	1.94675	0.0743246	-9.98453e-05	-14.6856	-34.969	0	0	-9.98453e-05	-14.6856	-33.6615	2.1658e-248	1.56798e-246	1386	14	1	4765	129	1386	93	120	0.775	12	12	36	1266	0.91342	30	2	182401402	182545392	1386	103	14	1	4765	28	103	4	5	0.8	0	0	24	98
ZIC4	1147	1147	-1147	-77.4667	-121.468	10.0417	0.0826696	-8.87627e-05	-84.5438	-34.9658	0	0	-8.87627e-05	-84.5438	-33.5053	4.12684e-246	2.98398e-244	1162	17	4	8568	935	1162	911	1113	0.818509	27	27	24	49	0.0421687	32	3	147103832	147124647	1162	15	17	1	8568	13	15	10	10	1	0	0	3	5
CCNI	2974	2974	-2974	-1.82087	-2.04994	132.081	64.4317	-0.000253341	-1.98722	-33.873	0	0	-0.000253341	-1.98722	-33.3883	2.05149e-244	1.48151e-242	6597	10	3	3741	6590	6597	6391	6392	0.999844	598	598	199	205	0.0310747	25	4	77968310	77997158	6597	3623	10	4	3741	3609	3623	3400	3403	0.999118	219	219	209	220
AQP1_2	1683	1683	-1683	-4.0434	-6.04924	51.9896	8.59441	-0.000133678	-4.41279	-34.2097	0	0	-0.000133678	-4.41279	-33.2809	7.41493e-243	5.3481e-241	2236	0	0	3173	1611	2236	1611	2134	0.75492	1	60	0	102	0.0456172	10	7	30893009	30965131	2236	553	0	0	3173	346	553	346	385	0.898701	0	5	0	168
ATP5B	2940	2940	-2940	-1.80131	-1.96336	223.011	113.586	-0.000251011	-1.96587	-33.4666	0	0	-0.000251011	-1.96587	-32.9947	9.80765e-239	7.06506e-237	6609	13	5	2268	6542	6609	6476	6543	0.98976	1228	1229	66	66	0.00998638	42	12	57031958	57039798	6609	3669	13	3	2268	3637	3669	3608	3637	0.992026	522	522	29	32
CHN2	1887	1887	-1887	-3.0897	-3.52592	12.5644	3.56343	-0.000151713	-3.37197	-33.7406	0	0	-0.000151713	-3.37197	-32.951	4.15642e-238	2.9904e-236	2790	34	9	10853	2464	2790	1679	1764	0.951814	241	241	785	1026	0.367742	82	7	29161889	29553944	2790	903	34	5	10853	826	903	517	546	0.946886	22	22	309	357
SCN2A	2052	2052	-2052	-2.62342	-2.98841	18.6144	6.22888	-0.000166803	-2.86309	-33.312	0	0	-0.000166803	-2.86309	-32.6182	2.2969e-233	1.65048e-231	3316	7	1	12338	3036	3316	2710	2971	0.912151	192	194	326	345	0.104041	36	2	166095911	166248818	3316	1264	7	1	12338	1225	1264	1058	1085	0.975115	10	10	167	179
LANCL1	1340	1340	-1340	-7.09091	-8.11798	22.2167	2.73673	-0.000105009	-7.73871	-33.6373	0	0	-0.000105009	-7.73871	-32.5233	5.0782e-232	3.64451e-230	1560	8	4	5254	276	1560	271	1510	0.17947	192	198	5	50	0.0320513	24	2	211295972	211342376	1560	220	8	1	5254	31	220	17	203	0.0837438	10	10	14	17
AKAP11	1816	1816	-1816	-3.15421	-3.51553	20.0956	5.71623	-0.000145836	-3.44237	-33.3063	0	0	-0.000145836	-3.44237	-32.5165	6.32965e-232	4.53701e-230	2659	1	1	9913	2656	2659	2577	2577	1	97	97	79	82	0.0308387	13	13	42846288	42897396	2659	843	1	1	9913	841	843	800	800	1	11	11	41	43
NISCH	2646	2646	-2646	-1.92842	-2.02675	40.6805	20.0718	-0.000222984	-2.1046	-32.9908	0	0	-0.000222984	-2.1046	-32.4828	1.89123e-231	1.35393e-229	5496	14	10	9161	5480	5496	4819	4821	0.999585	455	455	661	675	0.122817	48	3	52489133	52527087	5496	2850	14	4	9161	2847	2850	2594	2596	0.99923	133	133	253	254
L1CAM	2204	2204	-2204	-2.35381	-2.59262	36.5895	14.113	-0.000180909	-2.56885	-33.0901	0	0	-0.000180909	-2.56885	-32.4615	3.78134e-231	2.70371e-229	3832	20	7	7443	3675	3832	3510	3523	0.99631	564	564	165	309	0.0806367	61	X	153126968	153174677	3832	1628	20	5	7443	1551	1628	1473	1483	0.993257	153	153	78	145
PJA2	2452	2452	-2452	-2.0778	-2.36444	68.9532	29.1626	-0.000204267	-2.26762	-32.9939	0	0	-0.000204267	-2.26762	-32.4402	7.5368e-231	5.38224e-229	4727	4	2	5222	4717	4727	4657	4658	0.999785	287	287	60	69	0.014597	17	5	108670409	108745695	4727	2275	4	1	5222	2259	2275	2150	2150	1	40	40	109	125
CADPS2	1870	1870	-1870	-2.94792	-4.28047	23.8685	5.57613	-0.000150767	-3.21723	-33.0986	0	0	-0.000150767	-3.21723	-32.3477	1.51638e-229	1.08155e-227	2830	7	4	6364	1989	2830	1528	1965	0.777608	370	385	461	865	0.305654	45	7	121958480	122526813	2830	960	7	1	6364	734	960	425	501	0.848303	52	52	309	459
ANK2	3024	3024	-3024	-1.70114	-2.33907	28.5745	12.2162	-0.000261671	-1.85655	-32.7701	0	0	-0.000261671	-1.85655	-32.3444	1.68e-229	1.19678e-227	7337	25	9	18212	7181	7337	6718	6732	0.99792	751	752	463	605	0.0824588	96	4	113739264	114304896	7337	4313	25	5	18212	4004	4313	3138	3141	0.999045	138	138	866	1172
WASF3	1699	1699	-1699	-3.46948	-4.31467	33.0953	7.67042	-0.000135789	-3.78644	-33.0946	0	0	-0.000135789	-3.78644	-32.2641	2.26351e-228	1.61047e-226	2387	3	2	5162	2298	2387	2196	2210	0.993665	130	130	102	177	0.0741517	15	13	27131839	27263085	2387	688	3	2	5162	623	688	558	559	0.998211	12	12	65	129
IL6ST	1730	1730	-1730	-3.24093	-3.48721	18.1026	5.19114	-0.000138728	-3.53702	-32.7675	0	0	-0.000138728	-3.53702	-31.9774	2.28087e-224	1.62082e-222	2502	16	2	9292	458	2502	422	2176	0.193934	93	103	36	326	0.130296	41	5	55230922	55290821	2502	772	16	0	9292	71	772	36	681	0.0528634	5	6	35	91
CLSTN3	2479	2479	-2479	-1.98412	-2.25995	50.7391	22.4514	-0.000207933	-2.16538	-32.4154	0	0	-0.000207933	-2.16538	-31.899	2.78972e-223	1.97998e-221	4998	16	7	6865	4776	4998	4298	4506	0.953839	770	771	478	492	0.0984394	50	12	7282293	7311541	4998	2519	16	5	6865	2478	2519	2150	2176	0.988051	287	288	328	343
STX1B	2744	2744	-2744	-1.79261	-1.9694	87.4939	44.4267	-0.00023452	-1.95637	-32.2389	0	0	-0.00023452	-1.95637	-31.7872	9.82143e-222	6.96213e-220	6206	5	3	5408	6181	6206	6105	6121	0.997386	408	408	76	85	0.0136964	18	16	31000576	31021949	6206	3462	5	2	5408	3448	3462	3382	3392	0.997052	63	63	66	70
CACNA1A	2746	2746	-2746	-1.78323	-2.95515	25.6847	8.69151	-0.000234959	-1.94614	-32.15	0	0	-0.000234959	-1.94614	-31.7029	1.43292e-220	1.01451e-218	6252	13	8	10904	6081	6252	3622	3623	0.999724	703	703	2459	2629	0.420505	74	19	13317255	13734804	6252	3506	13	7	10904	3335	3506	1338	1338	1	187	187	1997	2168
SPARC	2301	2301	-2301	-2.11645	-2.33217	69.4136	29.7635	-0.000191209	-2.3098	-32.2465	0	0	-0.000191209	-2.3098	-31.6945	1.87085e-220	1.32294e-218	4362	9	3	4831	4326	4362	4311	4338	0.993776	565	566	15	24	0.00550206	27	5	151040656	151066726	4362	2061	9	2	4831	2037	2061	2018	2030	0.994089	183	183	19	31
SMG1	1509	1509	-1509	-4.13721	-6.90366	5.11732	0.741248	-0.000119762	-4.51518	-32.5606	0	0	-0.000119762	-4.51518	-31.667	4.48794e-220	3.1697e-218	1990	17	4	25227	810	1990	697	1670	0.417365	119	178	113	320	0.160804	95	16	18816174	18937776	1990	481	17	3	25227	212	481	80	264	0.30303	15	19	132	217
ZNF521	1179	1179	-1179	-10.1395	-17.0866	12.4469	0.728459	-9.19741e-05	-11.0659	-32.7899	0	0	-9.19741e-05	-11.0659	-31.6166	2.22002e-219	1.56602e-217	1308	14	1	6223	1286	1308	1001	1002	0.999002	51	51	285	306	0.233945	39	18	22641889	22932154	1308	129	14	2	6223	122	129	64	64	1	3	3	58	65
PRPF8	2263	2263	-2263	-2.13547	-2.42855	28.3135	11.6586	-0.000187832	-2.33057	-32.1148	0	0	-0.000187832	-2.33057	-31.5598	1.32904e-218	9.36372e-217	4256	16	8	11355	4242	4256	4159	4159	1	741	741	83	97	0.0227914	74	17	1553922	1588176	4256	1993	16	7	11355	1986	1993	1868	1869	0.999465	256	256	118	124
SPTBN1	3657	3657	-3657	-1.43396	-1.66154	54.3825	32.7301	-0.000337225	-1.56497	-31.8334	0	0	-0.000337225	-1.56497	-31.5293	3.47819e-218	2.44757e-216	12084	6	5	16722	11697	12084	11464	11764	0.974498	1577	1577	233	320	0.0264813	46	2	54683421	54896812	12084	8427	6	4	16722	7979	8427	7503	7727	0.971011	771	771	476	700
MAG	2034	2034	-2034	-2.41643	-2.96019	85.7984	28.9841	-0.000166525	-2.63719	-32.1326	0	0	-0.000166525	-2.63719	-31.5076	6.91317e-218	4.85881e-216	3470	8	4	2957	3449	3470	3282	3282	1	507	507	167	188	0.0541787	25	19	35783027	35804707	3470	1436	8	2	2957	1411	1436	1210	1210	1	162	162	201	226
MAPK8IP3	2845	2845	-2845	-1.69713	-1.86573	48.4407	25.9634	-0.000246333	-1.85218	-31.7371	0	0	-0.000246333	-1.85218	-31.3263	2.06719e-215	1.45113e-213	6926	15	11	10285	6890	6926	6445	6445	1	1142	1142	445	481	0.0694485	62	16	1756183	1820318	6926	4081	15	9	10285	4048	4081	3769	3770	0.999735	460	460	279	311
ITGAV	1116	1116	-1116	-13	-19.1239	10.7231	0.560715	-8.68711e-05	-14.1876	-32.5366	0	0	-8.68711e-05	-14.1876	-31.3256	2.12679e-215	1.49116e-213	1209	8	1	8211	268	1209	235	1139	0.206321	141	146	33	70	0.0578991	43	2	187454791	187545628	1209	93	8	0	8211	25	93	4	65	0.0615385	4	4	21	28
ADCY1	2221	2221	-2221	-2.13897	-2.53144	22.7279	8.97825	-0.000184307	-2.33439	-31.8398	0	0	-0.000184307	-2.33439	-31.2887	6.72982e-215	4.71275e-213	4171	3	3	13530	4161	4171	3974	3978	0.998994	127	127	187	193	0.0462719	25	7	45613738	45762715	4171	1950	3	3	13530	1938	1950	1709	1715	0.996501	19	19	229	235
APP	4150	4150	-4150	-1.31607	-1.4834	206.898	139.476	-0.000405768	-1.4363	-31.4634	0	0	-0.000405768	-1.4363	-31.219	5.93846e-214	4.15355e-212	17280	19	3	6349	16974	17280	16770	16993	0.986877	2896	2897	204	287	0.0166088	48	21	27252860	27543446	17280	13130	19	6	6349	12932	13130	12443	12502	0.995281	1432	1433	489	628
CLSTN1	3650	3650	-3650	-1.41196	-1.59029	168.649	106.049	-0.000339486	-1.54096	-31.3966	0	0	-0.000339486	-1.54096	-31.1067	1.97223e-212	1.37777e-210	12510	6	3	5559	12195	12510	11863	12128	0.97815	1507	1507	332	382	0.0305356	26	1	9789083	9884584	12510	8860	6	2	5559	8136	8860	7670	8323	0.921543	461	461	466	537
ADAM22	1695	1695	-1695	-3.02751	-3.75727	14.2684	3.79754	-0.000136437	-3.3041	-31.7782	0	0	-0.000136437	-3.3041	-31.0442	1.38285e-211	9.64873e-210	2531	12	3	12217	2513	2531	2255	2255	1	176	176	258	276	0.109048	56	7	87563457	87832204	2531	836	12	1	12217	816	836	655	655	1	19	19	161	181
SPTBN2	2394	2394	-2394	-1.94438	-2.17813	40.2639	18.4855	-0.000201465	-2.12201	-31.5185	0	0	-0.000201465	-2.12201	-31.0282	2.26707e-211	1.57992e-209	4929	9	7	9131	4922	4929	4756	4756	1	769	769	166	173	0.0350984	54	11	66452718	66496697	4929	2535	9	7	9131	2529	2535	2383	2383	1	328	328	146	152
MAP2	2930	2930	-2930	-1.63365	-1.91386	48.1308	25.1485	-0.000256417	-1.7829	-31.4086	0	0	-0.000256417	-1.7829	-31.0257	2.45348e-211	1.70777e-209	7554	16	7	11559	7525	7554	7191	7197	0.999166	229	229	334	357	0.0472597	47	2	210288781	210598842	7554	4624	16	2	11559	4560	4624	4099	4104	0.998782	28	28	461	520
MCF2L	2459	2459	-2459	-1.88581	-2.14365	12.0664	5.6289	-0.00020805	-2.05809	-31.418	0	0	-0.00020805	-2.05809	-30.9474	2.7811e-210	1.93348e-208	5235	36	18	23204	5150	5235	3615	3622	0.998067	531	531	1535	1613	0.308118	101	13	113548691	113754053	5235	2776	36	18	23204	2699	2776	1844	1844	1	187	187	855	932
CYFIP2	2511	2511	-2511	-1.84717	-2.05185	37.7168	18.3819	-0.000213286	-2.01592	-31.3816	0	0	-0.000213286	-2.01592	-30.9239	5.75805e-210	3.99832e-208	5475	31	4	10508	3040	5475	2944	5127	0.574215	880	902	96	348	0.0635616	88	5	156693088	156822606	5475	2964	31	6	10508	932	2964	881	2727	0.323066	315	334	51	237
GABRA6	1047	1047	-1047	-18.1639	-180.438	20.5147	0.113694	-8.13302e-05	-19.8233	-32.1474	0	0	-8.13302e-05	-19.8233	-30.9026	1.11901e-209	7.76096e-208	1108	9	4	3738	979	1108	896	992	0.903226	116	121	83	116	0.104693	30	5	160974068	161129599	1108	61	9	0	3738	59	61	6	6	1	0	0	53	55
DDX17	2682	2682	-2682	-1.72058	-1.89458	48.8571	25.7877	-0.000231409	-1.87777	-31.0839	0	0	-0.000231409	-1.87777	-30.6731	1.31288e-206	9.0946e-205	6404	12	6	9998	6392	6404	6318	6319	0.999842	289	289	74	85	0.013273	35	22	38879444	38903665	6404	3722	12	5	9998	3716	3722	3639	3640	0.999725	54	54	77	82
KIF1B	2696	2696	-2696	-1.70154	-2.06666	26.6077	12.8748	-0.000233275	-1.85698	-30.9458	0	0	-0.000233275	-1.85698	-30.5436	6.93612e-205	4.79905e-203	6539	10	7	17693	6461	6539	6053	6090	0.993924	609	609	408	449	0.0686649	65	1	10270862	10441661	6539	3843	10	5	17693	3754	3843	3173	3216	0.986629	99	99	581	627
EPAS1	1495	1495	-1495	-3.55556	-4.27769	21.1797	4.9512	-0.000119352	-3.88038	-31.2461	0	0	-0.000119352	-3.88038	-30.4512	1.16818e-203	8.07286e-202	2080	10	4	7296	2076	2080	1999	1999	1	212	212	77	81	0.0389423	34	2	46520805	46613836	2080	585	10	4	7296	584	585	510	510	1	22	22	74	75
WSCD2	1379	1379	-1379	-4.20698	-4.82016	15.6208	3.24072	-0.000109382	-4.59131	-31.2413	0	0	-0.000109382	-4.59131	-30.3773	1.10872e-202	7.65281e-201	1809	14	2	6557	1798	1809	1325	1325	1	69	69	473	484	0.267551	38	12	108523247	108644314	1809	430	14	0	6557	420	430	300	300	1	8	8	120	130
DNAJC6	2094	2094	-2094	-2.12159	-3.08319	40.3131	13.0751	-0.000173952	-2.31541	-30.797	0	0	-0.000173952	-2.31541	-30.2684	3.01684e-201	2.07985e-199	3961	8	5	6907	3878	3961	3601	3602	0.999722	401	401	277	359	0.0906337	34	1	65713901	65881552	3961	1867	8	4	6907	1717	1867	1272	1275	0.997647	57	57	445	592
CALN1	1613	1613	-1613	-2.93405	-8.99677	12.5176	1.39134	-0.000130085	-3.2021	-30.6932	0	0	-0.000130085	-3.2021	-29.9991	1.01992e-197	7.02307e-196	2447	7	4	10029	2326	2447	1621	1624	0.998153	25	25	705	823	0.33633	15	7	71244475	71912136	2447	834	7	1	10029	732	834	196	197	0.994924	1	1	536	637
VWF	1356	1356	-1356	-4.01333	-5.50508	13.3186	2.41933	-0.000107734	-4.37998	-30.6543	0	0	-0.000107734	-4.37998	-29.8248	1.88166e-195	1.29416e-193	1806	8	2	9925	1605	1806	1533	1710	0.896491	328	349	72	96	0.0531561	66	12	6058039	6233936	1806	450	8	1	9925	412	450	319	339	0.941003	81	82	93	111
GOLGA8A	1884	1884	-1884	-2.29485	-2.67593	24.1838	9.03753	-0.000155053	-2.5045	-30.2663	0	0	-0.000155053	-2.5045	-29.7046	6.7659e-194	4.64788e-192	3339	7	3	7908	477	3339	432	2474	0.174616	13	330	45	865	0.25906	45	15	34671268	34880704	3339	1455	7	3	7908	295	1455	261	1009	0.258672	3	108	34	446
SPARCL1	3433	3433	-3433	-1.38043	-1.56708	271.414	173.197	-0.000323772	-1.50654	-29.866	0	0	-0.000323772	-1.50654	-29.6041	1.33159e-192	9.13656e-191	12457	10	1	3477	12433	12457	12208	12208	1	1540	1540	225	249	0.0199888	35	4	88394486	88452213	12457	9024	10	2	3477	8944	9024	8502	8502	1	1017	1017	442	522
TF	2730	2730	-2730	-1.60505	-1.73035	62.7624	36.2716	-0.000240232	-1.75169	-29.9519	0	0	-0.000240232	-1.75169	-29.5972	1.63733e-192	1.1221e-190	7242	15	4	8565	6244	7242	6100	6954	0.877193	1518	1590	144	288	0.039768	43	3	133464799	133497850	7242	4512	15	4	8565	4237	4512	4183	4386	0.953716	797	813	54	126
HUWE1	2080	2080	-2080	-2.02111	-2.29705	17.7004	7.7057	-0.00017397	-2.20575	-29.9734	0	0	-0.00017397	-2.20575	-29.4855	4.4524e-191	3.04773e-189	4117	15	6	17373	4104	4117	3978	3978	1	664	664	126	139	0.0337624	109	X	53559056	53713673	4117	2037	15	3	17373	2017	2037	1890	1890	1	260	260	127	147
TMOD2	2001	2001	-2001	-2.09046	-2.39301	24.72	10.3301	-0.000166556	-2.28144	-29.8928	0	0	-0.000166556	-2.28144	-29.3878	7.93893e-190	5.42788e-188	3836	6	3	11636	3779	3836	3698	3721	0.993819	76	77	81	115	0.0299791	23	15	52043757	52108565	3836	1835	6	2	11636	1798	1835	1683	1697	0.99175	10	10	115	138
POLR2A	1816	1816	-1816	-2.33628	-2.61892	28.6702	10.9473	-0.000149175	-2.54971	-29.9421	0	0	-0.000149175	-2.54971	-29.377	1.08945e-189	7.43979e-188	3175	9	5	8353	3166	3175	3098	3098	1	375	375	68	77	0.024252	45	17	7387684	7417933	3175	1359	9	5	8353	1353	1359	1291	1291	1	100	100	62	68
FLNA	1613	1613	-1613	-2.74002	-3.01657	18.3086	6.06934	-0.000130687	-2.99034	-29.9968	0	0	-0.000130687	-2.99034	-29.3507	2.36047e-189	1.61005e-187	2540	18	3	10585	2536	2540	2505	2507	0.999202	463	463	31	33	0.0129921	81	X	153576891	153603006	2540	927	18	2	10585	926	927	907	907	1	147	147	19	20
AKAP12	1854	1854	-1854	-2.25525	-2.76963	28.2112	10.1859	-0.000152876	-2.46128	-29.798	0	0	-0.000152876	-2.46128	-29.254	4.03013e-188	2.74567e-186	3331	5	2	8741	3295	3331	3185	3190	0.998433	33	33	110	141	0.0423296	11	6	151561133	151679692	3331	1477	5	2	8741	1447	1477	1257	1257	1	7	7	190	220
SLC38A1	1433	1433	-1433	-3.2928	-3.76125	15.1393	4.02507	-0.000114818	-3.59362	-29.9581	0	0	-0.000114818	-3.59362	-29.2286	8.47258e-188	5.76545e-186	2058	10	5	10013	2038	2058	1960	1961	0.99949	97	97	78	97	0.0471331	36	12	46576845	46663800	2058	625	10	1	10013	615	625	568	569	0.998243	2	2	47	56
NIPAL3	1672	1672	-1672	-2.5597	-2.77382	21.3313	7.69021	-0.000136186	-2.79355	-29.7955	0	0	-0.000136186	-2.79355	-29.1869	2.86689e-187	1.94857e-185	2744	8	3	9404	2700	2744	2567	2595	0.98921	140	140	133	149	0.0543003	28	1	24742283	24799466	2744	1072	8	4	9404	1045	1072	997	1021	0.976494	13	13	48	51
GPM6A	3086	3086	-3086	-1.44531	-1.72498	105.313	61.0517	-0.000283398	-1.57735	-29.4301	0	0	-0.000283398	-1.57735	-29.1441	9.9934e-187	6.78436e-185	10016	21	8	7040	9894	10016	9588	9591	0.999687	1000	1000	306	425	0.0424321	54	4	176554084	176923815	10016	6930	21	7	7040	6737	6930	6058	6068	0.998352	348	348	679	862
AHNAK	1546	1546	-1546	-2.83393	-3.18301	9.30185	2.92234	-0.000124964	-3.09283	-29.7076	0	0	-0.000124964	-3.09283	-29.0518	1.47337e-185	9.99075e-184	2389	8	2	19463	2370	2389	2342	2342	1	4	4	28	47	0.0196735	21	11	62201015	62323707	2389	843	8	1	19463	822	843	802	803	0.998755	1	1	20	40
NUCKS1	2028	2028	-2028	-2.00346	-2.22197	46.7876	21.0568	-0.000169847	-2.18649	-29.4648	0	0	-0.000169847	-2.18649	-28.9899	8.89204e-185	6.02251e-183	4049	2	1	6546	2582	4049	2501	3962	0.631247	168	189	81	87	0.0214868	9	1	205681946	205719404	4049	2021	2	1	6546	1180	2021	1109	1946	0.569887	181	209	71	75
SPHKAP	1036	1036	-1036	-7.90667	-11.483	10.6761	0.92973	-8.10558e-05	-8.629	-29.9697	0	0	-8.10558e-05	-8.629	-28.9503	2.81187e-184	1.90223e-182	1186	3	2	7009	1165	1186	968	968	1	43	43	197	218	0.183811	16	2	228844665	229046361	1186	150	3	1	7009	137	150	92	92	1	0	0	45	58
GRAMD1B	1854	1854	-1854	-2.19305	-2.59994	22.5814	8.68535	-0.000153374	-2.3934	-29.4276	0	0	-0.000153374	-2.3934	-28.905	1.04249e-183	7.0442e-182	3408	8	5	9770	3340	3408	2853	2854	0.99965	155	155	487	554	0.162559	37	11	123396343	123498482	3408	1554	8	4	9770	1486	1554	1198	1198	1	25	25	288	356
ATP2A2	2534	2534	-2534	-1.63318	-1.85886	36.2187	19.4844	-0.000221781	-1.78239	-29.2025	0	0	-0.000221781	-1.78239	-28.8466	5.63349e-183	3.80215e-181	6536	13	7	13745	6467	6536	6385	6440	0.99146	672	672	82	96	0.0146879	45	12	110718560	110788898	6536	4002	13	5	13745	3926	4002	3731	3781	0.986776	225	225	195	221
FSTL5	1153	1153	-1153	-5.05986	-11.5282	13.2662	1.15076	-9.09672e-05	-5.52211	-29.6346	0	0	-9.09672e-05	-5.52211	-28.7508	8.9495e-182	6.03313e-180	1437	6	2	5355	872	1437	421	919	0.458107	86	86	451	518	0.360473	27	4	162305048	163085187	1437	284	6	0	5355	172	284	6	87	0.0689655	3	3	166	197
GPM6B	2755	2755	-2755	-1.52778	-1.9756	104.205	52.7459	-0.000246746	-1.66735	-29.0364	0	0	-0.000246746	-1.66735	-28.7214	2.07909e-181	1.39995e-179	7975	11	5	5675	7915	7975	7616	7650	0.995556	592	592	299	325	0.0407524	28	X	13789149	13956757	7975	5220	11	4	5675	5150	5220	4210	4226	0.996214	170	170	940	994
ARHGEF10L	1378	1378	-1378	-3.29667	-4.13974	13.1907	3.18637	-0.000110405	-3.59784	-29.3873	0	0	-0.000110405	-3.59784	-28.6712	8.80028e-181	5.91873e-179	1978	13	5	7847	1957	1978	1339	1339	1	256	256	618	639	0.323054	47	1	17866329	18024369	1978	600	13	2	7847	581	600	353	353	1	45	45	228	247
TBC1D9	1131	1131	-1131	-5.14286	-6.21877	17.4527	2.80645	-8.91954e-05	-5.61269	-29.4361	0	0	-8.91954e-05	-5.61269	-28.5529	2.60917e-179	1.75279e-177	1404	3	1	5603	1367	1404	1265	1265	1	157	157	102	139	0.0990028	24	4	141541918	141677274	1404	273	3	1	5603	261	273	222	222	1	10	10	39	51
BSN	2374	2374	-2374	-1.68891	-1.94777	26.3852	13.5463	-0.000205814	-1.84321	-28.8998	0	0	-0.000205814	-1.84321	-28.5284	5.24569e-179	3.51985e-177	5820	2	2	16225	5802	5820	5535	5538	0.999458	96	96	267	282	0.0484536	14	3	49591921	49708978	5820	3446	2	1	16225	3416	3446	3101	3103	0.999355	22	22	315	343
RASGRF1	1704	1704	-1704	-2.34279	-2.76397	22.4793	8.133	-0.000139935	-2.55682	-29.0379	0	0	-0.000139935	-2.55682	-28.4884	1.6425e-178	1.10084e-176	2973	8	4	8683	2749	2973	2376	2525	0.94099	320	321	373	448	0.15069	42	15	79252288	79383115	2973	1269	8	2	8683	1179	1269	960	997	0.962889	85	85	219	272
HIPK1	1297	1297	-1297	-3.594	-4.18354	14.6635	3.50505	-0.000103496	-3.92234	-29.1847	0	0	-0.000103496	-3.92234	-28.4378	6.94845e-178	4.6516e-176	1797	12	2	9215	1794	1797	1747	1748	0.999428	112	112	47	49	0.0272677	38	1	114471813	114520426	1797	500	12	1	9215	493	500	456	456	1	5	5	37	44
SLC12A5	2173	2173	-2173	-1.80037	-1.99364	47.5841	23.8679	-0.000185546	-1.96484	-28.7616	0	0	-0.000185546	-1.96484	-28.3561	7.08983e-177	4.74075e-175	4888	8	6	7520	4872	4888	4615	4629	0.996976	605	605	257	259	0.0529869	42	20	44650355	44688784	4888	2715	8	5	7520	2688	2715	2512	2534	0.991318	81	81	176	181
KCNC1	1761	1761	-1761	-2.21953	-2.32035	18.8032	8.10364	-0.000145473	-2.4223	-28.8358	0	0	-0.000145473	-2.4223	-28.3175	2.12101e-176	1.41661e-174	3205	4	4	9842	3170	3205	2363	2394	0.987051	52	52	807	811	0.253042	10	11	17756358	17804602	3205	1444	4	3	9842	1436	1444	1125	1126	0.999112	16	16	311	318
H3F3B	1834	1834	-1834	-2.11966	-2.32098	84.5921	36.4467	-0.000152372	-2.3133	-28.8089	0	0	-0.000152372	-2.3133	-28.3148	2.28767e-176	1.52616e-174	3472	11	2	3160	2599	3472	2596	3458	0.750723	179	294	3	14	0.00403226	27	17	73772514	73781974	3472	1638	11	1	3160	1272	1638	1268	1626	0.779828	67	106	4	12
LINC00657	2708	2708	-2708	-1.51483	#DIV/0!	0	0	-0.000243372	-1.65322	-28.6036	0	0	-0.000243372	-1.65322	-28.2982	3.66425e-176	2.44169e-174	7968	0	0	0	4209	7968	0	0	#NUM!	0	0	4209	7968	1	0	20	34633543	34638882	7968	5260	0	0	0	3433	5260	0	0	#NUM!	0	0	3433	5260
EPB41	1202	1202	-1202	-4.10594	-6.34102	7.42968	1.17168	-9.54216e-05	-4.48105	-29.0108	0	0	-9.54216e-05	-4.48105	-28.2173	3.61808e-175	2.40815e-173	1589	13	4	8282	1407	1589	710	796	0.89196	75	75	697	793	0.499056	40	1	29213602	29446553	1589	387	13	1	8282	307	387	101	137	0.737226	7	7	206	250
PRRC2B	2258	2258	-2258	-1.72675	-2.09513	32.039	15.2921	-0.000194654	-1.8845	-28.5844	0	0	-0.000194654	-1.8845	-28.2046	5.17338e-175	3.43937e-173	5365	10	4	12293	4694	5365	4446	5095	0.87262	427	427	248	270	0.0503262	46	9	134269479	134375584	5365	3107	10	4	12293	2099	3107	1680	2654	0.633007	68	68	419	453
GABRD	1675	1675	-1675	-2.31994	-2.3612	107.447	45.5053	-0.000137693	-2.53188	-28.6709	0	0	-0.000137693	-2.53188	-28.1332	3.87502e-174	2.57323e-172	2944	1	1	1913	2942	2944	2659	2659	1	359	359	283	285	0.0968071	9	1	1950779	1962192	2944	1269	1	1	1913	1269	1269	1229	1229	1	132	132	40	40
SON	1591	1591	-1591	-2.46232	-2.63981	14.7493	5.58728	-0.000130028	-2.68727	-28.6326	0	0	-0.000130028	-2.68727	-28.0664	2.53824e-173	1.6836e-171	2679	21	2	13197	1804	2679	1793	2518	0.712073	129	142	11	161	0.0600971	49	21	34914923	34949812	2679	1088	21	1	13197	649	1088	630	1041	0.605187	75	81	19	47
UNC80	1328	1328	-1328	-3.20232	-3.57313	6.42647	1.79855	-0.000106559	-3.49488	-28.6088	0	0	-0.000106559	-3.49488	-27.9238	1.38113e-171	9.15047e-170	1931	9	5	19258	1920	1931	1601	1601	1	205	205	319	330	0.170896	83	2	210636716	210864024	1931	603	9	4	19258	594	603	487	489	0.99591	19	19	107	114
UNC13C	1295	1295	-1295	-3.34601	-4.12452	12.6551	3.06827	-0.000103678	-3.6517	-28.6077	0	0	-0.000103678	-3.6517	-27.9045	2.37257e-171	1.57011e-169	1847	7	2	8680	1789	1847	1421	1421	1	215	215	368	426	0.230644	44	15	54305100	54920806	1847	552	7	1	8680	513	552	376	376	1	26	26	137	176
FGFR3	1075	1075	-1075	-5.07197	-5.39284	20.2291	3.7511	-8.48082e-05	-5.53533	-28.627	0	0	-8.48082e-05	-5.53533	-27.7724	9.43901e-170	6.23936e-168	1339	9	3	4834	1339	1339	1265	1265	1	201	201	74	74	0.0552651	31	4	1795033	1810599	1339	264	9	1	4834	264	264	256	256	1	27	27	8	8
BTBD3	1389	1389	-1389	-2.86694	-3.28516	25.7426	7.83602	-0.000112187	-3.12885	-28.2675	0	0	-0.000112187	-3.12885	-27.6383	3.88408e-168	2.56451e-166	2133	13	4	6228	1952	2133	1917	2074	0.924301	43	43	35	59	0.0276606	29	20	11871370	11907257	2133	744	13	1	6228	723	744	676	689	0.981132	4	4	47	55
PAFAH1B1	1972	1972	-1972	-1.86911	-2.34065	37.6381	16.0802	-0.000167123	-2.03986	-27.9955	0	0	-0.000167123	-2.03986	-27.5807	1.90648e-167	1.25734e-165	4241	14	8	8127	2516	4241	2266	3957	0.572656	160	199	250	284	0.0669653	40	17	2496503	2588909	4241	2269	14	8	8127	1384	2269	1027	1845	0.55664	28	31	357	424
KIF1A	3600	3600	-3600	-1.24211	-1.40388	112.209	79.9281	-0.000374505	-1.35559	-27.7362	0	0	-0.000374505	-1.35559	-27.5545	3.93274e-167	2.59072e-165	18469	13	11	12357	18459	18469	17932	17937	0.999721	2596	2597	527	532	0.028805	76	2	241653180	241759725	18469	14869	13	11	12357	14859	14869	13943	13944	0.999928	1033	1033	916	925
RTN1	2720	2720	-2720	-1.45394	-1.62418	102.999	63.4162	-0.000249036	-1.58677	-27.7622	0	0	-0.000249036	-1.58677	-27.489	2.39115e-166	1.5734e-164	8712	8	6	6209	8649	8712	8272	8273	0.999879	1330	1330	377	439	0.0503903	22	14	60062693	60337684	8712	5992	8	6	6209	5934	5992	5559	5559	1	678	678	375	433
SLC4A4	1016	1016	-1016	-5.63927	-11.3872	10.2256	0.897993	-7.99562e-05	-6.15446	-28.3383	0	0	-7.99562e-05	-6.15446	-27.4604	5.26003e-166	3.4572e-164	1235	6	0	8361	1218	1235	1106	1106	1	104	104	112	129	0.104453	33	4	72053002	72437804	1235	219	6	0	8361	204	219	106	106	1	3	3	98	113
DPYSL2	3251	3251	-3251	-1.30699	-1.82742	139.148	76.1446	-0.000319837	-1.42639	-27.6659	0	0	-0.000319837	-1.42639	-27.455	6.09749e-166	4.00307e-164	13841	8	7	7052	13147	13841	12685	12694	0.999291	1379	1379	462	1147	0.0828697	27	8	26371790	26515694	13841	10590	8	5	7052	8332	10590	7577	7581	0.999472	282	282	755	3009
LRIG1	1041	1041	-1041	-5.18072	-8.48418	12.477	1.47062	-8.20829e-05	-5.65402	-28.2772	0	0	-8.20829e-05	-5.65402	-27.4265	1.33555e-165	8.75807e-164	1290	9	1	7032	561	1290	434	1135	0.382379	204	208	127	155	0.120155	36	3	66429220	66551687	1290	249	9	1	7032	134	249	36	146	0.246575	18	18	98	103
TRIM9	1694	1694	-1694	-2.13691	-2.37272	17.6987	7.45926	-0.000140592	-2.33214	-27.7936	0	0	-0.000140592	-2.33214	-27.3128	3.00748e-164	1.96997e-162	3184	6	6	8945	3163	3184	2048	2048	1	138	138	1115	1136	0.356784	24	14	51441979	51562779	3184	1490	6	6	8945	1474	1490	942	942	1	33	33	532	548
TP53I11	1126	1126	-1126	-4.10193	-3.30703	9.50748	2.87493	-8.93913e-05	-4.47667	-28.0725	0	0	-8.93913e-05	-4.47667	-27.3049	3.73377e-164	2.44293e-162	1489	21	6	7342	963	1489	885	903	0.980066	31	31	78	586	0.393553	53	11	44907453	44972840	1489	363	21	1	7342	306	363	290	298	0.973154	6	6	16	65
ALS2	1184	1184	-1184	-3.63697	-4.04251	10.0677	2.49046	-9.44313e-05	-3.96923	-27.9694	0	0	-9.44313e-05	-3.96923	-27.2491	1.7158e-163	1.12135e-161	1633	13	5	10381	1618	1633	1351	1352	0.99926	213	213	267	281	0.172076	57	2	202565276	202645912	1633	449	13	4	10381	441	449	364	365	0.99726	30	30	77	84
RMND5A	1440	1440	-1440	-2.6	-2.97691	25.722	8.6405	-0.000117139	-2.83753	-27.8129	0	0	-0.000117139	-2.83753	-27.2376	2.34843e-163	1.53306e-161	2340	4	1	6804	2216	2340	2182	2264	0.963781	75	89	34	76	0.0324786	15	2	86947295	87005164	2340	900	4	1	6804	832	900	813	830	0.979518	12	13	19	70
IL16	902	902	-902	-8.45455	-20.9655	5.18902	0.247502	-7.05096e-05	-9.22693	-28.1732	0	0	-7.05096e-05	-9.22693	-27.2004	6.48644e-163	4.22959e-161	1023	14	5	10875	594	1023	376	730	0.515068	53	54	218	293	0.286413	52	15	81451915	81605104	1023	121	14	1	10875	86	121	13	38	0.342105	3	3	73	83
RIMS1	1438	1438	-1438	-2.58022	-3.26648	10.3935	3.18187	-0.000117049	-2.81594	-27.7147	0	0	-0.000117049	-2.81594	-27.1449	2.92921e-162	1.90788e-160	2348	22	3	12800	2307	2348	1721	1721	1	231	231	586	627	0.267036	65	6	72596405	73112845	2348	910	22	4	12800	876	910	575	575	1	15	15	301	335
KIAA1244	1419	1419	-1419	-2.57492	-3.95452	10.9014	2.75669	-0.000115522	-2.81015	-27.5098	0	0	-0.000115522	-2.81015	-26.9451	6.55113e-160	4.26214e-158	2320	1	1	14877	2292	2320	2091	2098	0.996663	105	105	201	222	0.0956897	34	6	138483057	138665800	2320	901	1	1	14877	882	901	577	579	0.996546	3	3	305	322
PDE4DIP	2374	2374	-2374	-1.54852	-2.05007	12.3954	6.04633	-0.000211522	-1.68999	-27.2237	0	0	-0.000211522	-1.68999	-26.9208	1.2592e-159	8.18311e-158	6702	63	23	28338	5174	6702	3265	4544	0.71853	498	638	1909	2158	0.321993	173	1	144836156	145076186	6702	4328	63	20	28338	3375	4328	1686	2419	0.696982	208	254	1689	1909
C14orf132	1652	1652	-1652	-2.12611	-2.32405	29.8399	12.8396	-0.000137196	-2.32034	-27.3812	0	0	-0.000137196	-2.32034	-26.9101	1.68242e-159	1.09212e-157	3119	5	3	7966	3110	3119	3073	3075	0.99935	4	4	37	44	0.0141071	12	14	96505660	96560417	3119	1467	5	2	7966	1458	1467	1440	1444	0.99723	1	1	18	23
SPOCK1	2358	2358	-2358	-1.55235	-2.29095	73.4083	32.0427	-0.000209903	-1.69417	-27.1809	0	0	-0.000209903	-1.69417	-26.8772	4.08166e-159	2.64657e-157	6627	10	3	6174	6560	6627	5863	5863	1	356	356	697	764	0.115286	28	5	136310986	136934068	6627	4269	10	1	6174	4188	4269	2793	2793	1	28	28	1395	1476
CALB1	938	938	-938	-6.42197	-8.01558	11.7719	1.46862	-7.3629e-05	-7.00866	-27.7695	0	0	-7.3629e-05	-7.00866	-26.8742	4.4336e-159	2.87155e-157	1111	11	2	7138	1101	1111	1086	1087	0.99908	187	187	15	24	0.0216022	34	8	91070835	91107703	1111	173	11	3	7138	165	173	147	148	0.993243	13	13	18	25
KCNA2	1440	1440	-1440	-2.5047	-1.75727	9.1499	5.20689	-0.000117508	-2.73352	-27.4223	0	0	-0.000117508	-2.73352	-26.8721	4.689e-159	3.03357e-157	2397	5	2	4013	2394	2397	475	475	1	5	5	1919	1922	0.801836	13	1	111136201	111174096	2397	957	5	2	4013	955	957	295	295	1	1	1	660	662
KIDINS220	1350	1350	-1350	-2.74194	-3.23644	13.1976	4.07782	-0.000109373	-2.99243	-27.449	0	0	-0.000109373	-2.99243	-26.8574	6.96327e-159	4.49988e-157	2125	14	5	11082	2024	2125	1801	1892	0.951903	206	206	223	233	0.109647	56	2	8865407	8977760	2125	775	14	4	11082	655	775	528	638	0.827586	20	20	127	137
SKI	1650	1650	-1650	-2.10368	-2.95656	31.137	10.5315	-0.000137223	-2.29587	-27.2267	0	0	-0.000137223	-2.29587	-26.7635	8.64941e-158	5.58326e-156	3145	4	3	6080	3132	3145	2449	2449	1	59	59	683	696	0.221304	13	1	2160133	2241558	3145	1495	4	2	6080	1476	1495	904	904	1	15	15	572	591
ACTR2	1374	1374	-1374	-2.60327	-2.96462	38.8685	13.1108	-0.000111759	-2.84109	-27.1806	0	0	-0.000111759	-2.84109	-26.6178	4.25324e-156	2.74244e-154	2231	5	3	4268	1687	2231	1613	2146	0.751631	204	285	74	85	0.0380995	19	2	65454886	65498387	2231	857	5	2	4268	703	857	645	790	0.816456	40	61	58	67
ITM2B	2145	2145	-2145	-1.63992	-1.78333	164.549	92.2708	-0.000187504	-1.78973	-26.9417	0	0	-0.000187504	-1.78973	-26.6111	5.08101e-156	3.27252e-154	5497	4	3	2534	5489	5497	5394	5394	1	802	802	95	103	0.0187375	13	13	48807293	48837063	5497	3352	4	2	2534	3337	3352	3301	3301	1	426	426	36	51
MYO5A	1855	1855	-1855	-1.84549	-2.54627	21.6865	8.51696	-0.000157593	-2.01409	-26.9576	0	0	-0.000157593	-2.01409	-26.5647	1.7455e-155	1.12297e-153	4049	12	1	13007	3818	4049	3637	3649	0.996711	213	213	181	400	0.0987898	58	15	52599479	52821247	4049	2194	12	1	13007	1970	2194	1561	1564	0.998082	46	46	409	630
PRKAR1A	1820	1820	-1820	-1.87711	-2.09702	43.1314	20.568	-0.000154117	-2.0486	-26.959	0	0	-0.000154117	-2.0486	-26.5574	2.12379e-155	1.36483e-153	3895	21	5	6798	3144	3895	3116	3793	0.821513	283	435	28	102	0.0261874	53	17	66507920	66547460	3895	2075	21	2	6798	1804	2075	1779	1974	0.901216	102	160	25	101
ANK3	1976	1976	-1976	-1.73842	-2.90452	12.1146	4.17095	-0.000170065	-1.89723	-26.8518	0	0	-0.000170065	-1.89723	-26.4914	1.2232e-154	7.85199e-153	4652	23	9	24624	4389	4652	3690	3859	0.956206	392	395	699	793	0.170464	90	10	61786055	62493248	4652	2676	23	9	24624	2502	2676	1369	1450	0.944138	80	80	1133	1226
OBSCN	1126	1126	-1126	-3.56492	-3.94861	3.17614	0.804368	-8.98831e-05	-3.8906	-27.1354	0	0	-8.98831e-05	-3.8906	-26.444	4.30349e-154	2.75944e-152	1565	14	4	30204	1413	1565	1144	1241	0.921837	165	165	269	324	0.207029	142	1	228395830	228566577	1565	439	14	2	30204	390	439	316	343	0.921283	42	42	74	96
SLC1A6	938	938	-938	-5.71357	-8.21152	11.0302	1.34326	-7.37972e-05	-6.23554	-27.2859	0	0	-7.37972e-05	-6.23554	-26.4371	5.17772e-154	3.31633e-152	1137	11	5	7646	1125	1137	1091	1091	1	155	155	34	46	0.0404573	34	19	15060845	15133802	1137	199	11	2	7646	186	199	145	145	1	19	19	41	54
GLS	1529	1529	-1529	-2.22614	-2.63671	18.7769	7.12133	-0.000126264	-2.42952	-26.9048	0	0	-0.000126264	-2.42952	-26.4197	8.18602e-154	5.23733e-152	2776	15	5	9827	2050	2776	1674	2387	0.701299	326	326	376	389	0.14013	47	2	191745552	191830278	2776	1247	15	6	9827	831	1247	587	988	0.59413	67	67	244	259
GJA1	1288	1288	-1288	-2.78147	-3.05458	51.0088	16.6991	-0.000104244	-3.03557	-26.9441	0	0	-0.000104244	-3.03557	-26.3572	4.26516e-153	2.72578e-151	2011	1	1	3037	1458	2011	1452	2004	0.724551	19	19	6	7	0.00348086	2	6	121756837	121770873	2011	723	1	1	3037	539	723	534	716	0.74581	4	4	5	7
SYNGR1	2192	2192	-2192	-1.58972	-1.81443	62.8436	34.6354	-0.000193499	-1.73496	-26.6578	0	0	-0.000193499	-1.73496	-26.3471	5.56189e-153	3.55057e-151	5909	7	2	6945	5889	5909	5645	5646	0.999823	64	64	244	263	0.0445084	16	22	39745929	39781593	5909	3717	7	2	6945	3698	3717	3396	3396	1	23	23	302	321
GABRB2	1456	1456	-1456	-2.33824	-2.84643	20.8146	7.31253	-0.000119592	-2.55185	-26.8195	0	0	-0.000119592	-2.55185	-26.3129	1.37396e-152	8.76136e-151	2544	8	1	8553	2510	2544	2297	2303	0.997395	58	58	213	241	0.0947327	24	5	160715435	160976050	2544	1088	8	1	8553	1074	1088	883	883	1	0	0	191	205
DGKD	1067	1067	-1067	-3.90736	-6.10935	8.89209	1.45549	-8.48563e-05	-4.26432	-27.023	0	0	-8.48563e-05	-4.26432	-26.301	1.87839e-152	1.19648e-150	1434	13	7	9441	1333	1434	1055	1086	0.971455	149	155	278	348	0.242678	54	2	234263152	234380750	1434	367	13	3	9441	305	367	191	194	0.984536	11	11	114	173
PNMA2	1440	1440	-1440	-2.32719	-2.59081	34.8338	13.4451	-0.000118336	-2.53979	-26.6185	0	0	-0.000118336	-2.53979	-26.1179	2.29822e-150	1.46228e-148	2525	8	4	5579	2030	2525	2020	2514	0.8035	24	24	10	11	0.00435644	18	8	26362201	26371608	2525	1085	8	3	5579	688	1085	663	1059	0.626062	2	2	25	26
TLE2	1116	1116	-1116	-3.44737	-4.15248	26.8777	6.4727	-8.92201e-05	-3.76231	-26.7754	0	0	-8.92201e-05	-3.76231	-26.1057	3.15699e-150	2.00648e-148	1572	23	3	4038	1541	1572	1402	1404	0.998575	326	326	139	168	0.10687	71	19	2997635	3047633	1572	456	23	2	4038	436	456	368	369	0.99729	61	61	68	87
CARNS1	1430	1430	-1430	-2.33147	-2.66707	29.353	11.0057	-0.000117492	-2.54447	-26.5466	0	0	-0.000117492	-2.54447	-26.0464	1.48699e-149	9.44045e-148	2504	9	3	5670	2100	2504	1841	2153	0.855086	91	102	259	351	0.140176	25	11	67182438	67193078	2504	1074	9	1	5670	980	1074	827	881	0.938706	19	21	153	193
TRIM2	1859	1859	-1859	-1.77815	-2.28394	32.5178	14.2376	-0.000159164	-1.9406	-26.4061	0	0	-0.000159164	-1.9406	-26.04	1.75287e-149	1.11162e-147	4248	11	9	9333	4197	4248	3925	3926	0.999745	177	177	272	322	0.0758004	32	4	154073493	154260472	4248	2389	11	6	9333	2314	2389	1875	1876	0.999467	11	11	439	513
PADI2	1322	1322	-1322	-2.57381	-3.16166	26.0808	8.2491	-0.000107629	-2.80895	-26.5485	0	0	-0.000107629	-2.80895	-26.0037	4.52089e-149	2.86387e-147	2162	5	3	6002	2149	2162	2021	2025	0.998025	207	207	128	137	0.0633673	25	1	17393255	17445948	2162	840	5	3	6002	829	840	698	699	0.998569	37	37	131	141
GPR158	1157	1157	-1157	-3.15056	-5.03276	14.4879	2.87872	-9.29201e-05	-3.43838	-26.5751	0	0	-9.29201e-05	-3.43838	-25.9451	2.07483e-148	1.31292e-146	1695	3	2	7726	1560	1695	1350	1448	0.93232	40	40	210	247	0.145723	14	10	25463990	25891155	1695	538	3	2	7726	504	538	306	314	0.974522	2	2	198	224
PPP1CB	1234	1234	-1234	-2.82815	-3.34756	24.4522	7.30448	-9.97589e-05	-3.08652	-26.5227	0	0	-9.97589e-05	-3.08652	-25.9379	2.50128e-148	1.58103e-146	1909	9	3	5760	416	1909	364	1822	0.19978	94	142	52	87	0.0455736	24	2	28974505	29025806	1909	675	9	2	5760	145	675	76	594	0.127946	15	16	69	81
CLASP2	1812	1812	-1812	-1.80035	-2.60867	16.7109	6.4059	-0.000154722	-1.96483	-26.2633	0	0	-0.000154722	-1.96483	-25.893	8.02814e-148	5.06896e-146	4076	26	11	15270	4036	4076	3301	3301	1	504	504	735	775	0.190137	96	3	33537736	33759848	4076	2264	26	5	15270	2228	2264	1381	1381	1	67	67	847	883
SNRNP200	1356	1356	-1356	-2.45027	-2.72417	15.9185	5.84342	-0.000110872	-2.67412	-26.382	0	0	-0.000110872	-2.67412	-25.8624	1.77492e-147	1.11946e-145	2291	9	4	10970	2214	2291	2183	2259	0.966357	419	433	31	32	0.0139677	65	2	96940073	96971297	2291	935	9	4	10970	891	935	862	905	0.952486	135	148	29	30
ATP5A1	1981	1981	-1981	-1.667	-1.83667	99.6372	54.249	-0.000172354	-1.8193	-26.175	0	0	-0.000172354	-1.8193	-25.8453	2.76323e-147	1.7409e-145	4951	19	6	3776	4375	4951	4305	4867	0.884528	699	896	70	84	0.0169663	47	18	43664109	43684300	4951	2970	19	5	3776	2592	2970	2533	2892	0.875864	389	541	59	78
CTD-2303H24.2	1035	1035	-1035	-3.82787	-3.27849	7.44622	2.27124	-8.23762e-05	-4.17757	-26.4843	0	0	-8.23762e-05	-4.17757	-25.7839	1.35085e-146	8.50141e-145	1401	16	3	7703	96	1401	25	742	0.0336927	6	32	71	659	0.470378	40	17	18414534	18455019	1401	366	16	2	7703	22	366	12	247	0.048583	1	3	10	119
SNAP91	1767	1767	-1767	-1.82224	-2.04538	42.3728	20.7163	-0.000150499	-1.98872	-26.1191	0	0	-0.000150499	-1.98872	-25.7448	3.70713e-146	2.33049e-144	3916	24	4	6657	3891	3916	3649	3649	1	807	807	242	267	0.0681818	73	6	84262598	84419410	3916	2149	24	2	6657	2127	2149	1947	1947	1	154	154	180	202
ZIM2	1530	1530	-1530	-2.08742	-5.2658	5.26441	0.999736	-0.000127377	-2.27812	-26.12	0	0	-0.000127377	-2.27812	-25.6792	2.00599e-145	1.2597e-143	2937	9	0	2834	6	2937	3	193	0.015544	3	54	3	2744	0.934287	24	19	57285919	57352097	2937	1407	9	0	2834	1	1407	0	40	0	0	8	1	1367
GABRA1	1358	1358	-1358	-2.38571	-2.68094	31.7989	11.8611	-0.000111318	-2.60367	-26.1183	0	0	-0.000111318	-2.60367	-25.6158	1.02248e-144	6.41387e-143	2338	10	4	5494	2335	2338	2260	2260	1	173	173	75	78	0.0333618	24	5	161274196	161326975	2338	980	10	0	5494	976	980	920	920	1	9	9	56	60
HNRNPUL2-BSCL2	1695	1695	-1695	-1.8552	-1.98008	56.262	28.414	-0.000143853	-2.02468	-25.8455	0	0	-0.000143853	-2.02468	-25.4662	4.69241e-143	2.94029e-141	3677	1	1	4001	23	3677	3	2912	0.00103022	1	697	20	765	0.20805	24	11	62457746	62494856	3677	1982	1	1	4001	7	1982	2	1605	0.00124611	0	407	5	377
CSDE1	1764	1764	-1764	-1.78053	-1.96773	53.1109	26.991	-0.000150986	-1.9432	-25.743	0	0	-0.000150986	-1.9432	-25.3855	3.6642e-142	2.29352e-140	4024	17	4	5755	3848	4024	3779	3954	0.955741	642	721	69	70	0.0173956	51	1	115259533	115301297	4024	2260	17	4	5755	2169	2260	2111	2193	0.962608	268	307	58	67
SALL2	959	959	-959	-4.19667	-4.66713	18.054	3.86833	-7.60741e-05	-4.58006	-26.0386	0	0	-7.60741e-05	-4.58006	-25.3191	1.97794e-141	1.23671e-139	1259	7	2	5365	829	1259	825	1253	0.65842	7	7	4	6	0.00476569	16	14	21989231	22005350	1259	300	7	2	5365	156	300	152	293	0.518771	1	1	4	7
MICAL2	1849	1849	-1849	-1.69485	-1.86574	17.9194	9.60447	-0.000160151	-1.84969	-25.5616	0	0	-0.000160151	-1.84969	-25.2312	1.82803e-140	1.14174e-138	4510	31	14	15819	4270	4510	3438	3667	0.937551	695	699	832	843	0.186918	87	11	12115542	12285334	4510	2661	31	11	15819	2489	2661	1995	2145	0.93007	411	420	494	516
ALDH1A1	847	847	-847	-5.86782	-7.87569	26.2377	3.33148	-6.66009e-05	-6.40388	-26.0374	0	0	-6.66009e-05	-6.40388	-25.2204	2.40856e-140	1.5027e-138	1021	7	3	2849	1002	1021	967	967	1	229	229	35	54	0.0528893	27	9	75515577	75695358	1021	174	7	2	2849	158	174	134	134	1	21	21	24	40
ATP6V1A	1390	1390	-1390	-2.23009	-2.50765	36.6319	14.6081	-0.000114762	-2.43382	-25.6728	0	0	-0.000114762	-2.43382	-25.2091	3.19968e-140	1.99412e-138	2520	7	2	5130	2490	2520	2418	2431	0.994652	231	231	72	89	0.0353175	29	3	113465865	113530903	2520	1130	7	1	5130	1114	1130	1057	1058	0.999055	26	26	57	72
ACSL6	1124	1124	-1124	-2.97887	-5.30663	7.84775	1.47886	-9.05632e-05	-3.25101	-25.7458	0	0	-9.05632e-05	-3.25101	-25.1574	1.17927e-139	7.34158e-138	1692	25	7	14273	662	1692	510	1449	0.351967	190	192	152	243	0.143617	78	5	131142682	131347936	1692	568	25	2	14273	115	568	57	298	0.191275	15	16	58	270
KCND2	1055	1055	-1055	-3.32892	-9.99724	13.5122	1.3516	-8.44852e-05	-3.63304	-25.7839	0	0	-8.44852e-05	-3.63304	-25.1519	1.3541e-139	8.42092e-138	1508	3	1	5555	1052	1508	545	971	0.561277	31	33	507	537	0.356101	10	7	119913721	120390385	1508	453	3	1	5555	331	453	11	106	0.103774	3	3	320	347
G3BP2	1401	1401	-1401	-2.16266	-2.54887	27.0633	10.6178	-0.000116098	-2.36023	-25.4172	0	0	-0.000116098	-2.36023	-24.972	1.23875e-137	7.69527e-136	2606	19	7	7178	2584	2606	2512	2513	0.999602	179	179	72	93	0.0356869	51	4	76567965	76649709	2606	1205	19	3	7178	1182	1205	1075	1076	0.999071	12	12	107	129
SHANK3	1923	1923	-1923	-1.61223	-1.27102	27.3618	21.5274	-0.000168977	-1.75951	-25.2143	0	0	-0.000168977	-1.75951	-24.9133	5.35932e-137	3.32571e-135	5064	3	2	7515	5052	5064	2658	2660	0.999248	185	185	2394	2404	0.474724	30	22	51112842	51171726	5064	3141	3	1	7515	3130	3141	2283	2284	0.999562	111	111	847	857
FAT1	750	750	-750	-8.8125	-11.2214	3.83451	0.341715	-5.85979e-05	-9.61759	-25.8021	0	0	-5.85979e-05	-9.61759	-24.9033	6.89687e-137	4.27524e-135	846	11	4	16168	840	846	802	802	1	57	57	38	44	0.0520095	51	4	187508936	187647876	846	96	11	2	16168	95	96	78	78	1	3	3	17	18
AQP4-AS1	1445	1445	-1445	-2.06563	1.03846	0.244886	0.254305	-0.000120476	-2.25434	-25.2544	0	0	-0.000120476	-2.25434	-24.833	3.96182e-136	2.45323e-134	2801	4	1	4735	86	2801	4	15	0.266667	1	1	82	2786	0.994645	17	18	24235705	24770662	2801	1356	4	2	4735	216	1356	5	17	0.294118	2	3	211	1339
CHD7	900	900	-900	-4.43511	-5.4328	5.49818	1.01203	-7.12674e-05	-4.84029	-25.5234	0	0	-7.12674e-05	-4.84029	-24.8008	8.82835e-136	5.46082e-134	1162	11	3	12738	1146	1162	906	906	1	110	110	240	256	0.22031	61	8	61591336	61779465	1162	262	11	1	12738	256	262	182	182	1	11	11	74	80
NFIX	1823	1823	-1823	-1.6663	-1.95868	51.6902	26.3903	-0.000158627	-1.81853	-25.1023	0	0	-0.000158627	-1.81853	-24.7862	1.26846e-135	7.83773e-134	4559	14	7	6302	4537	4559	4202	4214	0.997152	337	338	335	345	0.0756745	36	19	13106421	13209610	4559	2736	14	6	6302	2707	2736	2344	2348	0.998296	93	93	363	388
WNK1	1791	1791	-1791	-1.68021	-2.07801	22.2062	10.6863	-0.000155486	-1.83371	-25.0167	0	0	-0.000155486	-1.83371	-24.6976	1.13963e-134	7.03418e-133	4424	21	11	14370	4393	4424	4127	4128	0.999758	333	333	266	296	0.0669078	70	12	861758	1020618	4424	2633	21	8	14370	2582	2633	2168	2168	1	93	93	414	465
MPRIP	2034	2034	-2034	-1.52886	-2.08473	19.8027	9.49894	-0.00018212	-1.66853	-24.9609	0	0	-0.00018212	-1.66853	-24.6896	1.38934e-134	8.5663e-133	5880	22	9	18105	3809	5880	3648	4638	0.786546	226	303	161	1242	0.211224	63	17	16945858	17120993	5880	3846	22	7	18105	1890	3846	1670	2428	0.687809	100	138	220	1418
OPALIN	984	984	-984	-3.52308	-3.83725	24.7154	6.44092	-7.85891e-05	-3.84494	-25.2882	0	0	-7.85891e-05	-3.84494	-24.648	3.88566e-134	2.39324e-132	1374	5	3	3772	1372	1374	1206	1206	1	85	85	166	168	0.122271	12	10	98102972	98119092	1374	390	5	2	3772	390	390	343	343	1	22	22	47	47
ABAT	1526	1526	-1526	-1.92485	-2.27161	24.1252	10.6203	-0.00012864	-2.1007	-25.0273	0	0	-0.00012864	-2.1007	-24.6425	4.4486e-134	2.73705e-132	3176	16	3	9744	851	3176	747	3041	0.245643	251	251	104	135	0.0425063	49	16	8768421	8878432	3176	1650	16	3	9744	300	1650	127	1461	0.0869268	27	27	173	189
INADL	1015	1015	-1015	-3.31207	-8.46893	5.23626	0.61829	-8.13025e-05	-3.61465	-25.2543	0	0	-8.13025e-05	-3.61465	-24.6371	5.08454e-134	3.12499e-132	1454	14	5	11456	1369	1454	772	776	0.994845	109	109	597	678	0.4663	69	1	62208148	62629592	1454	439	14	3	11456	374	439	100	100	1	4	4	274	339
PLXNB2	1257	1257	-1257	-2.37678	-2.83867	21.2656	7.4914	-0.000103077	-2.59392	-25.0894	0	0	-0.000103077	-2.59392	-24.6083	1.03403e-133	6.34843e-132	2170	12	5	7252	2109	2170	1938	1995	0.971429	375	398	171	175	0.0806452	60	22	50713407	50746056	2170	913	12	3	7252	886	913	744	767	0.970013	121	128	142	146
ALDH6A1	836	836	-836	-5.20101	-6.39407	11.5259	1.80259	-6.59124e-05	-5.67615	-25.3578	0	0	-6.59124e-05	-5.67615	-24.5937	1.48288e-133	9.09451e-132	1035	7	0	6680	122	1035	119	996	0.119478	111	128	3	39	0.0376812	25	14	74523552	74551196	1035	199	7	0	6680	22	199	21	170	0.123529	21	23	1	29
PAX6	807	807	-807	-5.77515	-6.42767	4.74507	0.738225	-6.34765e-05	-6.30275	-25.3519	0	0	-6.34765e-05	-6.30275	-24.5604	3.36504e-133	2.0616e-131	976	30	9	14776	954	976	890	907	0.981257	106	106	64	69	0.0706967	69	11	31806339	31839509	976	169	30	4	14776	168	169	153	154	0.993506	15	15	15	15
NREP	1015	1015	-1015	-3.22588	-3.28728	10.2992	3.13305	-8.14125e-05	-3.52058	-25.0644	0	0	-8.14125e-05	-3.52058	-24.4615	3.81685e-132	2.33592e-130	1471	23	2	9337	187	1471	106	1244	0.085209	53	78	81	227	0.154317	51	5	110998317	111333161	1471	456	23	1	9337	34	456	15	413	0.0363196	8	11	19	43
MYT1	827	827	-827	-5.19797	-7.37272	8.01633	1.0873	-6.52037e-05	-5.67284	-25.2183	0	0	-6.52037e-05	-5.67284	-24.4586	4.09672e-132	2.50455e-130	1024	3	2	5863	1012	1024	607	608	0.998355	74	74	405	416	0.40625	26	20	62783143	62873604	1024	197	3	1	5863	188	197	90	90	1	3	3	98	107
ATP2B1	1382	1382	-1382	-2.08138	-2.52236	20.1421	7.98541	-0.000115102	-2.27153	-24.7894	0	0	-0.000115102	-2.27153	-24.3724	3.37084e-131	2.0586e-129	2660	11	6	9491	1471	2660	1314	2473	0.531338	232	235	157	187	0.0703008	40	12	89981827	90103077	2660	1278	11	4	9491	673	1278	475	1070	0.443925	117	117	198	208
PCLO	1305	1305	-1305	-2.21395	-3.12614	7.00013	2.23922	-0.000107836	-2.41621	-24.7946	0	0	-0.000107836	-2.41621	-24.3499	5.82995e-131	3.55664e-129	2380	8	5	22870	2352	2380	2071	2071	1	97	97	281	309	0.129832	39	7	82383328	82792246	2380	1075	8	4	22870	1048	1075	723	723	1	13	13	325	352
SLC6A17	1572	1572	-1572	-1.82911	-2.00423	38.8024	19.3603	-0.000133788	-1.99622	-24.6892	0	0	-0.000133788	-1.99622	-24.3335	8.69564e-131	5.29929e-129	3468	2	2	6644	3273	3468	3160	3335	0.947526	163	165	113	133	0.0383506	14	1	110693107	110744824	3468	1896	2	1	6644	1858	1896	1785	1816	0.98293	12	12	73	80
DDX6	841	841	-841	-4.7713	-9.29053	7.78888	0.838367	-6.64542e-05	-5.20719	-25.0343	0	0	-6.64542e-05	-5.20719	-24.304	1.78719e-130	1.088e-128	1064	7	5	9885	971	1064	917	996	0.920683	120	132	54	68	0.0639098	25	11	118620033	118661858	1064	223	7	3	9885	208	223	111	117	0.948718	10	10	97	106
DMXL2	815	815	-815	-5.17949	-9.45483	4.89893	0.51814	-6.42632e-05	-5.65267	-25.019	0	0	-6.42632e-05	-5.65267	-24.2663	4.47693e-130	2.72258e-128	1010	14	2	13807	440	1010	385	875	0.44	162	168	55	135	0.133663	70	15	51739907	51915030	1010	195	14	0	13807	113	195	34	101	0.336634	19	19	79	94
PCBP4	1179	1179	-1179	-2.4793	-2.36245	30.5979	12.9518	-9.62967e-05	-2.7058	-24.7144	0	0	-9.62967e-05	-2.7058	-24.2227	1.28936e-129	7.83284e-128	1976	19	0	3686	1077	1976	1063	1459	0.728581	185	292	14	517	0.26164	46	3	51991469	52002426	1976	797	19	0	3686	601	797	578	674	0.857567	50	77	23	123
KCNJ12	820	820	-820	-5.01961	-6.14571	12.4108	2.01942	-6.47079e-05	-5.47819	-24.9551	0	0	-6.47079e-05	-5.47819	-24.2129	1.63629e-129	9.92997e-128	1024	2	1	5612	1001	1024	881	901	0.977802	14	14	120	123	0.120117	5	17	21279508	21323179	1024	204	2	1	5612	202	204	160	160	1	0	0	42	44
ARVCF	846	846	-846	-4.58475	-4.82996	11.8683	2.45723	-6.69248e-05	-5.0036	-24.9133	0	0	-6.69248e-05	-5.0036	-24.1981	2.3388e-129	1.41783e-127	1082	12	4	5621	1081	1082	863	863	1	136	136	218	219	0.202403	39	22	19957418	20004331	1082	236	12	3	5621	235	236	195	195	1	35	35	40	41
MLC1	1136	1136	-1136	-2.59775	-2.86992	32.8314	11.4398	-9.24162e-05	-2.83507	-24.695	0	0	-9.24162e-05	-2.83507	-24.1844	3.25651e-129	1.9721e-127	1847	9	4	4297	1844	1847	1825	1825	1	202	202	19	22	0.0119112	28	22	50497819	50524331	1847	711	9	1	4297	707	711	694	694	1	40	40	13	17
SPAG9	1389	1389	-1389	-2.03502	-2.74493	16.11	5.86901	-0.000116057	-2.22094	-24.5775	0	0	-0.000116057	-2.22094	-24.1742	4.17702e-129	2.5269e-127	2731	21	7	11948	2613	2731	2426	2490	0.974297	320	320	187	241	0.0882461	72	17	49039534	49198226	2731	1342	21	8	11948	1232	1342	982	990	0.991919	82	82	250	352
KIAA1109	1191	1191	-1191	-2.43321	-2.87949	6.94474	2.41179	-9.74443e-05	-2.6555	-24.6558	0	0	-9.74443e-05	-2.6555	-24.1731	4.28434e-129	2.58912e-127	2022	17	4	20470	2015	2022	1839	1839	1	328	328	176	183	0.0905045	119	4	123073487	123283913	2022	831	17	1	20470	822	831	697	697	1	89	89	125	134
DDX3X	1192	1192	-1192	-2.42243	-2.70616	21.8073	8.0584	-9.75669e-05	-2.64374	-24.6222	0	0	-9.75669e-05	-2.64374	-24.142	9.09186e-129	5.48865e-127	2030	6	3	6689	1754	2030	1620	1887	0.858506	207	226	134	143	0.0704433	28	X	41192650	41223725	2030	838	6	3	6689	697	838	628	761	0.82523	48	50	69	77
C16orf11	592	592	-592	-99.6667	-133.418	17.0581	0.127854	-4.58018e-05	-108.772	-25.186	0	0	-4.58018e-05	-108.772	-24.1284	1.2682e-128	7.64799e-127	598	1	1	2216	598	598	489	489	1	9	9	109	109	0.182274	3	16	610421	615528	598	6	1	1	2216	6	6	4	4	1	1	1	2	2
NSG1	915	915	-915	-3.69118	-4.33996	21.176	4.87931	-7.29317e-05	-4.02839	-24.6797	0	0	-7.29317e-05	-4.02839	-24.039	1.09201e-127	6.57859e-126	1255	10	3	4355	453	1255	406	1193	0.340319	94	96	47	62	0.0494024	28	4	4349866	4420785	1255	340	10	0	4355	111	340	76	300	0.253333	18	19	35	40
SEPT4	2020	2020	-2020	-1.48027	-1.61527	74.5388	46.1463	-0.000183367	-1.6155	-24.2668	0	0	-0.000183367	-1.6155	-24.019	1.76656e-127	1.06312e-125	6226	28	1	6350	1452	6226	1452	6123	0.237139	1452	1523	0	103	0.0165435	63	17	56597610	56618179	6226	4206	28	3	6350	945	4206	945	4137	0.228426	945	994	0	69
DNM3	1502	1502	-1502	-1.85829	-3.49015	17.3872	4.98179	-0.000127432	-2.02805	-24.3522	0	0	-0.000127432	-2.02805	-23.994	3.22242e-127	1.93724e-125	3252	8	3	11346	1079	3252	586	2552	0.229624	194	196	493	700	0.215252	34	1	171810620	172387606	3252	1750	8	4	11346	910	1750	57	798	0.0714286	18	18	853	952
CPEB4	999	999	-999	-3.09434	-3.9547	10.1444	2.56515	-8.03116e-05	-3.37703	-24.5603	0	0	-8.03116e-05	-3.37703	-23.9847	4.03112e-127	2.42089e-125	1476	10	6	10272	1468	1476	1347	1348	0.999258	66	66	121	128	0.0867209	26	5	173315282	173388979	1476	477	10	2	10272	475	477	372	372	1	4	4	103	105
PPAP2B	906	906	-906	-3.71257	-5.13161	16.8468	3.28295	-7.21971e-05	-4.05175	-24.5936	0	0	-7.21971e-05	-4.05175	-23.9532	8.5944e-127	5.15601e-125	1240	5	1	5286	1216	1240	1152	1152	1	63	63	64	88	0.0709677	16	1	56960418	57110974	1240	334	5	1	5286	319	334	245	245	1	9	9	74	89
GPRIN3	668	668	-668	-10.5429	-12.7952	3.45712	0.270188	-5.20909e-05	-11.506	-24.7659	0	0	-5.20909e-05	-11.506	-23.8734	5.82004e-126	3.48798e-124	738	2	1	15205	738	738	680	680	1	0	0	58	58	0.0785908	3	4	90157536	90229161	738	70	2	1	15205	70	70	58	58	1	0	0	12	12
AGAP2	1740	1740	-1740	-1.62545	-1.7348	61.0442	35.1881	-0.000152508	-1.77395	-24.1192	0	0	-0.000152508	-1.77395	-23.8273	1.74664e-125	1.04569e-123	4522	4	2	5292	2666	4522	2517	4179	0.602297	604	608	149	343	0.0758514	25	12	58118979	58135940	4522	2782	4	1	5292	1331	2782	1256	2629	0.477748	318	325	75	153
GLUD1	1327	1327	-1327	-2.07103	-2.38149	47.8364	20.0867	-0.000110598	-2.26023	-24.2321	0	0	-0.000110598	-2.26023	-23.8266	1.77776e-125	1.06322e-123	2566	6	3	4027	1484	2566	1424	2492	0.571429	165	405	60	74	0.0288387	25	10	88810242	88854623	2566	1239	6	1	4027	960	1239	883	1142	0.773205	63	130	77	97
RP11-958N24.1	868	868	-868	-3.9726	-6.05264	10.9219	1.80449	-6.89879e-05	-4.33553	-24.4677	0	0	-6.89879e-05	-4.33553	-23.8086	2.72985e-125	1.63094e-123	1160	3	1	6830	48	1160	43	965	0.0445596	4	175	5	195	0.168103	36	16	15005407	15029565	1160	292	3	1	6830	13	292	6	174	0.0344828	0	33	7	118
EIF4G2	1785	1785	-1785	-1.58505	-1.72535	42.9249	24.8789	-0.000157727	-1.72986	-24.0052	0	0	-0.000157727	-1.72986	-23.7268	1.91346e-124	1.14201e-122	4836	31	4	8655	2264	4836	2249	4806	0.467957	919	940	15	30	0.00620347	90	11	10818596	10830657	4836	3051	31	2	8655	693	3051	689	3040	0.226645	332	345	4	11
KIF5C	2383	2383	-2383	-1.31812	-1.69732	68.3321	40.2588	-0.000232685	-1.43853	-23.8705	0	0	-0.000232685	-1.43853	-23.6841	5.27501e-124	3.14502e-122	9874	7	4	9221	8775	9874	8058	8151	0.98859	936	936	717	1723	0.174499	36	2	149632818	149883273	9874	7491	7	4	9221	5761	7491	5218	5241	0.995612	307	307	543	2250
HBB	792	792	-792	-4.71831	-5.14936	65.8938	12.7965	-6.26017e-05	-5.14936	-24.2417	0	0	-6.26017e-05	-5.14936	-23.5377	1.68602e-122	1.00419e-120	1005	4	2	1179	902	1005	902	1005	0.897512	111	114	0	0	0	11	11	5246693	5250625	1005	213	4	1	1179	186	213	186	213	0.873239	16	16	0	0
PLEKHG5	1105	1105	-1105	-2.50136	-3.28205	18.2862	5.57157	-9.01816e-05	-2.72988	-24.0089	0	0	-9.01816e-05	-2.72988	-23.5276	2.13544e-122	1.27055e-120	1841	14	6	6954	1823	1841	1641	1645	0.997568	273	273	182	196	0.106464	42	1	6526151	6580121	1841	736	14	5	6954	727	736	544	547	0.994516	79	79	183	189
LINC00599	1405	1405	-1405	-1.89206	-2.20718	54.0796	24.5016	-0.000118801	-2.06492	-23.7906	0	0	-0.000118801	-2.06492	-23.4325	2.00042e-121	1.18899e-119	2980	4	4	3868	2980	2980	2706	2706	1	25	25	274	274	0.0919463	11	8	9757573	9762876	2980	1575	4	4	3868	1575	1575	1338	1338	1	13	13	237	237
ZNF663P	611	611	-611	-15.5476	-7.48359	1.36315	0.182152	-4.75035e-05	-16.968	-24.3517	0	0	-4.75035e-05	-16.968	-23.4243	2.43046e-121	1.44311e-119	653	1	1	2722	530	653	12	48	0.25	0	0	518	605	0.926493	4	20	45042866	45087915	653	42	1	1	2722	39	42	5	7	0.714286	0	0	34	35
TMEM151B	1487	1487	-1487	-1.79519	-1.90888	40.5699	21.2533	-0.000127049	-1.95919	-23.7508	0	0	-0.000127049	-1.95919	-23.4172	2.866e-121	1.69997e-119	3357	2	1	5459	275	3357	94	2865	0.0328098	26	29	181	492	0.146559	5	6	44238202	44275243	3357	1870	2	1	5459	71	1870	22	1638	0.013431	6	8	49	232
FGFR1	1099	1099	-1099	-2.48514	-3.13663	9.30817	2.96757	-8.97437e-05	-2.71217	-23.8831	0	0	-8.97437e-05	-2.71217	-23.4069	3.64755e-121	2.16134e-119	1839	40	7	12698	1677	1839	1419	1529	0.928058	198	198	258	310	0.16857	101	8	38268655	38326352	1839	740	40	5	12698	699	740	514	532	0.966165	55	55	185	208
SECISBP2L	1177	1177	-1177	-2.27243	-2.77294	17.7016	6.38369	-9.69704e-05	-2.48004	-23.8204	0	0	-9.69704e-05	-2.48004	-23.3822	6.51553e-121	3.85678e-119	2102	11	2	8699	2090	2102	1992	1992	1	120	120	98	110	0.0523311	41	15	49280672	49338760	2102	925	11	3	8699	918	925	784	784	1	10	10	134	141
SYT4	1264	1264	-1264	-2.09437	-2.27059	41.8655	18.4382	-0.000105184	-2.28571	-23.7789	0	0	-0.000105184	-2.28571	-23.3762	7.49355e-121	4.43117e-119	2419	8	2	4437	2419	2419	2403	2403	1	73	73	16	16	0.0066143	22	18	40847842	40857615	2419	1155	8	1	4437	1155	1155	1155	1155	1	4	4	0	0
VAT1L	1001	1001	-1001	-2.82332	-3.47839	26.0851	7.49918	-8.09321e-05	-3.08125	-23.8739	0	0	-8.09321e-05	-3.08125	-23.3481	1.44567e-120	8.53996e-119	1550	2	1	4137	1515	1550	1395	1396	0.999284	91	92	120	154	0.0993548	10	16	77822426	78014004	1550	549	2	1	4137	518	549	438	438	1	8	8	80	111
ITM2C	1867	1867	-1867	-1.50175	-1.64118	164.197	100.048	-0.000168402	-1.63894	-23.5918	0	0	-0.000168402	-1.63894	-23.3439	1.5943e-120	9.4083e-119	5588	9	2	2611	5586	5588	5546	5546	1	494	494	40	42	0.00751611	19	2	231729353	231743963	5588	3721	9	3	2611	3720	3721	3688	3688	1	226	226	32	33
PRKACB	1563	1563	-1563	-1.71078	-1.88395	40.8164	21.6653	-0.000135053	-1.86707	-23.642	0	0	-0.000135053	-1.86707	-23.332	2.10629e-120	1.2417e-118	3762	16	5	6676	3730	3762	3525	3525	1	213	213	205	237	0.0629984	38	1	84543744	84704181	3762	2199	16	0	6676	2168	2199	2042	2042	1	22	22	126	157
PHLDB1	1380	1380	-1380	-1.90849	-2.28335	9.25321	4.05247	-0.000116506	-2.08285	-23.6899	0	0	-0.000116506	-2.08285	-23.3295	2.23347e-120	1.31533e-118	2899	27	15	21988	2446	2899	2203	2632	0.837006	278	278	243	267	0.0921007	74	11	118477154	118528741	2899	1519	27	13	21988	1166	1519	919	1258	0.730525	118	118	247	261
PLEKHH1	1281	1281	-1281	-2.04571	-2.407	13.7282	5.70344	-0.000106951	-2.2326	-23.6643	0	0	-0.000106951	-2.2326	-23.2737	8.22278e-120	4.83762e-118	2506	17	9	10817	1589	2506	1047	1921	0.545029	247	249	542	585	0.23344	64	14	68000017	68056329	2506	1225	17	8	10817	628	1225	303	871	0.347876	82	82	325	354
PMP2	762	762	-762	-4.86802	-5.36164	20.5254	3.82819	-6.01791e-05	-5.31275	-23.9203	0	0	-6.01791e-05	-5.31275	-23.2171	3.07425e-119	1.8068e-117	959	2	1	3608	60	959	60	958	0.0626305	60	63	0	1	0.00104275	6	8	82352560	82359758	959	197	2	1	3608	6	197	6	195	0.0307692	6	6	0	2
PKM	2450	2450	-2450	-1.26911	-1.39361	103.49	74.2605	-0.000248302	-1.38506	-23.3557	0	0	-0.000248302	-1.38506	-23.1919	5.5066e-119	3.23306e-117	11554	25	13	8572	10803	11554	10731	11476	0.935082	1484	1545	72	78	0.00675091	56	15	72491369	72524164	11554	9104	25	8	8572	8729	9104	8621	8987	0.959275	708	733	108	117
FOXN3	1113	1113	-1113	-2.37918	-4.35296	9.78101	2.24698	-9.12595e-05	-2.59654	-23.6183	0	0	-9.12595e-05	-2.59654	-23.1649	1.03155e-118	6.05033e-117	1920	18	1	11033	1441	1920	1136	1396	0.813754	22	26	305	524	0.272917	45	14	89591214	90085493	1920	807	18	0	11033	575	807	281	350	0.802857	1	1	294	457
NMNAT2	1421	1421	-1421	-1.83002	-2.54247	29.5076	11.6059	-0.000120925	-1.99721	-23.48	0	0	-0.000120925	-1.99721	-23.1415	1.77593e-118	1.04058e-116	3133	4	2	7165	3098	3133	2732	2735	0.998903	157	157	366	398	0.127035	16	1	183217371	183387737	3133	1712	4	3	7165	1663	1712	1173	1174	0.999148	17	17	490	538
PER3	925	925	-925	-3.11187	-4.69738	11.2406	2.39295	-7.43389e-05	-3.39616	-23.6736	0	0	-7.43389e-05	-3.39616	-23.1168	3.15105e-118	1.84443e-116	1363	6	4	7104	710	1363	537	1033	0.519845	107	113	173	330	0.242113	34	1	7844379	7905237	1363	438	6	2	7104	152	438	78	240	0.325	14	15	74	198
RTN4	2203	2203	-2203	-1.33929	-1.47837	95.0508	64.2942	-0.000212313	-1.46164	-23.2876	0	0	-0.000212313	-1.46164	-23.0979	4.87053e-118	2.84803e-116	8696	16	9	6642	8668	8696	8164	8167	0.999633	744	744	504	529	0.0608326	33	2	55199324	55339757	8696	6493	16	5	6642	6461	6493	6027	6029	0.999668	262	262	434	464
DNER	1323	1323	-1323	-1.94703	-2.44006	50.2907	20.6104	-0.000111311	-2.1249	-23.4461	0	0	-0.000111311	-2.1249	-23.0806	7.27928e-118	4.25223e-116	2720	2	2	3935	2668	2720	2558	2560	0.999219	355	356	110	160	0.0588235	15	2	230222344	230579274	2720	1397	2	2	3935	1326	1397	1145	1145	1	86	86	181	252
TMEM144	1088	1088	-1088	-2.42595	-3.56651	14.0755	3.94657	-8.90422e-05	-2.64758	-23.5372	0	0	-8.90422e-05	-2.64758	-23.0776	7.80472e-118	4.55457e-116	1851	17	7	9243	1820	1851	1683	1683	1	235	235	137	168	0.0907618	41	4	159122755	159176563	1851	763	17	6	9243	739	763	511	515	0.992233	31	31	228	248
TPCN1	1035	1035	-1035	-2.58257	-3.09461	13.1347	4.24436	-8.42398e-05	-2.81851	-23.5202	0	0	-8.42398e-05	-2.81851	-23.0362	2.03081e-117	1.18392e-115	1689	23	6	8728	1677	1689	1483	1483	1	203	203	194	206	0.121966	75	12	113658854	113736390	1689	654	23	6	8728	645	654	523	523	1	28	28	122	131
KLF9	998	998	-998	-2.71773	-3.14664	22.8254	7.25389	-8.09073e-05	-2.96601	-23.5271	0	0	-8.09073e-05	-2.96601	-23.0233	2.73047e-117	1.5902e-115	1579	1	1	5185	1574	1579	1531	1531	1	9	9	43	48	0.030399	2	9	72999502	73029540	1579	581	1	1	5185	579	581	531	531	1	2	2	48	50
RCAN3	616	616	-616	-10.9355	-20.0186	7.12637	0.355987	-4.80194e-05	-11.9345	-23.856	0	0	-4.80194e-05	-11.9345	-22.991	5.76507e-117	3.35413e-115	678	7	1	6964	367	678	336	642	0.523364	8	8	31	36	0.0530973	17	1	24829386	24867530	678	62	7	1	6964	37	62	12	35	0.342857	0	0	25	27
QKI	1743	1743	-1743	-1.53896	-2.23359	20.7142	9.27397	-0.000155665	-1.67956	-23.2193	0	0	-0.000155665	-1.67956	-22.9638	1.07545e-116	6.25072e-115	4977	17	5	17368	4959	4977	4646	4654	0.998281	218	218	313	323	0.0648985	40	6	163835031	163999628	4977	3234	17	7	17368	3205	3234	2266	2274	0.996482	53	53	939	960
SLC22A31	528	528	-528	-529	-343.778	10.2614	0.0298488	-4.08221e-05	-577.328	-23.9636	0	0	-4.08221e-05	-577.328	-22.9424	1.76295e-116	1.02363e-114	529	5	3	2373	529	529	315	315	1	26	26	214	214	0.404537	18	16	89262405	89268072	529	1	5	1	2373	1	1	1	1	1	0	0	0	0
PPP3R1	1141	1141	-1141	-2.24699	-2.58804	45.3516	17.5235	-9.41228e-05	-2.45227	-23.3377	0	0	-9.41228e-05	-2.45227	-22.913	3.45809e-116	2.00586e-114	2056	3	1	3363	79	2056	79	1973	0.0400405	79	134	0	83	0.0403696	10	2	68405988	68483369	2056	915	3	1	3363	25	915	25	832	0.0300481	25	38	0	83
S100B	1350	1350	-1350	-1.88178	-2.03855	150.974	74.0598	-0.000114265	-2.05369	-23.25	0	0	-0.000114265	-2.05369	-22.9024	4.41014e-116	2.55554e-114	2881	3	2	1448	2879	2881	2826	2828	0.999293	196	197	53	53	0.0183964	6	21	48018874	48025121	2881	1531	3	2	1448	1529	1531	1514	1514	1	107	107	15	17
SREBF2	1673	1673	-1673	-1.57275	-1.79967	42.1975	23.4474	-0.000148228	-1.71643	-23.111	0	0	-0.000148228	-1.71643	-22.8465	1.58686e-115	9.18614e-114	4594	8	7	7531	4510	4594	4059	4111	0.987351	509	509	451	483	0.105137	38	22	42229108	42303312	4594	2921	8	6	7531	2874	2921	2480	2493	0.994785	174	174	394	428
SBF1	1613	1613	-1613	-1.61518	-1.78041	33.2968	18.7018	-0.000141655	-1.76274	-23.1213	0	0	-0.000141655	-1.76274	-22.8444	1.66563e-115	9.63247e-114	4235	9	5	9442	4063	4235	3896	4067	0.957954	773	822	167	168	0.0396694	60	22	50883428	50913454	4235	2622	9	5	9442	2495	2622	2367	2493	0.949458	491	538	128	129
MADD	1484	1484	-1484	-1.71864	-1.97704	29.6234	14.9837	-0.000128079	-1.87565	-23.1035	0	0	-0.000128079	-1.87565	-22.7985	4.75786e-115	2.74876e-113	3549	22	8	8353	3520	3549	3201	3201	1	606	606	319	348	0.0980558	70	11	47290711	47351582	3549	2065	22	5	8353	2020	2065	1767	1767	1	216	216	253	298
ABLIM3	807	807	-807	-3.84155	-4.08678	9.4271	2.30673	-6.42207e-05	-4.1925	-23.4059	0	0	-6.42207e-05	-4.1925	-22.7858	6.36978e-115	3.67634e-113	1091	12	0	7216	195	1091	177	880	0.201136	154	157	18	211	0.193401	44	5	148521045	148640105	1091	284	12	0	7216	38	284	31	235	0.131915	27	27	7	49
SEL1L3	709	709	-709	-5.37654	-6.8978	6.72508	0.97496	-5.58556e-05	-5.86773	-23.4864	0	0	-5.58556e-05	-5.86773	-22.7704	9.05632e-115	5.22166e-113	871	13	4	7483	850	871	651	651	1	134	134	199	220	0.252583	45	4	25749054	25865382	871	162	13	2	7483	149	162	103	103	1	6	6	46	59
MBP	1723	1723	-1723	-1.019	-1.11198	382.487	343.97	-0.0007201	-1.11209	-22.8187	0	0	-0.0007201	-1.11209	-22.7664	9.89943e-115	5.70209e-113	92422	48	19	18615	22772	92422	22470	92106	0.243958	5435	5479	302	316	0.0034191	102	18	74690782	74845639	92422	90699	48	15	18615	16527	90699	16245	90398	0.179705	3886	3917	282	301
GNB1	2087	2087	-2087	-1.35834	-1.61054	93.6565	58.1523	-0.000199017	-1.48244	-22.955	0	0	-0.000199017	-1.48244	-22.7612	1.11401e-114	6.41033e-113	7911	7	7	6296	7841	7911	7588	7628	0.994756	1143	1183	253	283	0.035773	24	1	1716728	1822495	7911	5824	7	6	6296	5738	5824	5151	5169	0.996518	403	420	587	655
DCTN1	1963	1963	-1963	-1.40819	-1.54176	49.4293	32.0603	-0.000182863	-1.53684	-22.9687	0	0	-0.000182863	-1.53684	-22.7577	1.20712e-114	6.93921e-113	6772	26	6	10439	4644	6772	4570	6675	0.684644	1138	1437	74	97	0.0143237	81	2	74588280	74619214	6772	4809	26	7	10439	2259	4809	2196	4725	0.464762	519	861	63	84
SRRM2	2059	2059	-2059	-1.36611	-1.52062	43.5783	28.6582	-0.000195558	-1.49091	-22.9157	0	0	-0.000195558	-1.49091	-22.7196	2.87623e-114	1.65177e-112	7683	29	11	13265	7482	7683	7416	7478	0.991709	373	373	66	205	0.0266823	73	16	2802329	2822539	7683	5624	29	10	13265	5367	5624	5291	5367	0.985839	351	352	76	257
CPLX2	2488	2488	-2488	-1.23131	-1.33973	141.439	105.573	-0.000261929	-1.3438	-22.8593	0	0	-0.000261929	-1.3438	-22.7136	3.29377e-114	1.88968e-112	13244	10	9	7099	13238	13244	12987	12989	0.999846	191	191	251	255	0.019254	25	5	175223312	175311023	13244	10756	10	5	7099	10746	10756	10577	10581	0.999622	57	58	169	175
TRPM3	992	992	-992	-2.63427	-6.3856	3.20281	0.501568	-8.06117e-05	-2.87493	-23.1955	0	0	-8.06117e-05	-2.87493	-22.7106	3.53249e-114	2.02463e-112	1599	18	2	19912	1533	1599	825	825	1	46	46	708	774	0.484053	48	9	73143978	74061820	1599	607	18	1	19912	569	607	141	141	1	3	3	428	466
SNHG14	2209	2209	-2209	-1.31174	-1.63294	5.37056	3.28889	-0.000216614	-1.43158	-22.8791	0	0	-0.000216614	-1.43158	-22.7027	4.22332e-114	2.41818e-112	9295	22	18	31551	3116	9295	1715	2192	0.782391	367	380	1401	7103	0.764174	169	15	25223729	25664609	9295	7086	22	13	31551	2917	7086	1011	1465	0.690102	191	199	1906	5621
CDH15	518	518	-518	-260	-404.894	6.19687	0.0153049	-4.00555e-05	-283.753	-23.6931	0	0	-4.00555e-05	-283.753	-22.687	6.05163e-114	3.46159e-112	520	3	3	4628	519	520	371	371	1	53	53	148	149	0.286538	16	16	89238174	89261900	520	2	3	1	4628	2	2	1	1	1	0	0	1	1
RP11-1212A22.1	806	806	-806	-3.76976	-9.42933	4.78913	0.507897	-6.41887e-05	-4.11415	-23.2845	0	0	-6.41887e-05	-4.11415	-22.6734	8.23836e-114	4.70776e-112	1097	7	0	6973	24	1097	15	432	0.0347222	6	77	9	665	0.606199	41	16	18428256	18488396	1097	291	7	0	6973	4	291	2	50	0.04	1	8	2	241
MTPN	1080	1080	-1080	-2.32841	-2.54968	38.2723	15.0106	-8.87473e-05	-2.54113	-23.0571	0	0	-8.87473e-05	-2.54113	-22.6231	2.57675e-113	1.47026e-111	1893	2	2	3775	235	1893	214	1869	0.1145	49	49	21	24	0.0126783	6	7	135611508	135662101	1893	813	2	2	3775	41	813	28	800	0.035	6	6	13	13
CLVS2	857	857	-857	-3.30376	-4.57349	7.84128	1.71451	-6.86552e-05	-3.60559	-23.189	0	0	-6.86552e-05	-3.60559	-22.6231	2.57797e-113	1.47026e-111	1229	2	1	11485	1227	1229	1165	1165	1	26	26	62	64	0.0520749	8	6	123317115	123394072	1229	372	2	1	11485	370	372	278	278	1	0	0	92	94
NSF	1782	1782	-1782	-1.48516	-2.09909	68.1815	32.4814	-0.00016152	-1.62084	-22.8509	0	0	-0.00016152	-1.62084	-22.616	3.02503e-113	1.72352e-111	5455	9	2	5009	3284	5455	3214	4418	0.727478	401	737	70	1037	0.190101	39	17	44668034	44834830	5455	3673	9	3	5009	2164	3673	2113	2297	0.919896	85	140	51	1376
GPR37L1	969	969	-969	-2.6911	-3.00025	17.9996	5.99937	-7.86137e-05	-2.93695	-23.1021	0	0	-7.86137e-05	-2.93695	-22.6111	3.38326e-113	1.92572e-111	1542	1	1	6588	1510	1542	1502	1534	0.97914	12	12	8	8	0.00518807	2	1	202091985	202102720	1542	573	1	1	6588	557	573	542	558	0.971326	3	3	15	15
SV2B	1601	1601	-1601	-1.5994	-2.01102	24.0646	11.9664	-0.000141045	-1.74552	-22.8787	0	0	-0.000141045	-1.74552	-22.6092	3.53201e-113	2.00841e-111	4272	6	4	12454	4243	4272	3873	3877	0.998968	192	192	370	395	0.0924625	25	15	91643179	91844539	4272	2671	6	5	12454	2639	2671	2102	2104	0.999049	22	22	537	567
ARHGEF12	1280	1280	-1280	-1.92219	-2.43314	8.14893	3.34914	-0.000107929	-2.0978	-22.904	0	0	-0.000107929	-2.0978	-22.5524	1.2756e-112	7.24635e-111	2668	13	7	23687	2644	2668	2484	2497	0.994794	261	261	160	171	0.064093	61	11	120207786	120360645	2668	1388	13	8	23687	1369	1388	1113	1120	0.99375	29	30	256	268
FAM168A	1393	1393	-1393	-1.77561	-2.60568	27.6976	10.6297	-0.000119304	-1.93783	-22.8377	0	0	-0.000119304	-1.93783	-22.5217	2.54902e-112	1.44661e-110	3189	4	2	7823	2537	3189	2303	2803	0.82162	79	84	234	386	0.121041	13	11	73111531	73309234	3189	1796	4	2	7823	1562	1796	1107	1174	0.94293	3	4	455	622
SEPT2	1251	1251	-1251	-1.95715	-2.22751	24.4857	10.9924	-0.000105163	-2.13595	-22.8617	0	0	-0.000105163	-2.13595	-22.5031	3.88543e-112	2.20288e-110	2558	44	9	7378	1834	2558	1640	2337	0.701754	240	262	194	221	0.0863956	96	2	242254514	242293442	2558	1307	44	4	7378	962	1307	818	1145	0.71441	53	59	144	162
ABHD2	1028	1028	-1028	-2.43978	-3.0022	11.5524	3.84796	-8.4087e-05	-2.66267	-22.9311	0	0	-8.4087e-05	-2.66267	-22.4811	6.37631e-112	3.61155e-110	1742	11	3	10345	1423	1742	1291	1546	0.835058	46	46	132	196	0.112514	34	15	89630689	89745591	1742	714	11	2	10345	522	714	397	562	0.706406	2	2	125	152
SHF	718	718	-718	-4.79894	-5.6023	10.9461	1.95387	-5.6726e-05	-5.23736	-23.1567	0	0	-5.6726e-05	-5.23736	-22.4797	6.58805e-112	3.72783e-110	907	12	2	4894	354	907	329	693	0.474747	83	90	25	214	0.235943	33	15	45459411	45493373	907	189	12	0	4894	86	189	79	135	0.585185	14	14	7	54
PKIB	616	616	-616	-8.42169	-27.9595	12.7182	0.45488	-4.81553e-05	-9.19107	-23.2722	0	0	-4.81553e-05	-9.19107	-22.4692	8.33713e-112	4.71292e-110	699	9	4	3270	662	699	538	538	1	42	42	124	161	0.230329	24	6	122793075	123047518	699	83	9	1	3270	53	83	21	21	1	1	1	32	62
EXPH5	571	571	-571	-13.413	-24.5793	3.69294	0.150246	-4.44372e-05	-14.6384	-23.3231	0	0	-4.44372e-05	-14.6384	-22.4511	1.25283e-111	7.07527e-110	617	8	1	10843	610	617	515	518	0.994208	9	9	95	99	0.160454	18	11	108376157	108464465	617	46	8	0	10843	46	46	23	23	1	0	0	23	23
AP2B1	1567	1567	-1567	-1.6076	-1.81741	39.6079	21.7935	-0.000137821	-1.75447	-22.7151	0	0	-0.000137821	-1.75447	-22.4452	1.42868e-111	8.06046e-110	4146	19	1	7797	3739	4146	3640	3995	0.911139	332	375	99	151	0.0364206	60	17	33905064	34053436	4146	2579	19	1	7797	2488	2579	2349	2399	0.979158	60	65	139	180
COL27A1	832	832	-832	-3.37714	-4.79723	5.58712	1.16466	-6.65803e-05	-3.68567	-22.989	0	0	-6.65803e-05	-3.68567	-22.4207	2.4824e-111	1.39918e-109	1182	8	8	13988	1176	1182	1010	1011	0.999011	219	219	166	171	0.14467	76	9	116917839	117074791	1182	350	8	3	13988	341	350	229	230	0.995652	27	27	112	120
HMGCS1	794	794	-794	-3.70068	-4.39459	17.3445	3.94679	-6.32804e-05	-4.03876	-23.0048	0	0	-6.32804e-05	-4.03876	-22.4067	3.39461e-111	1.91147e-109	1088	7	3	4702	740	1088	709	1055	0.672038	130	132	31	33	0.0303309	22	5	43289496	43313614	1088	294	7	2	4702	155	294	125	262	0.477099	26	26	30	32
PI4KA	1871	1871	-1871	-1.41922	-1.72788	39.1831	22.6769	-0.000173512	-1.54888	-22.5713	0	0	-0.000173512	-1.54888	-22.3603	9.61728e-111	5.41012e-109	6334	21	6	11407	4396	6334	4025	5782	0.696126	1137	1532	371	552	0.0871487	94	22	21061978	21213705	6334	4463	21	10	11407	2680	4463	2102	3652	0.575575	444	732	578	811
RP11-445F12.1	520	520	-520	-38.1429	-139.694	3.88942	0.0278425	-4.02878e-05	-41.6275	-23.2583	0	0	-4.02878e-05	-41.6275	-22.3096	2.99712e-110	1.68437e-108	534	4	4	2544	522	534	128	128	1	2	2	394	406	0.7603	11	17	35218934	35293960	534	14	4	1	2544	13	14	1	1	1	0	0	12	13
APBB1	1705	1705	-1705	-1.50088	-1.62318	70.6347	43.5161	-0.000153827	-1.638	-22.5347	0	0	-0.000153827	-1.638	-22.2982	3.85894e-110	2.1666e-108	5109	21	9	5194	5103	5109	4744	4746	0.999579	896	896	359	363	0.0710511	49	11	6416354	6440644	5109	3404	21	10	5194	3401	3404	3190	3191	0.999687	442	442	211	213
FN1	955	955	-955	-2.63248	-3.14773	6.45115	2.04946	-7.76091e-05	-2.87297	-22.7532	0	0	-7.76091e-05	-2.87297	-22.2777	6.0964e-110	3.41949e-108	1540	30	5	17315	1536	1540	1445	1445	1	284	284	91	95	0.0616883	90	2	216225162	216300895	1540	585	30	4	17315	580	585	501	501	1	96	96	79	84
GRINA	1331	1331	-1331	-1.81109	-1.9775	90.7927	45.9128	-0.000113508	-1.97655	-22.5873	0	0	-0.000113508	-1.97655	-22.2661	7.89855e-110	4.42602e-108	2972	10	1	2527	423	2972	423	2968	0.14252	423	444	0	4	0.0013459	26	8	145064225	145067583	2972	1641	10	1	2527	230	1641	230	1638	0.140415	230	240	0	3
PLCXD3	765	765	-765	-3.88679	-6.05394	8.81912	1.45676	-6.0851e-05	-4.24188	-22.8526	0	0	-6.0851e-05	-4.24188	-22.2435	1.30773e-109	7.32088e-108	1030	2	2	7731	1010	1030	882	882	1	8	8	128	148	0.143689	6	5	41307055	41510730	1030	265	2	0	7731	255	265	158	159	0.993711	0	0	97	106
API5	757	757	-757	-3.91154	-4.2267	15.1912	3.59411	-6.02002e-05	-4.26889	-22.7669	0	0	-6.02002e-05	-4.26889	-22.1583	8.70996e-109	4.87125e-107	1017	11	1	4651	267	1017	240	914	0.262582	58	110	27	103	0.101278	35	11	43333512	43366079	1017	260	11	0	4651	47	260	36	236	0.152542	8	26	11	24
KMT2A	975	975	-975	-2.4977	-3.15648	5.38753	1.70682	-7.95823e-05	-2.72588	-22.5395	0	0	-7.95823e-05	-2.72588	-22.0882	4.11689e-108	2.30024e-106	1626	15	1	21953	857	1626	777	1530	0.507843	108	109	80	96	0.0590406	64	11	118307204	118397539	1626	651	15	2	21953	201	651	99	529	0.187146	10	10	102	122
LIMA1	695	695	-695	-4.69681	-7.68435	6.28991	0.818535	-5.49416e-05	-5.1259	-22.6885	0	0	-5.49416e-05	-5.1259	-22.0308	1.46564e-107	8.18108e-106	883	16	5	6317	704	883	465	514	0.904669	32	32	239	369	0.417894	41	12	50569570	50677329	883	188	16	1	6317	153	188	71	73	0.972603	4	4	82	115
TSC2	1098	1098	-1098	-2.13782	-2.35776	12.3645	5.24417	-9.11223e-05	-2.33313	-22.3801	0	0	-9.11223e-05	-2.33313	-21.9927	3.39117e-107	1.8911e-105	2063	27	13	11116	2057	2063	1775	1778	0.998313	371	371	282	285	0.138148	93	16	2097465	2138716	2063	965	27	10	11116	957	965	822	823	0.998785	153	153	135	142
TOP2B	1066	1066	-1066	-2.2018	-2.44145	22.9898	9.41647	-8.81439e-05	-2.40295	-22.3536	0	0	-8.81439e-05	-2.40295	-21.9548	7.81065e-107	4.35145e-105	1953	9	3	5965	1945	1953	1774	1774	1	403	403	171	179	0.0916539	51	3	25639474	25706398	1953	887	9	1	5965	877	887	793	793	1	144	144	84	94
EFR3A	1030	1030	-1030	-2.2875	-2.72118	21.4616	7.88687	-8.47981e-05	-2.49648	-22.3471	0	0	-8.47981e-05	-2.49648	-21.9333	1.25275e-106	6.97254e-105	1830	8	1	6116	1822	1830	1698	1698	1	241	241	124	132	0.0721311	37	8	132916334	133025889	1830	800	8	1	6116	792	800	681	681	1	24	24	111	119
PFKM	1126	1126	-1126	-2.06226	-2.29615	22.1273	9.63671	-9.39015e-05	-2.25067	-22.2749	0	0	-9.39015e-05	-2.25067	-21.9039	2.39261e-106	1.3304e-104	2186	32	9	7284	2171	2186	2079	2085	0.997122	544	544	92	101	0.0462031	87	12	48498921	48540187	2186	1060	32	6	7284	1051	1060	989	991	0.997982	214	214	62	69
RAD21	948	948	-948	-2.52412	-2.95805	18.8137	6.36017	-7.73075e-05	-2.75471	-22.3157	0	0	-7.73075e-05	-2.75471	-21.8649	5.62489e-106	3.12468e-104	1570	10	3	6192	752	1570	703	1507	0.46649	189	196	49	63	0.0401274	32	8	117858173	117887105	1570	622	10	2	6192	250	622	188	556	0.338129	54	54	62	66
PRNP	1822	1822	-1822	-1.40265	-1.52746	171.036	111.974	-0.000170126	-1.53079	-22.0543	0	0	-0.000170126	-1.53079	-21.8535	7.222e-106	4.00419e-104	6347	4	2	2851	6345	6347	6308	6308	1	113	113	37	39	0.00614464	7	20	4666881	4682236	6347	4525	4	2	2851	4523	4525	4507	4507	1	16	16	16	18
SGK223	704	704	-704	-4.35238	-5.28481	12.6256	2.38904	-5.57797e-05	-4.75	-22.485	0	0	-5.57797e-05	-4.75	-21.8535	7.2182e-106	4.00419e-104	914	2	1	4892	909	914	798	799	0.998748	37	37	111	115	0.125821	8	8	8175257	8244008	914	210	2	1	4892	205	210	165	165	1	3	3	40	45
OGFRL1	524	524	-524	-17.375	-22.7439	4.44973	0.195645	-4.07134e-05	-18.9623	-22.6906	0	0	-4.07134e-05	-18.9623	-21.8157	1.65135e-105	9.147e-104	556	2	1	9051	26	556	26	521	0.049904	26	26	0	35	0.0629496	9	6	71998505	72018653	556	32	2	1	9051	5	32	5	25	0.2	5	5	0	7
CRTAM	505	505	-505	-27.5789	-99.9683	13.2353	0.132395	-3.91606e-05	-30.0985	-22.7115	0	0	-3.91606e-05	-30.0985	-21.8016	2.25083e-105	1.24557e-103	524	3	2	2675	510	524	451	458	0.984716	52	52	59	66	0.125954	14	11	122709207	122743347	524	19	3	0	2675	19	19	5	5	1	0	0	14	14
NDUFS1	1041	1041	-1041	-2.22327	-2.6184	11.55	4.41108	-8.59784e-05	-2.42638	-22.1866	0	0	-8.59784e-05	-2.42638	-21.7869	3.09484e-105	1.71099e-103	1892	10	3	12268	1174	1892	1121	1833	0.611566	199	199	53	59	0.0311839	33	2	206979540	207024327	1892	851	10	2	12268	609	851	526	764	0.688482	55	55	83	87
MAN2A2	1228	1228	-1228	-1.87154	-2.03649	19.2676	9.46117	-0.000104045	-2.04252	-22.1071	0	0	-0.000104045	-2.04252	-21.7788	3.69201e-105	2.03918e-103	2637	32	15	10002	2102	2637	1958	2493	0.785399	335	335	144	144	0.0546075	92	15	91445447	91465814	2637	1409	32	9	10002	826	1409	754	1336	0.564371	80	80	72	73
RAB37	722	722	-722	-3.95902	-5.54295	8.82105	1.5914	-5.73911e-05	-4.3207	-22.2973	0	0	-5.73911e-05	-4.3207	-21.6977	2.16193e-104	1.19294e-102	966	15	3	5074	855	966	577	579	0.996546	78	78	278	387	0.400621	37	17	72666716	72743474	966	244	15	0	5074	207	244	113	114	0.991228	5	5	94	130
TGOLN2	1153	1153	-1153	-1.97218	-2.15007	25.1776	11.7101	-9.6804e-05	-2.15235	-22.036	0	0	-9.6804e-05	-2.15235	-21.6872	2.71913e-104	1.49897e-102	2339	6	1	7077	2328	2339	2298	2305	0.996963	15	15	30	34	0.0145361	15	2	85545146	85555548	2339	1186	6	2	7077	1184	1186	1169	1170	0.999145	3	3	15	16
DDB1	1182	1182	-1182	-1.92416	-2.14455	13.0777	6.09809	-9.96476e-05	-2.09995	-22.0218	0	0	-9.96476e-05	-2.09995	-21.6833	2.95793e-104	1.62906e-102	2461	26	11	13950	2392	2461	2348	2360	0.994915	506	506	44	101	0.0410402	79	11	61066922	61110068	2461	1279	26	10	13950	1257	1279	1195	1201	0.995004	180	180	62	78
TNPO2	1322	1322	-1322	-1.73979	-1.929	33.2788	17.2518	-0.000113757	-1.89873	-21.973	0	0	-0.000113757	-1.89873	-21.6776	3.34625e-104	1.84117e-102	3109	19	7	7029	3086	3109	3017	3026	0.997026	530	530	69	83	0.0266967	68	19	12810007	12834825	3109	1787	19	7	7029	1768	1787	1707	1712	0.997079	139	139	61	75
A2M	1062	1062	-1062	-2.14687	-2.4644	23.6242	9.58619	-8.80871e-05	-2.343	-22.0537	0	0	-8.80871e-05	-2.343	-21.6703	3.92347e-104	2.15672e-102	1988	13	5	6384	1829	1988	1794	1951	0.919528	487	497	35	37	0.0186117	63	12	9220259	9268825	1988	926	13	3	6384	824	926	765	864	0.885417	224	226	59	62
PRRC2A	1399	1399	-1399	-1.66084	-1.83219	29.3011	15.9924	-0.000121845	-1.81257	-21.9419	0	0	-0.000121845	-1.81257	-21.6669	4.21827e-104	2.31656e-102	3516	14	7	9115	3502	3516	3443	3455	0.996527	622	625	59	61	0.0173493	56	6	31588496	31605548	3516	2117	14	4	9115	2095	2117	2040	2058	0.991254	422	428	55	59
UBASH3B	708	708	-708	-4.10526	-12.8125	5.03567	0.393027	-5.62054e-05	-4.48031	-22.2639	0	0	-5.62054e-05	-4.48031	-21.6549	5.48705e-104	3.01048e-102	936	8	3	9011	921	936	587	587	1	21	21	334	349	0.372863	26	11	122526382	122685181	936	228	8	3	9011	220	228	50	50	1	0	0	170	178
DDR1	1096	1096	-1096	-2.06615	-2.27249	17.8044	7.83477	-9.13754e-05	-2.25491	-21.9965	0	0	-9.13754e-05	-2.25491	-21.6293	9.54527e-104	5.23206e-102	2124	59	7	9122	2121	2124	2101	2101	1	293	293	20	23	0.0108286	132	6	30844197	30867933	2124	1028	59	4	9122	1026	1028	1008	1009	0.999009	84	84	18	19
ATP2A3	521	521	-521	-15.4722	-24.2827	6.01215	0.24759	-4.05074e-05	-16.8857	-22.4804	0	0	-4.05074e-05	-16.8857	-21.6246	1.05717e-103	5.78921e-102	557	16	3	6866	548	557	534	534	1	84	84	14	23	0.0412926	47	17	3827168	3867736	557	36	16	3	6866	34	36	24	24	1	3	3	10	12
APLNR	651	651	-651	-4.94545	-5.39726	17.2393	3.19409	-5.13915e-05	-5.39726	-22.1746	0	0	-5.13915e-05	-5.39726	-21.5187	1.04396e-102	5.71141e-101	816	2	2	3659	816	816	816	816	1	0	0	0	0	0	3	11	57001050	57004709	816	165	2	2	3659	165	165	165	165	1	0	0	0	0
ATP6V0E2	1302	1302	-1302	-1.73105	-1.87741	70.7599	37.6902	-0.000112172	-1.88919	-21.738	0	0	-0.000112172	-1.88919	-21.4479	4.78791e-102	2.61696e-100	3083	11	1	3332	370	3083	370	3050	0.121311	150	156	0	33	0.0107039	23	7	149570056	149577784	3083	1781	11	0	3332	269	1781	269	1773	0.15172	42	44	0	8
PSD2	877	877	-877	-2.6673	-3.6184	21.2397	5.86991	-7.11978e-05	-2.91098	-21.9082	0	0	-7.11978e-05	-2.91098	-21.4457	5.02076e-102	2.74163e-100	1403	1	1	4513	1399	1403	1240	1240	1	121	121	159	163	0.11618	15	5	139175405	139224051	1403	526	1	1	4513	523	526	374	374	1	18	18	149	152
PTCH1	701	701	-701	-3.97034	-5.21643	3.74141	0.717236	-5.5716e-05	-4.33306	-21.9853	0	0	-5.5716e-05	-4.33306	-21.3932	1.54932e-101	8.45223e-100	937	27	5	16591	911	937	788	803	0.98132	71	73	123	134	0.14301	65	9	98205261	98279339	937	236	27	4	16591	220	236	164	168	0.97619	4	5	56	68
NBEA	1083	1083	-1083	-2.04335	-3.93477	9.52279	2.42016	-9.04352e-05	-2.23003	-21.746	0	0	-9.04352e-05	-2.23003	-21.3874	1.75339e-101	9.55649e-100	2121	8	4	11941	1809	2121	1448	1471	0.984364	271	272	361	650	0.306459	71	13	35516423	36247159	2121	1038	8	0	11941	924	1038	407	408	0.997549	32	32	517	630
APOE	1534	1534	-1534	-1.51982	-1.66382	157.815	94.8512	-0.000137677	-1.65867	-21.5796	0	0	-0.000137677	-1.65867	-21.3476	4.11488e-101	2.24061e-99	4485	5	5	2191	4484	4485	4472	4473	0.999776	701	701	12	12	0.00267559	13	19	45409010	45412650	4485	2951	5	3	2191	2948	2951	2931	2934	0.998978	317	317	17	17
MARCH6	1333	1333	-1333	-1.68535	-2.16378	17.9276	8.28531	-0.00011563	-1.83932	-21.6244	0	0	-0.00011563	-1.83932	-21.3471	4.15427e-101	2.25993e-99	3278	14	3	11336	3244	3278	2610	2629	0.992773	262	262	634	649	0.197987	54	5	10353814	10440500	3278	1945	14	2	11336	1915	1945	1318	1326	0.993967	36	36	597	619
NDRG3	1179	1179	-1179	-1.86058	-2.30214	56.4297	24.5118	-0.000100005	-2.03056	-21.5901	0	0	-0.000100005	-2.03056	-21.272	2.06895e-100	1.12446e-98	2549	6	4	3248	2503	2549	2354	2371	0.99283	409	409	149	178	0.0698313	25	20	35280168	35374481	2549	1370	6	0	3248	1304	1370	1119	1124	0.995552	66	66	185	246
LONRF2	1241	1241	-1241	-1.7766	-2.01104	15.4682	7.69165	-0.000106273	-1.9389	-21.5627	0	0	-0.000106273	-1.9389	-21.2641	2.44618e-100	1.32822e-98	2839	2	1	13933	2834	2839	2786	2788	0.999283	22	22	48	51	0.0179641	14	2	100889752	100939195	2839	1598	2	1	13933	1592	1598	1512	1513	0.999339	3	3	80	85
PVALB	757	757	-757	-3.30091	-3.67061	77.0078	20.9796	-6.06467e-05	-3.60247	-21.7887	0	0	-6.06467e-05	-3.60247	-21.2572	2.83391e-100	1.53731e-98	1086	6	4	1050	964	1086	938	1046	0.89675	198	201	26	40	0.0368324	13	22	37196727	37215523	1086	329	6	2	1050	304	329	291	311	0.935691	55	55	13	18
HNRNPK	1341	1341	-1341	-1.66551	-1.81893	49.0641	26.9742	-0.000116701	-1.81766	-21.522	0	0	-0.000116701	-1.81766	-21.2511	3.22679e-100	1.74879e-98	3356	12	7	5152	2083	3356	2029	3270	0.620489	553	866	54	86	0.0256257	37	9	86582997	86595569	3356	2015	12	5	5152	1391	2015	1363	1962	0.694699	207	355	28	53
FADS2	1198	1198	-1198	-1.8245	-2.28193	10.9651	4.80517	-0.00010201	-1.99118	-21.5211	0	0	-0.00010201	-1.99118	-21.212	7.40867e-100	4.01144e-98	2651	15	4	11026	1592	2651	1473	1564	0.941816	216	218	119	1087	0.410034	40	11	61560451	61634826	2651	1453	15	4	11026	822	1453	714	748	0.954545	74	74	108	705
PCBP2	1555	1555	-1555	-1.49302	-1.72418	38.964	22.5986	-0.000140614	-1.62942	-21.4333	0	0	-0.000140614	-1.62942	-21.2106	7.63515e-100	4.1302e-98	4709	28	4	8400	1220	4709	1143	4234	0.269957	323	1336	77	475	0.100871	68	12	53835524	53874946	4709	3154	28	4	8400	1133	3154	1038	2680	0.387313	157	556	95	474
MCAM	858	858	-858	-2.66602	-2.89167	14.0228	4.84937	-6.96579e-05	-2.90958	-21.6658	0	0	-6.96579e-05	-2.90958	-21.2086	7.97242e-100	4.30861e-98	1373	18	8	7420	1363	1373	1337	1346	0.993314	202	202	26	27	0.019665	53	11	119179240	119192231	1373	515	18	5	7420	512	515	505	508	0.994094	57	57	7	7
TPPP	797	797	-797	-2.93447	-5.13247	15.0646	2.93515	-6.42759e-05	-3.20255	-21.5755	0	0	-6.42759e-05	-3.20255	-21.0873	1.04319e-98	5.63254e-97	1209	1	1	5116	432	1209	282	997	0.282849	90	92	150	212	0.175352	4	5	660882	693510	1209	412	1	1	5116	218	412	84	212	0.396226	28	28	134	200
ACLY	879	879	-879	-2.5287	-3.18119	20.2998	6.3812	-7.16695e-05	-2.75971	-21.5031	0	0	-7.16695e-05	-2.75971	-21.0681	1.56602e-98	8.44759e-97	1454	10	1	5217	1434	1454	1367	1370	0.99781	319	319	67	84	0.0577717	47	17	40023160	40086795	1454	575	10	1	5217	546	575	464	470	0.987234	60	60	82	105
STARD4-AS1	832	832	-832	-2.73333	-2.59455	3.44965	1.32958	-6.74215e-05	-2.98304	-21.5246	0	0	-6.74215e-05	-2.98304	-21.0617	1.79216e-98	9.65843e-97	1312	2	1	5647	108	1312	2	252	0.00793651	2	8	106	1060	0.807927	9	5	110847923	111075423	1312	480	2	0	5647	22	480	0	106	0	0	1	22	374
IGFBP5	908	908	-908	-2.41654	-2.67863	18.4076	6.87202	-7.43383e-05	-2.6373	-21.4684	0	0	-7.43383e-05	-2.6373	-21.0505	2.26689e-98	1.22055e-96	1549	3	1	6442	1508	1549	1494	1534	0.973924	15	15	14	15	0.00968367	8	2	217536827	217560248	1549	641	3	1	6442	638	641	622	625	0.9952	6	6	16	16
DCAF8_1	1188	1188	-1188	-1.81148	-2.24253	16.6789	7.43754	-0.000101309	-1.97697	-21.3419	0	0	-0.000101309	-1.97697	-21.0383	2.93233e-98	1.57737e-96	2652	0	3	8514	754	2652	754	1837	0.410452	174	215	0	815	0.307315	62	1	160185504	160254920	2652	1464	0	1	8514	507	1464	507	894	0.567114	57	72	0	570
RPL3	1982	1982	-1982	-1.27779	-1.39414	146.999	105.441	-0.000199383	-1.39452	-21.1425	0	0	-0.000199383	-1.39452	-20.9912	7.91183e-98	4.252e-96	9117	18	8	4787	4233	9117	4219	9103	0.463474	1053	2178	14	14	0.00153559	40	22	39708886	39716394	9117	7135	18	7	4787	2955	7135	2946	7126	0.413416	702	1828	9	9
IQSEC3	1276	1276	-1276	-1.69727	-1.87704	24.1482	12.865	-0.000110479	-1.85233	-21.2532	0	0	-0.000110479	-1.85233	-20.9778	1.04793e-97	5.6266e-96	3106	6	3	7686	953	3106	471	2401	0.196168	152	153	482	705	0.22698	26	12	175930	287626	3106	1830	6	4	7686	436	1830	136	1396	0.0974212	44	45	300	434
FAM131B	1155	1155	-1155	-1.84615	-2.01853	30.1515	14.9374	-9.81169e-05	-2.01481	-21.2751	0	0	-9.81169e-05	-2.01481	-20.9647	1.3802e-97	7.40372e-96	2520	9	4	6430	2520	2520	2508	2508	1	121	121	12	12	0.0047619	25	7	143050492	143059863	2520	1365	9	5	6430	1365	1365	1356	1356	1	28	28	9	9
KCNK9	677	677	-677	-3.90558	-3.93912	8.02734	2.03785	-5.38414e-05	-4.26238	-21.5225	0	0	-5.38414e-05	-4.26238	-20.9476	1.98041e-97	1.06135e-95	910	6	3	4449	905	910	461	462	0.997835	15	15	444	448	0.492308	13	8	140613080	140715299	910	233	6	2	4449	231	233	128	128	1	2	2	103	105
MAPRE2	1308	1308	-1308	-1.65762	-1.95881	38.3009	19.5531	-0.000113982	-1.80905	-21.1888	0	0	-0.000113982	-1.80905	-20.9241	3.23718e-97	1.73329e-95	3297	13	2	6180	3284	3297	3062	3062	1	143	143	222	235	0.0712769	32	18	32556891	32723434	3297	1989	13	2	6180	1960	1989	1704	1706	0.998828	19	19	256	283
ITGB4	653	653	-653	-4.21675	-5.69688	8.95247	1.57147	-5.1792e-05	-4.60198	-21.5087	0	0	-5.1792e-05	-4.60198	-20.913	4.08672e-97	2.18613e-95	856	14	2	6761	560	856	519	783	0.662835	162	165	41	73	0.0852804	67	17	73717407	73753899	856	203	14	0	6761	131	203	94	150	0.626667	33	34	37	53
CDS2	1281	1281	-1281	-1.67958	-1.93872	19.9869	10.3093	-0.000111222	-1.83302	-21.1511	0	0	-0.000111222	-1.83302	-20.8814	7.92105e-97	4.23333e-95	3166	8	2	11893	3153	3166	3072	3075	0.999024	110	110	81	91	0.0287429	28	20	5107431	5178533	3166	1885	8	3	11893	1867	1885	1730	1731	0.999422	34	34	137	154
EPB41L3	1298	1298	-1298	-1.66123	-1.99315	20.736	10.4036	-0.000113041	-1.813	-21.1381	0	0	-0.000113041	-1.813	-20.8732	9.41111e-97	5.02503e-95	3261	38	10	10975	3157	3261	2882	2944	0.97894	476	477	275	317	0.0972094	96	18	5392382	5630699	3261	1963	38	2	10975	1933	1963	1609	1612	0.998139	151	151	324	351
CD47	1070	1070	-1070	-1.9631	-2.19719	19.3182	8.79223	-8.99026e-05	-2.14244	-21.1768	0	0	-8.99026e-05	-2.14244	-20.8433	1.75618e-96	9.36838e-95	2181	5	2	7895	2172	2181	1971	1973	0.998986	113	113	201	208	0.0953691	19	3	107762144	107809872	2181	1111	5	1	7895	1106	1111	980	980	1	49	49	126	131
KIF3A	874	874	-874	-2.46891	-2.63632	15.3342	5.81651	-7.14124e-05	-2.69446	-21.2435	0	0	-7.14124e-05	-2.69446	-20.8223	2.72528e-96	1.45247e-94	1469	7	3	6856	252	1469	241	1360	0.177206	154	161	11	109	0.0742001	30	5	132028319	132073330	1469	595	7	3	6856	111	595	101	563	0.179396	81	81	10	32
NRBP2	893	893	-893	-2.39969	-2.62558	23.3974	8.91131	-7.31594e-05	-2.61892	-21.2299	0	0	-7.31594e-05	-2.61892	-20.8193	2.90289e-96	1.5457e-94	1531	11	2	4936	1413	1531	1376	1494	0.921017	224	224	37	37	0.0241672	39	8	144915763	144924200	1531	638	11	0	4936	514	638	497	621	0.800322	56	56	17	17
RAB6B	1522	1522	-1522	-1.47252	-1.63686	60.1426	36.7426	-0.000138497	-1.60705	-20.9763	0	0	-0.000138497	-1.60705	-20.7643	9.12456e-96	4.85408e-94	4743	7	2	6005	2794	4743	2724	4672	0.583048	239	239	70	71	0.0149694	24	3	133543082	133614680	4743	3221	7	4	6005	1281	3221	1178	3115	0.37817	63	63	103	106
ILF3	1104	1104	-1104	-1.87898	-2.19611	16.1	7.33114	-9.34692e-05	-2.05064	-21.0075	0	0	-9.34692e-05	-2.05064	-20.694	3.9296e-95	2.08854e-93	2360	26	4	11024	2355	2360	2296	2296	1	292	292	59	64	0.0271186	67	19	10764936	10803093	2360	1256	26	5	11024	1245	1256	1140	1141	0.999124	89	89	105	115
TBC1D16	792	792	-792	-2.77978	-3.67222	6.91071	1.88189	-6.41029e-05	-3.03373	-21.1237	0	0	-6.41029e-05	-3.03373	-20.6637	7.37297e-95	3.91506e-93	1237	9	2	11555	1101	1237	962	1033	0.931268	35	35	139	204	0.164915	31	17	77906141	78009647	1237	445	9	2	11555	380	445	285	307	0.928339	3	3	95	138
CIC	1134	1134	-1134	-1.82653	-2.01229	19.5169	9.69883	-9.65389e-05	-1.9934	-20.9518	0	0	-9.65389e-05	-1.9934	-20.6504	9.6969e-95	5.14434e-93	2506	9	5	9494	2503	2506	2394	2397	0.998748	313	313	109	109	0.0434956	41	19	42772688	42799949	2506	1372	9	4	9494	1370	1372	1299	1300	0.999231	145	145	71	72
TMBIM6	1438	1438	-1438	-1.51689	-1.71874	51.514	29.9719	-0.000129163	-1.65547	-20.8629	0	0	-0.000129163	-1.65547	-20.6393	1.2197e-94	6.46472e-93	4220	28	4	6187	4178	4220	4119	4123	0.99903	386	386	59	97	0.0229858	65	12	50101507	50158717	4220	2782	28	5	6187	2737	2782	2617	2618	0.999618	129	129	120	164
NRCAM	1360	1360	-1360	-1.57652	-2.01324	32.619	16.2022	-0.000120396	-1.72054	-20.8724	0	0	-0.000120396	-1.72054	-20.6325	1.40505e-94	7.44032e-93	3719	16	4	7939	3674	3719	3350	3350	1	385	385	324	369	0.0992202	61	7	107788067	108097161	3719	2359	16	1	7939	2297	2359	1816	1816	1	41	41	481	543
CNTNAP1	1279	1279	-1279	-1.64239	-1.82521	39.6294	21.7122	-0.000111753	-1.79243	-20.8238	0	0	-0.000111753	-1.79243	-20.5674	5.38419e-94	2.84854e-92	3270	4	1	6045	682	3270	682	3099	0.220071	423	438	0	171	0.0522936	31	17	40834630	40851832	3270	1991	4	1	6045	595	1991	595	1853	0.321101	143	152	0	138
KLF13	1130	1130	-1130	-1.81647	-2.02668	21.3909	10.5546	-9.63073e-05	-1.98242	-20.8478	0	0	-9.63073e-05	-1.98242	-20.5502	7.68232e-94	4.06067e-92	2514	7	3	8590	2502	2514	2377	2377	1	10	10	125	137	0.0544948	15	15	31619057	31727868	2514	1384	7	4	8590	1372	1384	1280	1280	1	1	1	92	104
FZD7	463	463	-463	-18.1481	-19.8061	9.83591	0.49661	-3.59657e-05	-19.8061	-21.3766	0	0	-3.59657e-05	-19.8061	-20.5487	7.92317e-94	4.18414e-92	490	1	1	3851	480	490	480	490	0.979592	0	0	0	0	0	1	2	202899309	202903160	490	27	1	1	3851	27	27	27	27	1	0	0	0	0
HECTD1	959	959	-959	-2.1309	-2.55632	10.2659	4.01588	-7.96202e-05	-2.32557	-20.8835	0	0	-7.96202e-05	-2.32557	-20.5232	1.33882e-93	7.06373e-92	1807	18	5	12417	1768	1807	1626	1649	0.986052	246	246	142	158	0.0874377	76	14	31569317	31677010	1807	848	18	4	12417	792	848	673	704	0.955966	61	61	119	144
PLCB4	711	711	-711	-3.25	-6.45643	7.88707	1.22158	-5.70067e-05	-3.54691	-21.0228	0	0	-5.70067e-05	-3.54691	-20.5147	1.59495e-93	8.40739e-92	1027	14	3	6900	989	1027	703	704	0.99858	152	152	286	323	0.314508	52	20	9049409	9461889	1027	316	14	0	6900	297	316	119	119	1	8	8	178	197
H2AFV	1107	1107	-1107	-1.838	-1.63518	28.7299	17.5699	-9.41217e-05	-2.00592	-20.7756	0	0	-9.41217e-05	-2.00592	-20.4743	3.65803e-93	1.92649e-91	2428	8	2	4749	2304	2428	1668	1765	0.945042	39	48	636	663	0.273064	17	7	44866389	44887682	2428	1321	8	2	4749	1239	1321	1111	1178	0.943124	10	15	128	143
LAMA5	946	946	-946	-2.14945	-2.63073	7.71708	2.93344	-7.84535e-05	-2.34582	-20.8261	0	0	-7.84535e-05	-2.34582	-20.4635	4.56652e-93	2.40275e-91	1769	15	11	14705	1657	1769	1431	1468	0.974796	319	319	226	301	0.170153	109	20	60883010	60942368	1769	823	15	10	14705	718	823	580	609	0.952381	113	113	138	214
RP11-414J4.2	485	485	-485	-11.3191	-11.7569	5.39397	0.458792	-3.77957e-05	-12.3532	-21.2275	0	0	-3.77957e-05	-12.3532	-20.4534	5.61831e-93	2.95347e-91	532	2	0	6793	66	532	66	474	0.139241	0	34	0	58	0.109023	17	15	75108563	75124136	532	47	2	0	6793	2	47	2	44	0.0454545	0	0	0	3
ELMO2	879	879	-879	-2.33994	-2.39941	14.0236	5.84458	-7.21936e-05	-2.55371	-20.8443	0	0	-7.21936e-05	-2.55371	-20.4501	6.00929e-93	3.15614e-91	1535	21	7	6714	1382	1535	1165	1218	0.956486	203	209	217	317	0.206515	62	20	44994687	45061704	1535	656	21	4	6714	624	656	549	554	0.990975	43	44	75	102
NXPH3	601	601	-601	-4.5988	-5.18676	12.263	2.36429	-4.75393e-05	-5.01894	-21.011	0	0	-4.75393e-05	-5.01894	-20.407	1.45359e-92	7.62748e-91	768	2	2	2906	741	768	439	461	0.952278	4	4	302	307	0.39974	5	17	47653219	47661189	768	167	2	2	2906	164	167	95	97	0.979381	0	0	69	70
APC2	888	888	-888	-2.28324	-2.93593	8.88813	3.02736	-7.31223e-05	-2.49183	-20.7327	0	0	-7.31223e-05	-2.49183	-20.3495	4.70279e-92	2.46546e-90	1580	8	4	12611	493	1580	417	1450	0.287586	142	145	76	130	0.0822785	28	19	1446299	1473243	1580	692	8	3	12611	239	692	132	539	0.244898	27	29	107	153
PGK1	1262	1262	-1262	-1.62943	-1.79274	43.1407	24.0641	-0.00011053	-1.77829	-20.5743	0	0	-0.00011053	-1.77829	-20.3242	7.86215e-92	4.11804e-90	3267	7	3	5725	2528	3267	2477	3195	0.775274	396	464	51	72	0.0220386	26	X	77320684	77384793	3267	2005	7	2	5725	1627	2005	1583	1945	0.813882	163	178	44	60
YWHAQ	1373	1373	-1373	-1.53094	-1.72466	109.642	63.5732	-0.00012287	-1.6708	-20.5274	0	0	-0.00012287	-1.6708	-20.3036	1.19622e-91	6.25988e-90	3959	5	2	2713	2492	3959	2393	3848	0.621881	227	331	99	111	0.0280374	13	2	9724100	9771143	3959	2586	5	1	2713	1293	2586	1167	2435	0.479261	86	122	126	151
SYNJ1	933	933	-933	-2.13642	-2.47735	15.7861	6.37218	-7.74356e-05	-2.3316	-20.6236	0	0	-7.74356e-05	-2.3316	-20.2668	2.53096e-91	1.32327e-89	1754	12	2	8070	1731	1754	1648	1648	1	178	178	83	106	0.0604333	53	21	34001068	34100359	1754	821	12	2	8070	801	821	726	726	1	18	18	75	95
GALNT15	661	661	-661	-3.56202	-5.25087	10.4186	1.98417	-5.27663e-05	-3.88743	-20.7859	0	0	-5.27663e-05	-3.88743	-20.2564	3.12625e-91	1.63303e-89	919	5	4	5676	832	919	682	765	0.891503	57	57	150	154	0.167573	19	3	16216155	16273499	919	258	5	2	5676	237	258	142	159	0.893082	12	12	95	99
YWHAG	1937	1937	-1937	-1.24531	-1.37848	201.667	146.296	-0.000200829	-1.35908	-20.39	0	0	-0.000200829	-1.35908	-20.2552	3.20466e-91	1.67247e-89	9833	1	1	3745	9813	9833	9761	9770	0.999079	60	60	52	63	0.006407	2	7	75956115	75988348	9833	7896	1	1	3745	7883	7896	7735	7735	1	12	12	148	161
CRY2	896	896	-896	-2.23416	-2.50638	19.2164	7.66701	-7.39607e-05	-2.43827	-20.6282	0	0	-7.39607e-05	-2.43827	-20.2549	3.22431e-91	1.68121e-89	1622	10	5	6199	1619	1622	1541	1541	1	109	109	78	81	0.0499383	27	11	45868668	45904798	1622	726	10	5	6199	719	726	671	671	1	25	25	48	55
LRPPRC	927	927	-927	-2.1487	-2.50031	12.72	5.08737	-7.68812e-05	-2.345	-20.6125	0	0	-7.68812e-05	-2.345	-20.2537	3.30048e-91	1.71937e-89	1734	9	3	9760	1722	1734	1606	1606	1	361	361	116	128	0.0738178	54	2	44113646	44223144	1734	807	9	2	9760	796	807	700	701	0.998573	94	94	96	106
PPIP5K1	826	826	-826	-2.46714	-3.51694	10.9801	3.12206	-6.74948e-05	-2.69253	-20.6461	0	0	-6.74948e-05	-2.69253	-20.2369	4.64191e-91	2.41601e-89	1389	23	6	8054	573	1389	499	1144	0.436189	41	212	74	245	0.176386	69	15	43825659	43882430	1389	563	23	3	8054	325	563	232	355	0.653521	8	40	93	208
EIF4B	768	768	-768	-2.73363	-3.31471	14.3637	4.33332	-6.22348e-05	-2.98337	-20.6809	0	0	-6.22348e-05	-2.98337	-20.2361	4.72274e-91	2.45587e-89	1211	14	2	6146	148	1211	130	1142	0.113835	127	230	18	69	0.0569777	45	12	53399941	53435993	1211	443	14	1	6146	60	443	39	376	0.103723	39	58	21	67
GLCE	614	614	-614	-4.14872	-5.0507	7.49058	1.48308	-4.87254e-05	-4.52773	-20.782	0	0	-4.87254e-05	-4.52773	-20.2107	7.90038e-91	4.10457e-89	809	4	2	6161	796	809	596	597	0.998325	6	6	200	212	0.262052	11	15	69452922	69564556	809	195	4	2	6161	189	195	129	129	1	2	2	60	66
SCD5	1341	1341	-1341	-1.5449	-1.96346	61.1488	31.1434	-0.000119587	-1.68604	-20.4238	0	0	-0.000119587	-1.68604	-20.1973	1.03483e-90	5.37155e-89	3802	3	2	4551	3748	3802	3579	3600	0.994167	151	151	169	202	0.0531299	10	4	83550691	83720010	3802	2461	3	2	4551	2398	2461	1995	2001	0.997001	34	34	403	460
CANX	1369	1369	-1369	-1.52272	-1.78243	48.0303	26.9466	-0.000122774	-1.66183	-20.415	0	0	-0.000122774	-1.66183	-20.1947	1.09261e-90	5.66637e-89	3988	21	4	6235	3915	3988	3873	3874	0.999742	540	540	42	114	0.0285858	57	5	179105628	179157926	3988	2619	21	1	6235	2464	2619	2371	2372	0.999578	160	160	93	247
PCBP3	732	732	-732	-2.92126	-4.33645	5.10723	1.17774	-5.90507e-05	-3.18814	-20.6468	0	0	-5.90507e-05	-3.18814	-20.181	1.44037e-90	7.46316e-89	1113	20	11	6796	1014	1113	438	449	0.975501	99	100	576	664	0.596586	57	21	47063607	47362368	1113	381	20	6	6796	351	381	108	113	0.955752	14	14	243	268
FUT9	807	807	-807	-2.52552	-3.3338	6.91939	2.07553	-6.5806e-05	-2.75624	-20.5936	0	0	-6.5806e-05	-2.75624	-20.1774	1.54979e-90	8.02294e-89	1336	2	1	13719	1326	1336	1228	1228	1	0	0	98	108	0.0808383	5	6	96463859	96663488	1336	529	2	1	13719	522	529	401	402	0.997512	0	0	121	127
PLEKHB2	1147	1147	-1147	-1.73715	-2.22771	26.9084	12.0789	-9.87345e-05	-1.89585	-20.4475	0	0	-9.87345e-05	-1.89585	-20.1732	1.68577e-90	8.71909e-89	2703	12	2	6685	2402	2703	2310	2327	0.992694	146	150	92	376	0.139105	29	2	131862419	132111282	2703	1556	12	2	6685	1271	1556	1135	1140	0.995614	19	19	136	416
PANK3	711	711	-711	-3.06087	-3.30646	7.45989	2.25616	-5.71944e-05	-3.3405	-20.6508	0	0	-5.71944e-05	-3.3405	-20.1701	1.79507e-90	9.2761e-89	1056	3	1	10580	842	1056	813	1021	0.796278	9	14	29	35	0.0331439	12	5	167975499	168006605	1056	345	3	1	10580	331	345	323	337	0.958457	1	2	8	8
CIPC	532	532	-532	-6.16505	-6.45089	8.70744	1.3498	-4.17913e-05	-6.72827	-20.79	0	0	-4.17913e-05	-6.72827	-20.1276	4.2407e-90	2.18944e-88	635	8	1	5300	22	635	22	597	0.0368509	20	24	0	38	0.0598425	19	14	77564439	77583630	635	103	8	0	5300	3	103	3	101	0.029703	2	2	0	2
TRANK1	721	721	-721	-2.96458	-3.84632	6.50522	1.69129	-5.81098e-05	-3.23541	-20.5883	0	0	-5.81098e-05	-3.23541	-20.1192	5.02617e-90	2.59265e-88	1088	8	2	11182	1074	1088	940	941	0.998937	41	41	134	147	0.13511	33	3	36868310	36986548	1088	367	8	1	11182	358	367	267	267	1	6	6	91	100
HNRNPA3	1112	1112	-1112	-1.76374	-1.93875	32.4815	16.7539	-9.53818e-05	-1.92487	-20.3217	0	0	-9.53818e-05	-1.92487	-20.0431	2.32246e-89	1.19692e-87	2568	5	2	6033	1417	2568	1384	2535	0.545957	35	254	33	33	0.0128505	21	2	178077290	178088686	2568	1456	5	1	6033	794	1456	766	1427	0.53679	11	131	28	29
SLC36A1	666	666	-666	-3.3617	-3.2647	7.71915	2.36443	-5.33081e-05	-3.66882	-20.542	0	0	-5.33081e-05	-3.66882	-20.0354	2.71026e-89	1.39554e-87	948	10	4	6980	938	948	690	697	0.989957	26	26	248	251	0.264768	31	5	150816606	150871942	948	282	10	1	6980	277	282	233	233	1	4	4	44	49
BCL6	942	942	-942	-2.06201	-2.26088	19.9569	8.82707	-7.85584e-05	-2.25039	-20.3724	0	0	-7.85584e-05	-2.25039	-20.033	2.84442e-89	1.46332e-87	1829	10	2	5938	453	1829	243	1533	0.158513	145	157	210	296	0.161837	29	3	187439164	187463515	1829	887	10	2	5938	215	887	108	740	0.145946	54	58	107	147
NPIPA1	803	803	-803	-2.48429	-2.8936	12.2834	4.24501	-6.55745e-05	-2.71125	-20.412	0	0	-6.55745e-05	-2.71125	-20.0051	4.98159e-89	2.56051e-87	1344	8	1	7275	53	1344	34	1156	0.0294118	0	285	19	188	0.139881	46	16	15016658	15045915	1344	541	8	2	7275	21	541	17	436	0.0389908	2	82	4	105
POLB	616	616	-616	-3.91943	-3.53665	8.11429	2.29434	-4.89836e-05	-4.2775	-20.5471	0	0	-4.89836e-05	-4.2775	-19.9972	5.83246e-89	2.99519e-87	827	18	12	4106	737	827	431	431	1	154	154	306	396	0.478839	43	8	42195971	42229326	827	211	18	2	4106	186	211	133	133	1	36	36	53	78
ALDH1L1	697	697	-697	-3.0744	-3.80633	4.80002	1.26106	-5.60539e-05	-3.35527	-20.4742	0	0	-5.60539e-05	-3.35527	-19.9963	5.94786e-89	3.05174e-87	1033	18	7	13705	829	1033	676	851	0.79436	216	218	153	182	0.176186	58	3	125822411	125916837	1033	336	18	5	13705	232	336	159	244	0.651639	55	55	73	92
GALNT9	1152	1152	-1152	-1.69231	-1.67932	21.2022	12.6255	-9.98198e-05	-1.84691	-20.156	0	0	-9.98198e-05	-1.84691	-19.896	4.41653e-88	2.26403e-86	2816	10	6	4634	2612	2816	1270	1271	0.999213	178	178	1342	1545	0.548651	30	12	132680923	132905935	2816	1664	10	6	4634	1605	1664	826	826	1	76	76	779	838
LINC00641	895	895	-895	-2.13435	-1.23078	22.4497	18.2402	-7.42911e-05	-2.32934	-20.19	0	0	-7.42911e-05	-2.32934	-19.841	1.31983e-87	6.75978e-86	1684	1	1	1763	1666	1684	506	512	0.988281	0	0	1160	1172	0.695962	2	14	21668237	21675059	1684	789	1	1	1763	788	789	453	454	0.997797	1	1	335	335
GTF2I	1073	1073	-1073	-1.78436	-2.23192	16.79	7.52269	-9.17976e-05	-1.94737	-20.1024	0	0	-9.17976e-05	-1.94737	-19.8223	1.91622e-87	9.80564e-86	2441	21	0	10442	252	2441	204	2268	0.0899471	196	784	48	173	0.0708726	70	7	74071993	74175026	2441	1368	21	1	10442	229	1368	55	1109	0.0495942	49	331	174	259
CNTNAP4	732	732	-732	-2.7554	-4.64362	12.502	2.6923	-5.92836e-05	-3.00712	-20.2462	0	0	-5.92836e-05	-3.00712	-19.8081	2.54034e-87	1.29879e-85	1149	8	1	5367	1006	1149	791	868	0.91129	168	172	215	281	0.24456	38	16	76311175	76593135	1149	417	8	1	5367	356	417	163	204	0.79902	35	38	193	213
PEG3	623	623	-623	-3.65106	-3.92605	6.91923	1.76239	-4.968e-05	-3.98461	-20.3082	0	0	-4.968e-05	-3.98461	-19.7839	4.10183e-87	2.09527e-85	858	11	2	9284	6	858	6	831	0.00722022	6	25	0	27	0.0314685	31	19	57321444	57352096	858	235	11	0	9284	0	235	0	231	0	0	8	0	4
SF1	1093	1093	-1093	-1.74914	-1.8248	29.4996	16.166	-9.39325e-05	-1.90894	-20.0453	0	0	-9.39325e-05	-1.90894	-19.7737	5.02059e-87	2.56232e-85	2552	20	7	5972	2548	2552	2279	2279	1	305	305	269	273	0.106975	48	11	64532077	64546258	2552	1459	20	6	5972	1459	1459	1363	1363	1	122	122	96	96
CKB	2063	2063	-2063	-1.17189	-1.28017	405.511	316.764	-0.000237139	-1.27895	-19.859	0	0	-0.000237139	-1.27895	-19.7534	7.51586e-87	3.83243e-85	14065	17	8	2669	14063	14065	13999	14001	0.999857	2068	2068	64	64	0.0045503	41	14	103985995	103989448	14065	12002	17	6	2669	12000	12002	11934	11936	0.999832	1306	1306	66	66
NEFL	1679	1679	-1679	-1.30875	-1.43014	134.668	94.1642	-0.000164979	-1.42832	-19.9028	0	0	-0.000164979	-1.42832	-19.7502	7.99781e-87	4.07458e-85	7117	1	1	4083	7095	7117	7091	7113	0.996907	283	283	4	4	0.000562035	4	8	24808467	24814624	7117	5438	1	1	4083	5414	5438	5404	5428	0.995578	175	175	10	10
PPP2R1A	1489	1489	-1489	-1.39877	-1.5322	74.2901	48.4859	-0.000139266	-1.52656	-19.8896	0	0	-0.000139266	-1.52656	-19.7095	1.78895e-86	9.10601e-85	5223	12	7	5338	3878	5223	3801	5130	0.740936	1002	1011	77	93	0.0178059	38	19	52693291	52730687	5223	3734	12	7	5338	2035	3734	1964	3654	0.537493	570	580	71	80
FRY	806	806	-806	-2.36149	-3.75778	5.98335	1.59226	-6.61364e-05	-2.57723	-20.0365	0	0	-6.61364e-05	-2.57723	-19.6544	5.31202e-86	2.70151e-84	1398	7	3	16059	1379	1398	1242	1243	0.999195	209	209	137	155	0.110873	75	13	32605436	32870794	1398	592	7	4	16059	580	592	360	361	0.99723	27	27	220	231
CA8	516	516	-516	-5.77778	-11.4096	7.68611	0.673651	-4.05868e-05	-6.30562	-20.2734	0	0	-4.05868e-05	-6.30562	-19.6403	7.01584e-86	3.56487e-84	624	4	2	5783	617	624	575	575	1	68	68	42	49	0.0785256	14	8	61099905	61193971	624	108	4	2	5783	106	108	55	55	1	4	4	51	53
CAMK2B	1692	1692	-1692	-1.2936	-1.41649	63.6495	44.9348	-0.000168087	-1.41178	-19.7629	0	0	-0.000168087	-1.41178	-19.6162	1.12558e-85	5.71424e-84	7455	27	14	8159	7440	7455	6715	6718	0.999553	1154	1154	725	737	0.0988598	74	7	44256748	44374176	7455	5763	27	9	8159	5742	5763	5172	5176	0.999227	582	582	570	587
RNF152	630	630	-630	-3.43243	-7.68822	6.14586	0.799386	-5.03764e-05	-3.74601	-20.0935	0	0	-5.03764e-05	-3.74601	-19.5921	1.80909e-85	9.17617e-84	889	4	1	9924	876	889	784	789	0.993663	4	4	92	100	0.112486	10	18	59475295	59561480	889	259	4	2	9924	256	259	112	112	1	0	0	144	147
EIF4H	1291	1291	-1291	-1.51785	-1.69301	90.1173	53.2289	-0.000115929	-1.65652	-19.7769	0	0	-0.000115929	-1.65652	-19.5647	3.09385e-85	1.56791e-83	3784	5	2	3191	2991	3784	2932	3720	0.788172	42	194	59	64	0.0169133	15	7	73588574	73611431	3784	2493	5	3	3191	2127	2493	2047	2398	0.853628	11	42	80	95
CD44	548	548	-548	-4.67785	-5.38858	4.85636	0.901233	-4.33258e-05	-5.10521	-20.1307	0	0	-4.33258e-05	-5.10521	-19.548	4.29731e-85	2.17589e-83	697	42	3	10060	682	697	625	632	0.988924	55	55	57	65	0.0932568	95	11	35160416	35253949	697	149	42	3	10060	145	149	126	128	0.984375	7	7	19	21
RBFOX2	1406	1406	-1406	-1.43368	-2.2906	19.8312	8.65763	-0.000129666	-1.56466	-19.7307	0	0	-0.000129666	-1.56466	-19.542	4.83355e-85	2.44526e-83	4648	14	6	10014	2939	4648	2563	2569	0.997664	129	129	376	2079	0.447289	41	22	36134782	36424473	4648	3242	14	4	10014	1748	3242	1224	1224	1	35	35	524	2018
PIK3R3	743	743	-743	-2.58761	-3.65905	10.4332	2.85134	-6.0464e-05	-2.824	-19.9423	0	0	-6.0464e-05	-2.824	-19.5312	5.97047e-85	3.01778e-83	1211	10	1	7676	1176	1211	1036	1036	1	52	52	140	175	0.144509	26	1	46505811	46642160	1211	468	10	1	7676	439	468	309	309	1	3	3	130	159
ATP6V1G2	1181	1181	-1181	-1.61192	-1.75934	111.615	63.4414	-0.000103783	-1.75918	-19.756	0	0	-0.000103783	-1.75918	-19.5201	7.41384e-85	3.74405e-83	3111	6	1	2147	124	3111	124	3100	0.04	112	186	0	11	0.00353584	15	6	31512238	31516204	3111	1930	6	0	2147	55	1930	55	1923	0.0286011	47	75	0	7
SLC8A2	1240	1240	-1240	-1.55382	-1.93101	41.0625	21.2647	-0.000110343	-1.69577	-19.7225	0	0	-0.000110343	-1.69577	-19.5015	1.06741e-84	5.38581e-83	3479	7	3	5546	3460	3479	2946	2946	1	200	200	514	533	0.153205	24	19	47931273	47975425	3479	2239	7	3	5546	2211	2239	1665	1665	1	51	51	546	574
YWHAZ	1589	1589	-1589	-1.32871	-1.46353	57.2787	39.1373	-0.000154114	-1.4501	-19.6341	0	0	-0.000154114	-1.4501	-19.4774	1.70937e-84	8.61738e-83	6423	23	9	8555	3341	6423	3263	6339	0.51475	215	513	78	84	0.013078	53	8	101928752	101965616	6423	4834	23	5	8555	2705	4834	2611	4727	0.552359	57	159	94	107
CDC42EP4	742	742	-742	-2.5654	-3.13865	18.2487	5.81419	-6.04255e-05	-2.79977	-19.8647	0	0	-6.04255e-05	-2.79977	-19.458	2.49743e-84	1.25792e-82	1216	8	5	5007	1212	1216	1182	1182	1	10	10	30	34	0.0279605	20	17	71279762	71308314	1216	474	8	2	5007	470	474	411	411	1	1	1	59	63
PRODH	586	586	-586	-3.85854	-5.07963	5.57824	1.09816	-4.66257e-05	-4.21104	-19.9662	0	0	-4.66257e-05	-4.21104	-19.4359	3.84206e-84	1.93352e-82	791	14	4	8772	577	791	450	633	0.7109	107	119	127	158	0.199747	40	22	18900293	18924066	791	205	14	3	8772	139	205	98	136	0.720588	27	27	41	69
SCARB2	1008	1008	-1008	-1.81094	-2.01739	29.5339	14.6397	-8.59641e-05	-1.97638	-19.6551	0	0	-8.59641e-05	-1.97638	-19.3756	1.24238e-83	6.24683e-82	2251	5	2	5685	2232	2251	2159	2172	0.994015	187	187	73	79	0.0350955	21	4	77079889	77135046	2251	1243	5	2	5685	1231	1243	1169	1175	0.994894	74	74	62	68
TPM4	949	949	-949	-1.91075	-2.09252	21.5888	10.3171	-8.01026e-05	-2.08531	-19.6574	0	0	-8.01026e-05	-2.08531	-19.3578	1.75539e-83	8.81864e-82	1991	16	11	5815	1512	1991	1158	1624	0.713054	122	187	354	367	0.184329	42	19	16177830	16213813	1991	1042	16	7	5815	801	1042	624	847	0.736718	42	70	177	195
NACC2	1021	1021	-1021	-1.78358	-2.16799	23.6773	10.9213	-8.73572e-05	-1.94652	-19.604	0	0	-8.73572e-05	-1.94652	-19.331	2.94981e-83	1.48062e-81	2324	3	1	7212	2122	2324	2057	2209	0.931191	55	55	65	115	0.0494836	9	9	138898382	138987131	2324	1303	3	1	7212	1205	1303	1081	1112	0.972122	9	9	124	191
SETD7	632	632	-632	-3.24113	-3.90688	4.73279	1.2114	-5.06798e-05	-3.53724	-19.8048	0	0	-5.06798e-05	-3.53724	-19.3269	3.1938e-83	1.6017e-81	914	7	3	13916	897	914	852	852	1	36	36	45	62	0.0678337	24	4	140417094	140527853	914	282	7	2	13916	277	282	238	238	1	6	6	39	44
ABCA3	1041	1041	-1041	-1.75326	-2.21205	21.6633	9.79331	-8.94145e-05	-1.91343	-19.5908	0	0	-8.94145e-05	-1.91343	-19.3245	3.34799e-83	1.67756e-81	2423	6	3	7804	2304	2423	2156	2187	0.985825	317	323	148	236	0.0973999	42	16	2325881	2390747	2423	1382	6	2	7804	1315	1382	1070	1079	0.991659	109	111	245	303
MAPK1	1244	1244	-1244	-1.53072	-1.98809	22.0123	11.0721	-0.000111332	-1.67056	-19.537	0	0	-0.000111332	-1.67056	-19.3241	3.37583e-83	1.69005e-81	3588	4	2	11336	3552	3588	3224	3228	0.998761	109	109	328	360	0.100334	15	22	22108788	22221970	3588	2344	4	2	11336	2284	2344	1765	1772	0.99605	16	16	519	572
RP11-986E7.7	783	783	-783	-2.34305	-2.78307	32.7155	11.7552	-6.43002e-05	-2.55711	-19.684	0	0	-6.43002e-05	-2.55711	-19.3113	4.32285e-83	2.16229e-81	1366	1	1	3067	10	1366	9	1298	0.00693374	0	106	1	68	0.0497804	8	14	95058394	95090983	1366	583	1	1	3067	6	583	4	509	0.00785855	0	20	2	74
RP11-154D6.1	647	647	-647	-3.09385	-4.14716	2.08332	0.50235	-5.20141e-05	-3.3765	-19.7641	0	0	-5.20141e-05	-3.3765	-19.3009	5.29032e-83	2.64392e-81	956	20	1	4230	22	956	2	114	0.0175439	0	4	20	842	0.880753	45	6	71931159	72037931	956	309	20	0	4230	28	309	0	30	0	0	2	28	279
SNRK	677	677	-677	-2.85479	-3.59774	9.60049	2.66848	-5.46955e-05	-3.1156	-19.7064	0	0	-5.46955e-05	-3.1156	-19.2689	9.81554e-83	4.90124e-81	1042	8	0	6981	567	1042	490	867	0.565167	25	26	77	175	0.167946	23	3	43328003	43466256	1042	365	8	1	6981	124	365	69	263	0.262357	2	2	55	102
INPP4A	957	957	-957	-1.87557	-2.07655	7.78761	3.75027	-8.1051e-05	-2.04692	-19.539	0	0	-8.1051e-05	-2.04692	-19.2481	1.4671e-82	7.31941e-81	2050	11	8	13202	2045	2050	1330	1330	1	138	138	715	720	0.35122	49	2	99061316	99210853	2050	1093	11	6	13202	1084	1093	699	699	1	16	16	385	394
RP11-343N15.1	568	568	-568	-3.94301	1.83258	0.0291817	0.0534778	-4.51566e-05	-4.30323	-19.7581	0	0	-4.51566e-05	-4.30323	-19.2278	2.17049e-82	1.08193e-80	761	2	0	2649	158	761	0	1	0	0	0	158	760	0.998686	7	1	121102016	121140666	761	193	2	0	2649	36	193	0	2	0	0	0	36	191
NAPB	1515	1515	-1515	-1.34416	-1.47645	87.0619	58.9669	-0.000145598	-1.46696	-19.3736	0	0	-0.000145598	-1.46696	-19.2143	2.81497e-82	1.40198e-80	5917	6	3	5188	5908	5917	5843	5843	1	465	465	65	74	0.0125063	20	20	23355158	23402125	5917	4402	6	3	5188	4391	4402	4319	4319	1	77	77	72	83
RAB5C	666	666	-666	-2.87079	-3.39685	28.1613	8.29042	-5.3787e-05	-3.13305	-19.5819	0	0	-5.3787e-05	-3.13305	-19.1454	1.05809e-81	5.26523e-80	1022	9	0	2734	59	1022	59	996	0.0592369	59	128	0	26	0.0254403	23	17	40276993	40307035	1022	356	9	0	2734	23	356	23	320	0.071875	23	40	0	36
PPM1H	945	945	-945	-1.87581	-3.03155	16.1434	5.32513	-8.00328e-05	-2.04718	-19.4175	0	0	-8.00328e-05	-2.04718	-19.1283	1.46942e-81	7.30577e-80	2024	5	2	7063	1823	2024	1475	1475	1	43	43	348	549	0.271245	18	12	63037761	63328817	2024	1079	5	1	7063	921	1079	531	531	1	1	1	390	548
TTYH3	933	933	-933	-1.89712	-2.23139	21.971	9.84635	-7.88528e-05	-2.07043	-19.4148	0	0	-7.88528e-05	-2.07043	-19.1215	1.67434e-81	8.31744e-80	1973	7	5	6129	1967	1973	1742	1742	1	154	154	225	231	0.117081	25	7	2671584	2704436	1973	1040	7	5	6129	1033	1040	851	852	0.998826	30	30	182	188
ZC3H7B	1116	1116	-1116	-1.62944	-1.89059	20.3446	10.761	-9.77423e-05	-1.7783	-19.3475	0	0	-9.77423e-05	-1.7783	-19.1124	1.9955e-81	9.90432e-80	2889	3	2	10525	2878	2889	2768	2770	0.999278	318	318	110	119	0.0411907	27	22	41697525	41756151	2889	1773	3	2	10525	1750	1773	1598	1599	0.999375	118	118	152	174
ACO2	1295	1295	-1295	-1.46802	-1.69542	70.5495	41.6119	-0.000118012	-1.60213	-19.3015	0	0	-0.000118012	-1.60213	-19.1076	2.1861e-81	1.0841e-79	4062	7	5	4041	2269	4062	2083	3688	0.564805	738	879	186	374	0.0920729	30	22	41865128	41924993	4062	2767	7	3	4041	1321	2767	1065	2374	0.44861	386	458	256	393
WDFY3	921	921	-921	-1.91733	-2.47345	7.73708	3.12805	-7.76922e-05	-2.09249	-19.4014	0	0	-7.76922e-05	-2.09249	-19.1044	2.32372e-81	1.15136e-79	1925	13	2	16915	1833	1925	1653	1693	0.976373	217	217	180	232	0.120519	91	4	85590703	85887544	1925	1004	13	2	16915	972	1004	743	747	0.994645	24	24	229	257
CAPRIN1	911	911	-911	-1.9334	-2.23874	18.4785	8.25398	-7.6738e-05	-2.11003	-19.3827	0	0	-7.6738e-05	-2.11003	-19.083	3.50333e-81	1.73434e-79	1887	17	5	7689	1744	1887	1702	1838	0.926007	334	334	42	49	0.0259671	52	11	34073229	34122703	1887	976	17	4	7689	830	976	758	896	0.845982	64	64	72	80
PPM1A	838	838	-838	-2.09115	-2.40623	10.1744	4.22838	-6.9749e-05	-2.28219	-19.3467	0	0	-6.9749e-05	-2.28219	-19.0195	1.17733e-80	5.82346e-79	1606	9	3	11860	1590	1606	1547	1561	0.991031	31	35	43	45	0.0280199	26	14	60712469	60765805	1606	768	9	2	11860	756	768	703	708	0.992938	9	10	53	60
FRRS1L	886	886	-886	-1.97363	-2.22195	14.4193	6.48948	-7.43784e-05	-2.15393	-19.3239	0	0	-7.43784e-05	-2.15393	-19.0177	1.21917e-80	6.02526e-79	1796	1	1	8197	1772	1796	1515	1529	0.990844	26	26	257	267	0.148664	5	9	111892572	111929571	1796	910	1	1	8197	897	910	745	751	0.992011	2	2	152	159
RHOB	1194	1194	-1194	-1.53954	-1.68019	111.314	66.2509	-0.000106619	-1.68019	-19.2222	0	0	-0.000106619	-1.68019	-19.0104	1.39942e-80	6.91013e-79	3407	1	1	2366	3406	3407	3406	3407	0.999706	0	0	0	0	0	1	2	20646834	20649200	3407	2213	1	1	2366	2211	2213	2211	2213	0.999096	0	0	0	0
SOD2	1209	1209	-1209	-1.52451	-1.91499	11.8244	6.17465	-0.000108374	-1.66379	-19.2017	0	0	-0.000108374	-1.66379	-18.9939	1.91672e-80	9.45642e-79	3514	16	2	18985	2791	3514	2717	2904	0.935606	156	157	74	610	0.173591	38	6	160090088	160183561	3514	2305	16	2	18985	1597	2305	1455	1655	0.879154	37	37	142	650
ASPH	818	818	-818	-2.13928	-2.77594	6.95221	2.50445	-6.78794e-05	-2.33471	-19.3228	0	0	-6.78794e-05	-2.33471	-18.988	2.14547e-80	1.0576e-78	1536	30	5	13632	1444	1536	1147	1226	0.935563	198	198	297	310	0.201823	82	8	62413115	62627155	1536	718	30	5	13632	631	718	419	482	0.869295	30	30	212	236
MECP2	893	893	-893	-1.95203	-2.52575	10.7433	4.25349	-7.51007e-05	-2.13036	-19.2884	0	0	-7.51007e-05	-2.13036	-18.9867	2.2023e-80	1.08468e-78	1831	11	3	12556	1818	1831	1745	1745	1	6	6	73	86	0.0469689	23	X	153287023	153363212	1831	938	11	3	12556	926	938	754	754	1	4	4	172	184
NPEPPS	740	740	-740	-2.40417	-3.53987	7.59998	2.14696	-6.06139e-05	-2.62381	-19.3404	0	0	-6.06139e-05	-2.62381	-18.9657	3.28434e-80	1.61623e-78	1267	26	7	11514	383	1267	346	1132	0.305654	162	243	37	135	0.106551	80	17	45600307	45700642	1267	527	26	5	11514	199	527	128	349	0.366762	64	89	71	178
KCTD2	1118	1118	-1118	-1.60827	-2.11233	32.9622	15.6046	-9.83175e-05	-1.7552	-19.1916	0	0	-9.83175e-05	-1.7552	-18.9634	3.43027e-80	1.68661e-78	2956	9	2	5279	2315	2956	2237	2251	0.993781	103	105	78	705	0.238498	26	17	73028669	73061984	2956	1838	9	2	5279	1176	1838	1152	1163	0.990542	10	10	24	675
SEZ6	494	494	-494	-5.29565	-5.9349	8.64973	1.45743	-3.89315e-05	-5.77945	-19.5537	0	0	-3.89315e-05	-5.77945	-18.9606	3.61405e-80	1.77547e-78	609	10	1	5103	117	609	117	571	0.204904	117	122	0	38	0.0623974	37	17	27281918	27333458	609	115	10	2	5103	19	115	19	105	0.180952	19	19	0	10
CBX7	1096	1096	-1096	-1.63206	-1.83559	27.3941	14.9238	-9.59439e-05	-1.78117	-19.1943	0	0	-9.59439e-05	-1.78117	-18.9604	3.62909e-80	1.78134e-78	2830	7	6	7461	2816	2830	2639	2644	0.998109	82	82	177	186	0.0657244	18	22	39516171	39548679	2830	1734	7	4	7461	1719	1734	1566	1572	0.996183	16	16	153	162
PTEN	844	844	-844	-2.04975	-2.44395	10.9399	4.4763	-7.04457e-05	-2.23701	-19.2267	0	0	-7.04457e-05	-2.23701	-18.9086	9.71017e-80	4.76219e-78	1648	5	3	10048	1140	1648	952	1422	0.66948	30	62	188	226	0.137136	17	10	89622869	89731687	1648	804	5	3	10048	622	804	485	635	0.76378	3	14	137	169
CDC42BPG	362	362	-362	-121.667	-323.042	3.7437	0.0115889	-2.80028e-05	-132.782	-19.7275	0	0	-2.80028e-05	-132.782	-18.8963	1.22707e-79	6.01285e-78	365	4	2	6112	363	365	296	296	1	67	67	67	69	0.189041	44	11	64590858	64612041	365	3	4	1	6112	3	3	1	1	1	0	0	2	2
RAB3C	751	751	-751	-2.33156	-2.98738	9.9352	3.32572	-6.17036e-05	-2.54457	-19.2377	0	0	-6.17036e-05	-2.54457	-18.8751	1.83074e-79	8.96333e-78	1315	4	2	9648	131	1315	77	1240	0.0620968	17	17	54	75	0.0570342	13	5	57878047	58155213	1315	564	4	1	9648	80	564	12	453	0.0264901	3	3	68	111
TBC1D9B	1053	1053	-1053	-1.6707	-1.85155	16.9522	9.15565	-9.15587e-05	-1.82333	-19.1101	0	0	-9.15587e-05	-1.82333	-18.8683	2.08116e-79	1.01808e-77	2623	20	12	11473	2597	2623	2495	2516	0.991653	292	292	102	107	0.040793	56	5	179289065	179334859	2623	1570	20	11	11473	1526	1570	1443	1483	0.973028	125	125	83	87
TMEM30A	1066	1066	-1066	-1.65319	-1.80788	40.3185	22.3016	-9.29648e-05	-1.80422	-19.0942	0	0	-9.29648e-05	-1.80422	-18.8566	2.59741e-79	1.26954e-77	2698	4	2	5123	2696	2698	2672	2672	1	116	116	24	26	0.00963677	13	6	75962639	75994684	2698	1632	4	1	5123	1630	1632	1613	1613	1	15	15	17	19
PURB	715	715	-715	-2.47423	-2.70027	10.2331	3.78965	-5.84095e-05	-2.70027	-19.2304	0	0	-5.84095e-05	-2.70027	-18.8484	3.03584e-79	1.48258e-77	1200	1	1	9065	1183	1200	1183	1200	0.985833	0	0	0	0	0	1	7	44915895	44924960	1200	485	1	1	9065	482	485	482	485	0.993814	0	0	0	0
MXD4	886	886	-886	-1.93658	-1.97152	17.6882	8.97183	-7.46113e-05	-2.1135	-19.1316	0	0	-7.46113e-05	-2.1135	-18.8352	3.89165e-79	1.89892e-77	1832	5	4	7058	1819	1832	1602	1615	0.99195	60	60	217	217	0.11845	15	4	2249158	2264021	1832	946	5	3	7058	942	946	890	894	0.995526	27	27	52	52
CAMK2D	824	824	-824	-2.07995	-2.6391	13.9633	5.29094	-6.86344e-05	-2.26997	-19.1345	0	0	-6.86344e-05	-2.26997	-18.8128	5.94339e-79	2.89762e-77	1587	18	3	7363	1570	1587	1329	1330	0.999248	220	221	241	257	0.161941	46	4	114372187	114683083	1587	763	18	2	7363	736	763	550	550	1	20	20	186	213
MYCBP2	1074	1074	-1074	-1.63739	-2.10212	12.1411	5.77562	-9.39262e-05	-1.78698	-19.0426	0	0	-9.39262e-05	-1.78698	-18.8093	6.34363e-79	3.09014e-77	2759	13	3	15943	2149	2759	1941	2504	0.77516	458	467	208	255	0.0924248	111	13	77618791	77901185	2759	1685	13	1	15943	1488	1685	1135	1300	0.873077	176	178	353	385
SOGA3_2	620	620	-620	-3.0462	-3.31679	5.43387	1.63829	-4.98881e-05	-3.3245	-19.2554	0	0	-4.98881e-05	-3.3245	-18.8086	6.42968e-79	3.12942e-77	923	0	1	12149	3	923	3	854	0.00351288	0	32	0	69	0.0747562	14	6	127759550	127840500	923	303	0	0	12149	0	303	0	281	0	0	9	0	22
LRRC8A	947	947	-947	-1.81357	-1.99693	30.3445	15.1955	-8.07374e-05	-1.97926	-19.0672	0	0	-8.07374e-05	-1.97926	-18.7955	8.22898e-79	4.00179e-77	2111	5	3	5230	2102	2111	2050	2053	0.998539	22	22	52	58	0.0274751	12	9	131644390	131680318	2111	1164	5	3	5230	1151	1164	1121	1122	0.999109	12	12	30	42
FAM168B	1070	1070	-1070	-1.63995	-1.87651	37.3924	19.9266	-9.35328e-05	-1.78977	-19.0272	0	0	-9.35328e-05	-1.78977	-18.7935	8.54902e-79	4.15393e-77	2742	2	2	5435	2730	2742	2629	2629	1	99	99	101	113	0.0412108	9	2	131805448	131851033	2742	1672	2	2	5435	1659	1672	1529	1529	1	8	8	130	143
MEF2D	952	952	-952	-1.79665	-2.22417	23.9758	10.7796	-8.13245e-05	-1.96079	-19.0124	0	0	-8.13245e-05	-1.96079	-18.7449	2.1332e-78	1.03564e-76	2147	9	1	6400	2143	2147	1985	1985	1	147	147	158	162	0.0754541	25	1	156433518	156470620	2147	1195	9	1	6400	1183	1195	973	974	0.998973	27	27	210	221
SCN8A	952	952	-952	-1.79267	-2.35274	11.0769	4.70806	-8.13633e-05	-1.95645	-18.9874	0	0	-8.13633e-05	-1.95645	-18.7211	3.33674e-78	1.61858e-76	2153	7	2	12457	1310	2153	1123	1785	0.629132	79	80	187	368	0.170924	41	12	51984049	52206648	2153	1201	7	3	12457	460	1201	169	828	0.204106	4	4	291	373
KCTD12	658	658	-658	-2.70026	-2.94695	12.9685	4.40066	-5.33691e-05	-2.94695	-19.0599	0	0	-5.33691e-05	-2.94695	-18.6537	1.17993e-77	5.71881e-76	1045	2	1	6229	1043	1045	1043	1045	0.998086	0	0	0	0	0	3	13	77454311	77460540	1045	387	2	1	6229	387	387	387	387	1	0	0	0	0
SCN4B	792	792	-792	-2.12981	-2.25878	18.6927	8.27556	-6.57595e-05	-2.32439	-18.9736	0	0	-6.57595e-05	-2.32439	-18.6464	1.35371e-77	6.55555e-76	1493	6	5	5649	1492	1493	1365	1366	0.999268	33	33	127	127	0.0850636	15	11	118004091	118023603	1493	701	6	2	5649	701	701	660	660	1	3	3	41	41
KCP	642	642	-642	-2.79832	-6.75025	1.5505	0.229696	-5.19382e-05	-3.05397	-19.0616	0	0	-5.19382e-05	-3.05397	-18.6444	1.40388e-77	6.79283e-76	999	7	3	8326	335	999	92	167	0.550898	8	8	243	832	0.832833	60	7	128502504	128550773	999	357	7	1	8326	75	357	4	27	0.148148	1	1	71	330
CLDND1	1204	1204	-1204	-1.48784	-1.62396	52.4535	32.2997	-0.000109042	-1.62377	-18.8084	0	0	-0.000109042	-1.62377	-18.6142	2.46793e-77	1.19314e-75	3672	32	8	5217	3026	3672	2901	3540	0.819492	333	337	125	132	0.0359477	65	3	98216755	98241910	3672	2468	32	8	5217	2239	2468	2156	2379	0.906263	142	143	83	89
STAG2	816	816	-816	-2.05155	-2.4337	8.14851	3.3482	-6.81001e-05	-2.23897	-18.9133	0	0	-6.81001e-05	-2.23897	-18.6	3.21728e-77	1.55411e-75	1592	19	1	8187	969	1592	843	863	0.976825	157	157	126	729	0.457915	69	X	123094061	123556514	1592	776	19	1	8187	632	776	375	387	0.968992	45	45	257	389
SCN1B	1042	1042	-1042	-1.6468	-1.75181	42.604	24.32	-9.09736e-05	-1.79725	-18.8292	0	0	-9.09736e-05	-1.79725	-18.5964	3.44074e-77	1.66067e-75	2653	5	4	4625	2632	2653	2543	2549	0.997646	325	325	89	104	0.0392009	14	19	35521587	35531352	2653	1611	5	4	4625	1604	1611	1586	1588	0.998741	147	147	18	23
CCNG2	608	608	-608	-3.02667	-3.79377	8.30862	2.19007	-4.8941e-05	-3.30317	-19.0301	0	0	-4.8941e-05	-3.30317	-18.5904	3.85035e-77	1.85681e-75	908	8	2	7471	886	908	803	803	1	59	59	83	105	0.115639	29	4	78078303	78354542	908	300	8	2	7471	277	300	230	231	0.995671	9	9	47	69
MAP3K12	720	720	-720	-2.36364	-2.93431	12.3251	4.20035	-5.90743e-05	-2.57957	-18.9445	0	0	-5.90743e-05	-2.57957	-18.5829	4.42668e-77	2.13296e-75	1248	11	5	7150	1123	1248	1019	1140	0.89386	140	140	104	108	0.0865385	39	12	53874273	53893847	1248	528	11	6	7150	447	528	345	424	0.813679	61	61	102	104
TUBB3_2	989	989	-989	-1.711	-1.8792	89.666	47.715	-8.5453e-05	-1.86731	-18.8071	0	0	-8.5453e-05	-1.86731	-18.5603	6.73887e-77	3.24437e-75	2380	0	2	2007	9	2380	5	2328	0.00214777	0	69	4	52	0.0218487	6	16	89987799	90005169	2380	1391	0	1	2007	9	1391	4	1352	0.00295858	0	33	5	39
RPH3A	1240	1240	-1240	-1.45405	-1.67734	27.5819	16.4438	-0.000113527	-1.58688	-18.7431	0	0	-0.000113527	-1.58688	-18.5584	6.97785e-77	3.35663e-75	3971	29	8	10381	3913	3971	3699	3704	0.99865	435	435	214	267	0.0672375	86	12	113008183	113336686	3971	2731	29	5	10381	2688	2731	2410	2410	1	96	96	278	321
DTNA	1170	1170	-1170	-1.51003	-1.67307	18.0205	10.7709	-0.000105288	-1.64798	-18.7534	0	0	-0.000105288	-1.64798	-18.5542	7.5546e-77	3.63105e-75	3464	38	7	12646	3393	3464	2926	2948	0.992537	339	340	467	516	0.148961	89	18	32073253	32471808	3464	2294	38	2	12646	2239	2294	1920	1923	0.99844	123	123	319	371
KIAA0247	611	611	-611	-2.97097	-4.11396	10.8462	2.63643	-4.92377e-05	-3.24239	-18.9657	0	0	-4.92377e-05	-3.24239	-18.5329	1.12242e-76	5.39033e-75	921	3	3	5830	914	921	818	818	1	30	30	96	103	0.111835	10	14	70078312	70181859	921	310	3	1	5830	302	310	217	217	1	2	2	85	93
HERC2	1170	1170	-1170	-1.50715	-2.01752	9.94697	4.93029	-0.000105372	-1.64484	-18.7262	0	0	-0.000105372	-1.64484	-18.528	1.23023e-76	5.90315e-75	3477	12	5	20027	1818	3477	1655	2577	0.64222	312	507	163	900	0.258844	116	15	28356185	28567298	3477	2307	12	2	20027	1178	2307	961	1394	0.689383	123	209	217	913
OGDH	910	910	-910	-1.82803	-2.42856	27.7065	11.4086	-7.74566e-05	-1.99503	-18.7774	0	0	-7.74566e-05	-1.99503	-18.5069	1.81766e-76	8.71468e-75	2009	10	3	5209	1985	2009	1865	1867	0.998929	315	315	120	142	0.0706819	41	7	44646170	44748665	2009	1099	10	3	5209	1065	1099	839	839	1	90	90	226	260
TMEM106B	571	571	-571	-3.33061	-3.74857	4.40389	1.17482	-4.5725e-05	-3.63489	-18.9712	0	0	-4.5725e-05	-3.63489	-18.506	1.85162e-76	8.87012e-75	816	8	4	13867	816	816	790	790	1	40	40	26	26	0.0318627	24	7	12250866	12282993	816	245	8	2	13867	244	245	229	230	0.995652	3	3	15	15
FBXL5	721	721	-721	-2.33519	-2.62401	16.7857	6.39697	-5.92292e-05	-2.54852	-18.8619	0	0	-5.92292e-05	-2.54852	-18.5058	1.85565e-76	8.88204e-75	1261	14	3	4573	1250	1261	993	993	1	87	87	257	268	0.21253	37	4	15606161	15683302	1261	540	14	2	4573	531	540	413	413	1	20	20	118	127
PABPC1	927	927	-927	-1.79639	-2.08341	32.4207	15.5614	-7.91914e-05	-1.96051	-18.7594	0	0	-7.91914e-05	-1.96051	-18.4956	2.24425e-76	1.07332e-74	2091	23	3	4752	1442	2091	1360	1993	0.682388	346	442	82	98	0.0468675	66	8	101698043	101735037	2091	1164	23	5	4752	822	1164	712	1044	0.681992	167	250	110	120
EIF4EBP2	681	681	-681	-2.50998	-2.88935	11.7599	4.07009	-5.55612e-05	-2.73928	-18.8728	0	0	-5.55612e-05	-2.73928	-18.4932	2.34359e-76	1.11898e-74	1132	1	1	7257	1076	1132	1050	1104	0.951087	14	14	26	28	0.024735	3	10	72164134	72188374	1132	451	1	1	7257	437	451	409	417	0.980815	3	3	28	34
DNM1L	681	681	-681	-2.50998	-3.36897	9.93179	2.94802	-5.55612e-05	-2.73928	-18.8728	0	0	-5.55612e-05	-2.73928	-18.4932	2.34359e-76	1.11898e-74	1132	30	8	7184	457	1132	364	923	0.394366	182	184	93	209	0.184629	70	12	32832133	32898486	1132	451	30	2	7184	187	451	85	299	0.284281	48	49	102	152
ARHGAP5	839	839	-839	-1.95776	-2.56695	11.9609	4.65959	-7.05251e-05	-2.13662	-18.725	0	0	-7.05251e-05	-2.13662	-18.4311	7.4102e-76	3.53517e-74	1715	10	2	10276	1464	1715	1366	1590	0.859119	51	61	98	125	0.0728863	24	14	32545319	32628934	1715	876	10	2	10276	815	876	636	676	0.940828	11	11	179	200
GAD1	757	757	-757	-2.18097	-2.39953	12.3522	5.14777	-6.26657e-05	-2.38021	-18.7555	0	0	-6.26657e-05	-2.38021	-18.424	8.43812e-76	4.02224e-74	1398	16	5	8242	1354	1398	1279	1317	0.971147	196	197	75	81	0.0579399	47	2	171669722	171717661	1398	641	16	5	8242	635	641	596	599	0.994992	40	40	39	42
HBA2	627	627	-627	-2.79656	-3.05205	88.139	28.8786	-5.07269e-05	-3.05205	-18.8335	0	0	-5.07269e-05	-3.05205	-18.4216	8.83642e-76	4.20863e-74	976	4	1	856	103	976	103	976	0.105533	0	132	0	0	0	8	16	222845	223709	976	349	4	1	856	63	349	63	349	0.180516	0	36	0	0
NCKAP1	1112	1112	-1112	-1.54563	-1.79209	10.315	5.75583	-9.91479e-05	-1.68684	-18.6044	0	0	-9.91479e-05	-1.68684	-18.398	1.36502e-75	6.49599e-74	3150	8	5	22520	3136	3150	2998	3005	0.997671	657	657	138	145	0.0460317	47	2	183773842	183903586	3150	2038	8	5	22520	2017	2038	1824	1830	0.996721	209	209	193	208
FNBP1	1029	1029	-1029	-1.63245	-1.96488	20.7534	10.5622	-9.00722e-05	-1.78159	-18.6013	0	0	-9.00722e-05	-1.78159	-18.3745	2.10532e-75	1.00108e-73	2656	9	7	6686	2595	2656	1791	1795	0.997772	158	158	804	861	0.324172	38	9	132649465	132805473	2656	1627	9	5	6686	1539	1627	997	997	1	42	42	542	630
FOXO3	858	858	-858	-1.90126	-2.42915	16.5798	6.82534	-7.24857e-05	-2.07495	-18.6403	0	0	-7.24857e-05	-2.07495	-18.358	2.85431e-75	1.3561e-73	1810	3	2	7721	736	1810	600	1656	0.362319	2	18	136	154	0.0850829	8	6	108881037	109005977	1810	952	3	0	7721	466	952	272	744	0.365591	0	3	194	208
DPP6	1304	1304	-1304	-1.38856	-1.98861	18.0869	9.09525	-0.000122519	-1.51541	-18.496	0	0	-0.000122519	-1.51541	-18.3314	4.6538e-75	2.20923e-73	4660	15	6	13574	4413	4660	3158	3176	0.994332	522	522	1255	1484	0.318455	50	7	153584181	154685995	4660	3356	15	3	13574	3157	3356	1737	1743	0.996558	112	112	1420	1613
HPCAL1	1116	1116	-1116	-1.53321	-1.77987	41.5866	23.365	-9.9813e-05	-1.67328	-18.5268	0	0	-9.9813e-05	-1.67328	-18.3243	5.30535e-75	2.51647e-73	3209	5	4	5675	3186	3209	3044	3053	0.997052	192	192	142	156	0.0486133	19	2	10443014	10567743	3209	2093	5	4	5675	2060	2093	1866	1872	0.996795	96	96	194	221
DKK3	1508	1508	-1508	-1.27864	-1.39592	103.37	74.0515	-0.000151593	-1.39545	-18.4523	0	0	-0.000151593	-1.39545	-18.3199	5.74572e-75	2.72311e-73	6920	17	9	5059	6914	6920	6765	6765	1	608	608	149	155	0.0223988	40	11	11984652	12031316	6920	5412	17	7	5059	5404	5412	5289	5289	1	162	162	115	123
NEBL	1023	1023	-1023	-1.63187	-2.43721	11.9802	4.91554	-8.95567e-05	-1.78095	-18.5425	0	0	-8.95567e-05	-1.78095	-18.3165	6.11504e-75	2.89577e-73	2642	14	6	13718	2505	2642	2126	2126	1	83	83	379	516	0.195307	55	10	21068901	21463116	2642	1619	14	8	13718	1501	1619	952	952	1	14	14	549	667
GPRC5C	410	410	-410	-8.32143	-9.11046	4.66731	0.512302	-3.20563e-05	-9.08165	-18.9615	0	0	-3.20563e-05	-9.08165	-18.3089	7.03875e-75	3.33047e-73	466	10	4	6360	465	466	384	384	1	19	19	81	82	0.175966	24	17	72420989	72447792	466	56	10	2	6360	56	56	46	46	1	3	3	10	10
KCNK1	778	778	-778	-2.08659	-2.64815	25.2073	9.51883	-6.47743e-05	-2.27722	-18.6216	0	0	-6.47743e-05	-2.27722	-18.3073	7.24272e-75	3.42417e-73	1494	6	5	3542	1488	1494	1155	1155	1	47	47	333	339	0.226908	17	1	233749749	233808258	1494	716	6	3	3542	709	716	476	476	1	8	8	233	240
CA10	865	865	-865	-1.87551	-2.57864	21.8357	8.46792	-7.32597e-05	-2.04685	-18.5756	0	0	-7.32597e-05	-2.04685	-18.299	8.43085e-75	3.98263e-73	1853	10	2	4450	1821	1853	1257	1257	1	120	120	564	596	0.321641	27	17	49707673	50237377	1853	988	10	1	4450	941	988	532	532	1	26	26	409	456
EHD1	657	657	-657	-2.56057	-2.8134	11.1896	3.97727	-5.35118e-05	-2.7945	-18.679	0	0	-5.35118e-05	-2.7945	-18.2971	8.73788e-75	4.12429e-73	1078	12	5	7088	1064	1078	1022	1026	0.996101	46	46	42	52	0.0482375	28	11	64619113	64655768	1078	421	12	1	7088	414	421	397	398	0.997487	12	12	17	23
KIT	501	501	-501	-4.19108	-4.91111	8.75434	1.78256	-3.97444e-05	-4.57397	-18.8146	0	0	-3.97444e-05	-4.57397	-18.2949	9.09938e-75	4.29142e-73	658	4	2	5563	655	658	630	630	1	65	65	25	28	0.0425532	27	4	55524084	55606881	658	157	4	1	5563	153	157	140	140	1	5	5	13	17
RASSF2	884	884	-884	-1.83239	-2.14691	24.9531	11.6228	-7.52073e-05	-1.99979	-18.5326	0	0	-7.52073e-05	-1.99979	-18.2649	1.57756e-74	7.43395e-73	1946	3	1	5759	1928	1946	1852	1859	0.996235	103	103	76	87	0.0447071	17	20	4760668	4804291	1946	1062	3	1	5759	1048	1062	942	945	0.996825	11	11	106	117
CEP170	720	720	-720	-2.26538	-2.74448	7.83693	2.85553	-5.93396e-05	-2.47234	-18.6049	0	0	-5.93396e-05	-2.47234	-18.2636	1.61552e-74	7.60666e-73	1289	25	4	10939	451	1289	369	1109	0.332732	29	88	82	180	0.139643	70	1	243287729	243418650	1289	569	25	2	10939	354	569	267	441	0.605442	14	21	87	128
NBR1	777	777	-777	-2.07767	-2.40371	12.9755	5.39811	-6.47294e-05	-2.26748	-18.5709	0	0	-6.47294e-05	-2.26748	-18.2589	1.75895e-74	8.27524e-73	1498	9	3	8424	1484	1498	1412	1414	0.998586	183	183	72	84	0.0560748	38	17	41322497	41363708	1498	721	9	2	8424	710	721	642	642	1	42	42	68	79
CNN3	790	790	-790	-2.03403	-2.25798	39.3479	17.4262	-6.60126e-05	-2.21985	-18.5302	0	0	-6.60126e-05	-2.21985	-18.2262	3.20414e-74	1.5062e-72	1554	8	4	2829	1544	1554	1432	1440	0.994444	185	185	112	114	0.0733591	22	1	95362506	95392834	1554	764	8	1	2829	754	764	694	696	0.997126	49	49	60	68
GRM1	622	622	-622	-2.73743	-4.74981	7.35604	1.5487	-5.03986e-05	-2.98751	-18.6205	0	0	-5.03986e-05	-2.98751	-18.2196	3.61471e-74	1.69783e-72	980	8	1	7272	948	980	692	692	1	22	22	256	288	0.293878	19	6	146348781	146758734	980	358	8	0	7272	338	358	159	159	1	0	0	179	199
TNXB	630	630	-630	-2.68449	-3.19612	4.38858	1.3731	-5.11205e-05	-2.92974	-18.6112	0	0	-5.11205e-05	-2.92974	-18.2162	3.84089e-74	1.8026e-72	1004	8	2	15166	684	1004	564	861	0.655052	56	105	120	143	0.14243	56	6	32008930	32083111	1004	374	8	2	15166	173	374	112	294	0.380952	13	37	61	80
ADD2	1097	1097	-1097	-1.53827	-1.77253	17.4758	9.85926	-9.79884e-05	-1.67881	-18.4135	0	0	-9.79884e-05	-1.67881	-18.2109	4.2317e-74	1.9844e-72	3135	14	3	12673	3072	3135	2819	2865	0.983944	116	117	253	270	0.0861244	51	2	70834749	70995357	3135	2038	14	2	12673	2008	2038	1760	1764	0.997732	20	20	248	274
C15orf27	583	583	-583	-3.02431	-4.57531	4.80111	1.04935	-4.69308e-05	-3.3006	-18.6302	0	0	-4.69308e-05	-3.3006	-18.1999	5.17417e-74	2.42439e-72	871	5	4	5265	736	871	310	327	0.948012	40	40	426	544	0.624569	21	15	76352177	76521462	871	288	5	2	5265	214	288	75	78	0.961538	6	6	139	210
HIF1A	584	584	-584	-3.00687	-4.21179	11.9331	2.83325	-4.70276e-05	-3.28157	-18.6125	0	0	-4.70276e-05	-3.28157	-18.1843	6.88738e-74	3.22451e-72	875	12	1	5150	154	875	129	795	0.162264	126	132	25	80	0.0914286	32	14	62162230	62214976	875	291	12	1	5150	60	291	25	206	0.121359	25	26	35	85
PITPNA	880	880	-880	-1.82474	-2.28969	29.053	12.6886	-7.49305e-05	-1.99145	-18.446	0	0	-7.49305e-05	-1.99145	-18.181	7.30803e-74	3.41868e-72	1947	11	1	4784	1902	1947	1765	1798	0.981646	171	171	137	149	0.076528	32	17	1421011	1466110	1947	1067	11	2	4784	995	1067	814	857	0.949825	50	50	181	210
CSDC2	565	565	-565	-3.17308	-4.94749	16.174	3.26914	-4.53582e-05	-3.46296	-18.6098	0	0	-4.53582e-05	-3.46296	-18.1666	9.51158e-74	4.4459e-72	825	2	1	3250	705	825	641	680	0.942647	32	32	64	145	0.175758	6	22	41956766	41973745	825	260	2	1	3250	161	260	125	150	0.833333	2	2	36	110
CAND1	805	805	-805	-1.98171	-2.2435	8.98416	4.00452	-6.75345e-05	-2.16275	-18.4585	0	0	-6.75345e-05	-2.16275	-18.1646	9.85892e-74	4.60452e-72	1625	8	4	13655	1621	1625	1585	1587	0.99874	110	110	36	38	0.0233846	32	12	67663060	67713731	1625	820	8	4	13655	814	820	771	772	0.998705	33	33	43	48
CLU	1804	1804	-1804	-1.05878	-1.15679	378.029	326.792	-0.000338053	-1.15551	-18.1959	0	0	-0.000338053	-1.15551	-18.1389	1.57327e-73	7.34188e-72	32495	19	11	6616	32483	32495	32352	32354	0.999938	5039	5039	131	141	0.00433913	44	8	27454433	27472548	32495	30691	19	11	6616	30680	30691	30522	30524	0.999934	4299	4299	158	167
USP9X	775	775	-775	-2.05156	-2.60104	7.74573	2.97794	-6.46783e-05	-2.23899	-18.432	0	0	-6.46783e-05	-2.23899	-18.1267	1.96378e-73	9.15687e-72	1512	8	3	13962	1433	1512	1336	1399	0.954968	174	179	97	113	0.0747354	59	X	40944887	41095832	1512	737	8	3	13962	668	737	532	587	0.906303	45	45	136	150
ZNF483	958	958	-958	-1.68921	-2.60492	4.40534	1.69116	-8.30502e-05	-1.84353	-18.3587	0	0	-8.30502e-05	-1.84353	-18.1225	2.12093e-73	9.88166e-72	2348	4	2	5738	1056	2348	321	327	0.981651	17	17	735	2021	0.860733	12	9	114287438	114340124	2348	1390	4	2	5738	288	1390	136	137	0.992701	9	9	152	1253
AC009133.20	1044	1044	-1044	-1.58194	-1.21975	2.49362	2.04437	-9.23124e-05	-1.72646	-18.3318	0	0	-9.23124e-05	-1.72646	-18.1198	2.22754e-73	1.037e-71	2838	1	0	589	45	2838	0	19	0	0	2	45	2819	0.993305	4	16	29820249	29831687	2838	1794	1	0	589	22	1794	0	17	0	0	0	22	1777
CRIM1	625	625	-625	-2.66223	-3.79484	9.09566	2.39685	-5.0747e-05	-2.90545	-18.4819	0	0	-5.0747e-05	-2.90545	-18.0922	3.67639e-73	1.71011e-71	1001	8	5	7122	484	1001	385	838	0.459427	103	104	99	163	0.162837	29	2	36583068	36778278	1001	376	8	2	7122	129	376	33	241	0.136929	10	10	96	135
KLHL3	695	695	-695	-2.30885	-2.63768	6.00104	2.27512	-5.71611e-05	-2.51978	-18.4298	0	0	-5.71611e-05	-2.51978	-18.0855	4.14933e-73	1.92856e-71	1226	16	4	12173	1217	1226	944	945	0.998942	50	50	273	281	0.229201	45	5	136953188	137071779	1226	531	16	3	12173	527	531	391	391	1	7	7	136	140
MICU3	609	609	-609	-2.76012	-3.0597	13.1746	4.30585	-4.9316e-05	-3.01227	-18.4778	0	0	-4.9316e-05	-3.01227	-18.0775	4.801e-73	2.22965e-71	955	6	3	4606	945	955	785	785	1	88	88	160	170	0.17801	24	8	16884746	16980153	955	346	6	1	4606	342	346	280	280	1	10	10	62	66
MED13L	790	790	-790	-1.99496	-4.39015	8.40506	1.91453	-6.62067e-05	-2.17722	-18.3488	0	0	-6.62067e-05	-2.17722	-18.0543	7.31105e-73	3.39262e-71	1584	9	3	11432	1519	1584	1212	1243	0.97506	114	114	307	341	0.215278	47	12	116395710	116715143	1584	794	9	1	11432	740	794	301	309	0.97411	14	15	439	485
ADD3	826	826	-826	-1.9067	-2.81002	18.1053	6.44315	-6.97467e-05	-2.08089	-18.318	0	0	-6.97467e-05	-2.08089	-18.0395	9.55425e-73	4.43e-71	1737	20	7	6541	1721	1737	1532	1532	1	176	176	189	205	0.11802	57	10	111756125	111895323	1737	911	20	4	6541	883	911	595	595	1	34	34	288	316
CHMP3	932	932	-932	-1.71418	-2.08054	14.0531	6.75451	-8.04903e-05	-1.87078	-18.2784	0	0	-8.04903e-05	-1.87078	-18.038	9.82052e-73	4.54981e-71	2237	10	2	7393	863	2237	863	1344	0.642113	21	92	0	893	0.399195	28	2	86730553	86948245	2237	1305	10	2	7393	457	1305	457	705	0.648227	6	46	0	600
MYH11	542	542	-542	-3.33621	-7.16203	3.02412	0.422243	-4.33991e-05	-3.64099	-18.4919	0	0	-4.33991e-05	-3.64099	-18.0379	9.83466e-73	4.55271e-71	774	11	2	16104	444	774	384	630	0.609524	148	151	60	144	0.186047	62	16	15797028	15950890	774	232	11	3	16104	138	232	64	96	0.666667	27	27	74	136
HIVEP2	868	868	-868	-1.82119	-2.3917	13.8486	5.79028	-7.39381e-05	-1.98757	-18.2991	0	0	-7.39381e-05	-1.98757	-18.0369	1.00129e-72	4.63152e-71	1925	4	2	9774	1344	1925	1181	1751	0.674472	29	29	163	174	0.0903896	13	6	143072603	143266338	1925	1057	4	0	9774	424	1057	190	799	0.237797	5	5	234	258
F3	482	482	-482	-4.27891	-4.68734	16.052	3.42454	-3.82109e-05	-4.66982	-18.5376	0	0	-3.82109e-05	-4.66982	-18.0208	1.33951e-72	6.191e-71	629	4	4	2875	625	629	595	597	0.99665	46	46	30	32	0.0508744	12	1	94994780	95007356	629	147	4	3	2875	146	147	139	139	1	6	6	7	8
MACF1	1324	1324	-1324	-1.34824	-2.00022	9.33901	4.669	-0.000126951	-1.47141	-18.1602	0	0	-0.000126951	-1.47141	-18.0097	1.63729e-72	7.56126e-71	5126	37	12	36470	4985	5126	4399	4406	0.998411	666	666	586	720	0.14046	166	1	39546987	39952849	5126	3802	37	10	36470	3617	3802	2399	2404	0.99792	250	250	1218	1398
SLC25A4	915	915	-915	-1.73259	-1.89286	34.1828	18.0588	-7.88138e-05	-1.89087	-18.2328	0	0	-7.88138e-05	-1.89087	-17.9891	2.37463e-72	1.09576e-70	2164	2	2	4844	2160	2164	2138	2142	0.998133	180	180	22	22	0.0101664	7	4	186064394	186071536	2164	1249	2	2	4844	1246	1249	1232	1235	0.997571	72	72	14	14
CNPY1	342	342	-342	-29.5	#DIV/0!	2.65697	0	-2.6515e-05	-32.195	-18.7303	0	0	-2.6515e-05	-32.195	-17.9767	2.97159e-72	1.37013e-70	354	2	1	2473	316	354	85	85	1	3	3	231	269	0.759887	7	7	155266900	155326557	354	12	2	0	2473	12	12	0	0	#NUM!	0	0	12	12
FAM171B	774	774	-774	-2.01442	-2.25882	19.7141	8.72762	-6.47693e-05	-2.19845	-18.2522	0	0	-6.47693e-05	-2.19845	-17.956	4.31463e-72	1.98779e-70	1537	1	1	5819	1508	1537	1457	1484	0.981806	45	45	51	53	0.0344828	8	2	187558697	187630685	1537	763	1	1	5819	755	763	716	717	0.998605	4	4	39	46
CNTN2	1341	1341	-1341	-1.33333	-1.57773	39.7024	25.1643	-0.000129695	-1.45514	-18.0937	0	0	-0.000129695	-1.45514	-17.9479	4.99125e-72	2.29769e-70	5364	7	6	10074	5361	5364	5173	5174	0.999807	534	534	188	190	0.0354213	35	1	205012324	205047627	5364	4023	7	7	10074	4007	4023	3576	3579	0.999162	160	160	431	444
ADD1	1276	1276	-1276	-1.37018	-1.52662	25.4037	16.6404	-0.000120943	-1.49535	-18.0853	0	0	-0.000120943	-1.49535	-17.9293	6.9671e-72	3.2047e-70	4723	28	10	13106	4648	4723	4256	4307	0.988159	407	407	392	416	0.0880796	70	4	2845583	2931803	4723	3447	28	9	13106	3398	3447	3054	3079	0.99188	165	165	344	368
SLC44A2	719	719	-719	-2.16721	-2.77504	18.9551	6.83055	-5.95664e-05	-2.3652	-18.2255	0	0	-5.95664e-05	-2.3652	-17.9055	1.07005e-71	4.91804e-70	1335	15	7	5216	1315	1335	1279	1279	1	248	248	36	56	0.0419476	52	19	10713132	10755235	1335	616	15	4	5216	591	616	503	503	1	55	55	88	113
ELOVL5	644	644	-644	-2.48046	-3.01422	16.9871	5.63564	-5.25975e-05	-2.70707	-18.2686	0	0	-5.25975e-05	-2.70707	-17.9049	1.08154e-71	4.96693e-70	1079	8	4	4223	1065	1079	928	928	1	107	107	137	151	0.139944	24	6	53132195	53213947	1079	435	8	2	4223	417	435	336	336	1	16	16	81	99
SUN1	956	956	-956	-1.65524	-1.99459	11.4253	5.72813	-8.33421e-05	-1.80646	-18.097	0	0	-8.33421e-05	-1.80646	-17.8714	1.97235e-71	9.05073e-70	2415	37	11	11908	1653	2415	1306	1760	0.742045	181	237	347	655	0.271222	89	7	855527	936072	2415	1459	37	9	11908	705	1459	513	963	0.53271	26	61	192	496
KIAA0430	450	450	-450	-4.91304	-5.81704	3.80209	0.653613	-3.55302e-05	-5.36189	-18.4136	0	0	-3.55302e-05	-5.36189	-17.8703	2.01285e-71	9.22925e-70	565	17	4	11162	473	565	462	549	0.84153	166	166	11	16	0.0283186	65	16	15688242	15737023	565	115	17	2	11162	100	115	88	103	0.854369	28	28	12	12
GPRC5B	1403	1403	-1403	-1.29205	-1.46824	76.6776	52.2241	-0.000139541	-1.41009	-17.975	0	0	-0.000139541	-1.41009	-17.8421	3.33404e-71	1.5275e-69	6207	12	3	6064	6095	6207	5909	6015	0.982377	177	177	186	192	0.0309328	27	16	19868615	19897489	6207	4804	12	6	6064	4651	4804	4332	4471	0.968911	106	106	319	333
FBXO31	529	529	-529	-3.35111	-6.23333	6.74266	1.08171	-4.23489e-05	-3.65726	-18.2915	0	0	-4.23489e-05	-3.65726	-17.8413	3.38359e-71	1.54897e-69	754	7	2	6810	477	754	337	594	0.56734	94	94	140	160	0.212202	24	16	87360592	87425748	754	225	7	2	6810	161	225	49	104	0.471154	20	20	112	121
SLC23A2	837	837	-837	-1.84375	-2.59839	16.1222	6.20468	-7.11212e-05	-2.01219	-18.0972	0	0	-7.11212e-05	-2.01219	-17.8336	3.88052e-71	1.77505e-69	1829	6	0	7523	1799	1829	1569	1569	1	87	87	230	260	0.142154	27	20	4833001	4990939	1829	992	6	2	7523	952	992	659	659	1	5	5	293	333
PRUNE2	1105	1105	-1105	-1.48743	-2.595	13.9709	5.38377	-0.000100089	-1.62332	-18.0144	0	0	-0.000100089	-1.62332	-17.8285	4.24764e-71	1.94145e-69	3372	15	5	14801	3284	3372	2675	2675	1	166	166	609	697	0.206702	49	9	79226291	79521003	3372	2267	15	6	14801	1886	2267	1125	1125	1	18	18	761	1142
ATN1	1344	1344	-1344	-1.32023	-1.45866	87.6103	60.0623	-0.000131053	-1.44084	-17.9507	0	0	-0.000131053	-1.44084	-17.8098	5.94181e-71	2.71365e-69	5541	4	4	4762	5524	5541	5389	5397	0.998518	433	433	135	144	0.0259881	16	12	7033625	7051484	5541	4197	4	4	4762	4187	4197	4034	4038	0.999009	328	328	153	159
TMEM145	685	685	-685	-2.26384	-2.62523	28.3149	10.7857	-5.64593e-05	-2.47066	-18.1417	0	0	-5.64593e-05	-2.47066	-17.809	6.02126e-71	2.74776e-69	1227	5	3	2640	1221	1227	967	967	1	234	234	254	260	0.211899	25	19	42817476	42829214	1227	542	5	3	2640	537	542	401	402	0.997512	66	66	136	140
EFEMP1	437	437	-437	-5.24272	-6.33241	9.08902	1.43532	-3.44476e-05	-5.72168	-18.359	0	0	-3.44476e-05	-5.72168	-17.8042	6.56825e-71	2.99501e-69	540	14	2	4244	537	540	499	499	1	95	95	38	41	0.0759259	38	2	56093101	56151274	540	103	14	2	4244	103	103	86	86	1	9	9	17	17
FBXO21	714	714	-714	-2.15534	-2.75783	16.8253	6.10091	-5.91928e-05	-2.35225	-18.1159	0	0	-5.91928e-05	-2.35225	-17.7995	7.13494e-71	3.25084e-69	1332	7	3	5596	1323	1332	1218	1218	1	108	108	105	114	0.0855856	26	12	117581145	117628336	1332	618	7	3	5596	612	618	482	482	1	15	15	130	136
ADARB1	778	778	-778	-1.95343	-2.17161	10.5668	4.86589	-6.54214e-05	-2.13189	-18.0104	0	0	-6.54214e-05	-2.13189	-17.7284	2.53618e-70	1.15463e-68	1594	13	3	10015	1572	1594	1369	1369	1	70	70	203	225	0.141154	36	21	46493767	46646478	1594	816	13	2	10015	801	816	688	688	1	12	12	113	128
RBFOX3	1297	1297	-1297	-1.33873	-1.6274	21.4008	13.1503	-0.000125038	-1.46103	-17.8597	0	0	-0.000125038	-1.46103	-17.7143	3.2579e-70	1.48204e-68	5126	14	7	10067	5053	5126	2787	2787	1	468	468	2266	2339	0.456301	39	17	77085426	77613550	5126	3829	14	5	10067	3745	3829	1866	1869	0.998395	173	173	1879	1960
SRRM4	837	837	-837	-1.81898	-2.42441	11.4094	4.70605	-7.13153e-05	-1.98516	-17.9567	0	0	-7.13153e-05	-1.98516	-17.6998	4.21564e-70	1.91621e-68	1859	3	2	8835	1736	1859	1288	1304	0.98773	20	20	448	555	0.298548	18	12	119419299	119600856	1859	1022	3	1	8835	913	1022	586	587	0.998296	4	4	327	435
RGS5	723	723	-723	-2.09215	-2.45272	14.741	6.01005	-6.01733e-05	-2.28328	-17.9743	0	0	-6.01733e-05	-2.28328	-17.6701	7.13002e-70	3.23838e-68	1385	11	1	6812	1249	1385	1230	1299	0.946882	43	43	19	86	0.0620939	30	1	163080910	163291577	1385	662	11	2	6812	586	662	564	578	0.975779	9	11	22	84
SMARCC2	839	839	-839	-1.80829	-1.99971	16.2918	8.14705	-7.15734e-05	-1.97349	-17.9163	0	0	-7.15734e-05	-1.97349	-17.662	8.24096e-70	3.74002e-68	1877	15	1	8555	469	1877	469	1803	0.260122	469	504	0	74	0.0394246	60	12	56556766	56583351	1877	1038	15	1	8555	238	1038	238	984	0.24187	238	255	0	54
NCAM1	1434	1434	-1434	-1.26035	-1.5692	37.6764	24.0099	-0.000146493	-1.37549	-17.747	0	0	-0.000146493	-1.37549	-17.625	1.58449e-69	7.18532e-68	6942	30	12	12768	6400	6942	5755	6223	0.924795	585	586	645	719	0.103572	86	11	112831996	113149158	6942	5508	30	10	12768	5343	5508	4226	4328	0.976433	158	158	1117	1180
NBPF1	651	651	-651	-2.34783	-2.56441	6.37045	2.48418	-5.34492e-05	-2.56232	-17.9635	0	0	-5.34492e-05	-2.56232	-17.6227	1.65121e-69	7.48199e-68	1134	8	5	11006	476	1134	361	907	0.398015	50	117	115	227	0.200176	44	1	16888813	16940057	1134	483	8	4	11006	200	483	166	386	0.430052	4	19	34	97
AFF4	759	759	-759	-1.96811	-3.0127	8.99134	2.98448	-6.37456e-05	-2.14791	-17.8592	0	0	-6.37456e-05	-2.14791	-17.5771	3.69514e-69	1.67303e-67	1543	9	4	11297	1422	1543	1313	1314	0.999239	72	72	109	229	0.148412	36	5	132211070	132299326	1543	784	9	3	11297	684	784	474	476	0.995798	2	2	210	308
PRKDC	700	700	-700	-2.14192	-2.96364	6.12762	2.0676	-5.80783e-05	-2.33761	-17.8851	0	0	-5.80783e-05	-2.33761	-17.5748	3.84382e-69	1.73899e-67	1313	13	2	15416	1283	1313	1209	1222	0.989362	196	196	74	91	0.0693069	107	8	48685668	48872743	1313	613	13	1	15416	585	613	440	450	0.977778	35	35	145	163
MTUS1	851	851	-851	-1.76805	-2.17758	10.9292	5.01894	-7.2954e-05	-1.92957	-17.8036	0	0	-7.2954e-05	-1.92957	-17.5587	5.112e-69	2.31092e-67	1959	30	10	12010	1811	1959	1568	1698	0.923439	114	114	243	261	0.133231	69	8	17501303	17658426	1959	1108	30	6	12010	933	1108	693	851	0.814336	21	21	240	257
EFCAB14	639	639	-639	-2.37716	-2.62463	12.7337	4.85161	-5.23987e-05	-2.59433	-17.8891	0	0	-5.23987e-05	-2.59433	-17.5459	6.39698e-69	2.88954e-67	1103	7	0	6526	230	1103	218	1075	0.202791	64	78	12	28	0.0253853	24	1	47124365	47184824	1103	464	7	0	6526	43	464	33	447	0.0738255	14	14	10	17
ADAMTS18	384	384	-384	-7.50847	-12.5219	2.52349	0.201527	-3.00658e-05	-8.19443	-18.135	0	0	-3.00658e-05	-8.19443	-17.5255	9.17449e-69	4.14092e-67	443	9	2	6678	296	443	125	218	0.573394	20	21	171	225	0.507901	41	16	77281709	77469011	443	59	9	1	6678	40	59	7	19	0.368421	0	0	33	40
MARCKS	813	813	-813	-1.83299	-2.00401	32.256	16.0958	-6.91624e-05	-2.00045	-17.7761	0	0	-6.91624e-05	-2.00045	-17.5191	1.02463e-68	4.62106e-67	1789	1	1	4273	1789	1789	1783	1783	1	15	15	6	6	0.00335383	2	6	114178540	114184648	1789	976	1	1	4273	976	976	971	971	1	9	9	5	5
RP11-262D11.2	436	436	-436	-4.7265	-3.4787	1.73751	0.499471	-3.44609e-05	-5.1583	-17.9923	0	0	-3.44609e-05	-5.1583	-17.4693	2.45973e-68	1.10847e-66	553	1	1	2269	515	553	17	51	0.333333	0	0	498	502	0.907776	2	X	71364033	71381600	553	117	1	1	2269	106	117	7	16	0.4375	0	0	99	101
STARD5	363	363	-363	-9.64286	-8.88139	2.87795	0.324043	-2.83325e-05	-10.5238	-18.1103	0	0	-2.83325e-05	-10.5238	-17.468	2.51553e-68	1.13273e-66	405	6	2	6339	247	405	78	236	0.330508	3	4	169	169	0.417284	15	15	81601393	81616524	405	42	6	1	6339	34	42	21	29	0.724138	0	0	13	13
RAB3IP	538	538	-538	-3.00746	-3.63457	4.51114	1.24118	-4.33228e-05	-3.28222	-17.8655	0	0	-4.33228e-05	-3.28222	-17.4544	3.19123e-68	1.43588e-66	806	19	1	12612	225	806	179	736	0.243207	34	39	46	70	0.0868486	41	12	70132460	70216984	806	268	19	4	12612	72	268	32	221	0.144796	7	9	40	47
CBS	675	675	-675	-2.18421	-2.34258	12.4331	5.30742	-5.58675e-05	-2.38375	-17.7226	0	0	-5.58675e-05	-2.38375	-17.4089	7.07454e-68	3.18068e-66	1245	19	7	6833	1243	1245	1098	1099	0.99909	224	224	145	146	0.117269	50	21	44473300	44497053	1245	570	19	6	6833	570	570	512	512	1	91	91	58	58
TXNIP	598	598	-598	-2.52163	-2.75491	21.0417	7.6379	-4.87698e-05	-2.752	-17.7168	0	0	-4.87698e-05	-2.752	-17.3592	1.68366e-67	7.56378e-66	991	5	3	3626	991	991	987	987	1	94	94	4	4	0.00403633	17	1	145438468	145442635	991	393	5	2	3626	393	393	391	391	1	24	24	2	2
INTS1	804	804	-804	-1.81957	-2.07032	13.8109	6.67091	-6.8499e-05	-1.9858	-17.6024	0	0	-6.8499e-05	-1.9858	-17.3504	1.95904e-67	8.79406e-66	1785	9	4	9588	1784	1785	1713	1713	1	427	427	71	72	0.0403361	69	7	1509912	1545489	1785	981	9	5	9588	978	981	903	903	1	197	197	75	78
CACNA1G	586	586	-586	-2.58808	-3.63926	6.90298	1.89681	-4.76869e-05	-2.82452	-17.7116	0	0	-4.76869e-05	-2.82452	-17.3464	2.10407e-67	9.43779e-66	955	34	2	9709	925	955	844	867	0.973472	146	146	81	88	0.0921466	59	17	48638428	48704835	955	369	34	2	9709	360	369	254	260	0.976923	40	40	106	109
MPP3	407	407	-407	-5.52222	-6.37695	5.12939	0.804363	-3.20444e-05	-6.02672	-17.8743	0	0	-3.20444e-05	-6.02672	-17.3243	3.0881e-67	1.38409e-65	497	9	6	4491	493	497	297	298	0.996644	74	74	196	199	0.400402	35	17	41878166	41910538	497	90	9	3	4491	90	90	51	51	1	7	7	39	39
ADAM11	805	805	-805	-1.81149	-2.12768	25.6864	12.0725	-6.86475e-05	-1.97698	-17.5677	0	0	-6.86475e-05	-1.97698	-17.3177	3.4612e-67	1.55011e-65	1797	5	2	4770	1794	1797	1585	1585	1	223	223	209	212	0.117974	37	17	42836398	42859214	1797	992	5	1	4770	988	992	813	813	1	59	59	175	179
CYP26B1	455	455	-455	-4.03333	-4.35785	8.86317	2.03384	-3.61432e-05	-4.40181	-17.7767	0	0	-3.61432e-05	-4.40181	-17.2943	5.20107e-67	2.32751e-65	605	5	2	5015	605	605	575	575	1	15	15	30	30	0.0495868	14	2	72356366	72375167	605	150	5	2	5015	150	150	144	144	1	3	3	6	6
MEIS1	442	442	-442	-4.29851	-7.31036	2.9835	0.408119	-3.50347e-05	-4.69121	-17.7691	0	0	-3.50347e-05	-4.69121	-17.2727	7.55673e-67	3.37906e-65	576	19	6	10934	545	576	409	422	0.969194	44	44	136	154	0.267361	48	2	66660583	66801001	576	134	19	3	10934	127	134	62	63	0.984127	5	5	65	71
NLGN2	937	937	-937	-1.59379	-1.73658	33.2887	19.1691	-8.26434e-05	-1.73939	-17.4587	0	0	-8.26434e-05	-1.73939	-17.2542	1.04235e-66	4.65735e-65	2515	4	3	5550	2515	2515	2390	2390	1	85	85	125	125	0.0497018	14	17	7308192	7323179	2515	1578	4	3	5550	1578	1578	1502	1502	1	27	27	76	76
GABRG2	757	757	-757	-1.90334	-2.09348	26.5091	12.6627	-6.39405e-05	-2.07723	-17.5193	0	0	-6.39405e-05	-2.07723	-17.2535	1.05452e-66	4.70812e-65	1595	7	1	4447	1592	1595	1525	1525	1	100	100	67	70	0.0438871	24	5	161494545	161582542	1595	838	7	2	4447	836	838	795	795	1	25	25	41	43
SV2A	1225	1225	-1225	-1.34151	-1.45504	75.9081	52.1691	-0.000117907	-1.46407	-17.3893	0	0	-0.000117907	-1.46407	-17.247	1.17984e-66	5.26355e-65	4812	2	2	4824	4809	4812	4737	4737	1	396	396	72	75	0.015586	15	1	149874869	149889434	4812	3587	2	2	4824	3587	3587	3553	3553	1	113	113	34	34
GNB5	568	568	-568	-2.66082	-3.93534	7.5578	1.9205	-4.61207e-05	-2.9039	-17.6155	0	0	-4.61207e-05	-2.9039	-17.2443	1.23705e-66	5.51452e-65	910	12	3	7487	582	910	527	732	0.719945	186	190	55	178	0.195604	37	15	52413116	52483566	910	342	12	1	7487	191	342	134	203	0.660099	31	32	57	139
KCNA1	625	625	-625	-2.33833	-2.61633	9.92975	3.79529	-5.13358e-05	-2.55195	-17.5712	0	0	-5.13358e-05	-2.55195	-17.2391	1.35305e-66	6.02697e-65	1092	3	1	8361	1084	1092	1066	1074	0.992551	0	0	18	18	0.0164835	7	12	5019070	5040527	1092	467	3	2	8361	466	467	447	448	0.997768	2	2	19	19
SLC25A3	901	901	-901	-1.63675	-1.78942	37.6859	21.0604	-7.88057e-05	-1.78628	-17.4368	0	0	-7.88057e-05	-1.78628	-17.2233	1.77829e-66	7.91504e-65	2316	17	6	4685	2270	2316	2239	2284	0.980298	423	425	31	32	0.0138169	38	12	98987368	98995946	2316	1415	17	4	4685	1364	1415	1351	1393	0.969849	231	231	13	22
LHX1	298	298	-298	-299	#DIV/0!	3.89759	0	-2.30425e-05	-326.316	-17.9789	0	0	-2.30425e-05	-326.316	-17.2147	2.06461e-66	9.18237e-65	299	5	1	5117	158	299	145	258	0.562016	12	12	13	41	0.137124	13	17	35294083	35301917	299	1	5	0	5117	1	1	0	0	#NUM!	0	0	1	1
OGT	899	899	-899	-1.63804	-1.84419	17.2536	9.35562	-7.86123e-05	-1.78769	-17.4267	0	0	-7.86123e-05	-1.78769	-17.213	2.12194e-66	9.43007e-65	2308	11	2	9812	2298	2308	2190	2190	1	223	223	108	118	0.0511265	44	X	70752932	70795747	2308	1409	11	5	9812	1402	1409	1296	1296	1	66	66	106	113
ARHGAP29	461	461	-461	-3.82822	-4.52284	2.14618	0.47452	-3.66911e-05	-4.17796	-17.6755	0	0	-3.66911e-05	-4.17796	-17.2079	2.32046e-66	1.03044e-64	624	5	3	15524	611	624	431	431	1	41	41	180	193	0.309295	34	1	94614543	94740624	624	163	5	3	15524	161	163	104	104	1	6	6	57	59
BRD2	874	874	-874	-1.67283	-1.86404	22.4942	12.0675	-7.59679e-05	-1.82565	-17.4245	0	0	-7.59679e-05	-1.82565	-17.2036	2.49823e-66	1.10853e-64	2173	21	5	7337	1994	2173	1958	2135	0.917096	266	266	36	38	0.0174873	51	6	32936436	32949282	2173	1299	21	3	7337	1261	1299	1213	1250	0.9704	134	134	48	49
ZNF532	743	743	-743	-1.92413	-2.85634	8.44756	2.95748	-6.26382e-05	-2.09991	-17.4592	0	0	-6.26382e-05	-2.09991	-17.1907	3.11903e-66	1.38293e-64	1547	26	10	11951	1090	1547	861	1306	0.659265	64	89	229	241	0.155785	61	18	56529831	56653712	1547	804	26	7	11951	605	804	309	499	0.619238	7	11	296	305
WFS1	695	695	-695	-2.05784	-1.96301	18.8245	9.58961	-5.79765e-05	-2.24584	-17.4811	0	0	-5.79765e-05	-2.24584	-17.1906	3.1285e-66	1.38607e-64	1352	6	3	4513	1350	1352	1099	1099	1	39	39	251	253	0.18713	18	4	6271575	6304992	1352	657	6	2	4513	656	657	611	611	1	12	12	45	46
SEZ6L2	1036	1036	-1036	-1.47808	-1.72714	57.6852	33.3993	-9.41077e-05	-1.61311	-17.3569	0	0	-9.41077e-05	-1.61311	-17.18	3.74982e-66	1.66006e-64	3203	8	4	4110	3190	3203	3066	3067	0.999674	531	531	124	136	0.0424602	29	16	29882479	29910868	3203	2167	8	3	4110	2143	2167	1938	1938	1	289	289	205	229
DSE	1210	1210	-1210	-1.34395	-3.00976	4.74651	1.57704	-0.000116301	-1.46672	-17.3108	0	0	-0.000116301	-1.46672	-17.1685	4.5779e-66	2.02511e-64	4728	9	1	11498	475	4728	95	706	0.134561	0	2	380	4022	0.850677	21	6	116575335	116762424	4728	3518	9	2	11498	316	3518	60	256	0.234375	2	4	256	3262
SERPINA3	377	377	-377	-6.71212	-7.53389	7.34577	0.975031	-2.957e-05	-7.32532	-17.7128	0	0	-2.957e-05	-7.32532	-17.1345	8.2147e-66	3.63112e-64	443	8	1	4504	5	443	5	428	0.0116822	5	32	0	15	0.03386	18	14	95078713	95090392	443	66	8	0	4504	0	66	0	62	0	0	7	0	4
NUDT21	623	623	-623	-2.31158	-2.61182	14.8702	5.69342	-5.1233e-05	-2.52276	-17.4578	0	0	-5.1233e-05	-2.52276	-17.1313	8.6765e-66	3.83232e-64	1098	6	3	5474	1042	1098	1014	1053	0.962963	43	43	28	45	0.0409836	17	16	56463044	56486111	1098	475	6	2	5474	445	475	420	440	0.954545	7	7	25	35
JAK1	707	707	-707	-2.00284	-2.26612	15.6269	6.89588	-5.92147e-05	-2.18581	-17.3931	0	0	-5.92147e-05	-2.18581	-17.1127	1.19469e-65	5.27281e-64	1412	6	3	6317	1399	1412	1277	1277	1	157	157	122	135	0.0956091	35	1	65298911	65432187	1412	705	6	3	6317	695	705	615	615	1	19	19	80	90
EIF1AX	697	697	-697	-2.03107	-2.24691	23.2239	10.3359	-5.8254e-05	-2.21662	-17.3925	0	0	-5.8254e-05	-2.21662	-17.1076	1.30348e-65	5.74853e-64	1373	2	1	4427	1224	1373	1204	1330	0.905263	19	73	20	43	0.0313183	9	X	20142635	20159962	1373	676	2	1	4427	617	676	603	646	0.933437	8	32	14	30
PAK1	997	997	-997	-1.50686	-1.71709	33.0366	19.2399	-8.97987e-05	-1.64453	-17.2836	0	0	-8.97987e-05	-1.64453	-17.1007	1.46875e-65	6.47246e-64	2964	20	8	6299	2922	2964	2669	2692	0.991456	406	406	253	272	0.0917679	56	11	77032751	77185680	2964	1967	20	6	6299	1934	1967	1707	1711	0.997662	151	151	227	256
PDK2	735	735	-735	-1.92337	-2.10814	20.7324	9.83445	-6.1968e-05	-2.09908	-17.3612	0	0	-6.1968e-05	-2.09908	-17.0944	1.63537e-65	7.20124e-64	1531	15	4	5481	1024	1531	972	1470	0.661224	247	247	52	61	0.0398432	38	17	48172100	48189516	1531	796	15	4	5481	434	796	402	761	0.528252	103	103	32	35
PITPNM3	772	772	-772	-1.8364	-2.17689	10.9006	5.0074	-6.565e-05	-2.00417	-17.3405	0	0	-6.565e-05	-2.00417	-17.0893	1.78554e-65	7.85652e-64	1695	5	2	10609	1641	1695	1450	1496	0.969251	116	116	191	199	0.117404	28	17	6354583	6459814	1695	923	5	3	10609	830	923	666	750	0.888	17	17	164	173
RNF141	542	542	-542	-2.77705	-3.26989	11.7471	3.59249	-4.38715e-05	-3.03075	-17.4685	0	0	-4.38715e-05	-3.03075	-17.0883	1.81492e-65	7.97969e-64	847	4	3	5146	812	847	747	782	0.955243	55	56	65	65	0.0767414	11	11	10533224	10562777	847	305	4	2	5146	301	305	257	261	0.984674	13	13	44	44
ASTN1	792	792	-792	-1.78963	-2.47604	12.6616	5.11367	-6.77137e-05	-1.95313	-17.3008	0	0	-6.77137e-05	-1.95313	-17.0587	3.0139e-65	1.32412e-63	1795	6	3	9225	1777	1795	1511	1511	1	125	125	266	284	0.158217	36	1	176826437	177134109	1795	1003	6	2	9225	980	1003	666	666	1	15	15	314	337
USP11	1255	1255	-1255	-1.3058	-1.42952	77.7717	54.4039	-0.000123571	-1.42509	-17.17	0	0	-0.000123571	-1.42509	-17.0391	4.21214e-65	1.84915e-63	5359	12	9	5269	5355	5359	5300	5301	0.999811	1193	1193	55	58	0.0108229	46	X	47092088	47107727	5359	4104	12	6	5269	4100	4104	4046	4047	0.999753	799	799	54	57
UBE4A	619	619	-619	-2.29228	-2.504	11.5436	4.61007	-5.09497e-05	-2.50169	-17.3392	0	0	-5.09497e-05	-2.50169	-17.0175	6.0983e-65	2.67515e-63	1098	3	1	6576	652	1098	538	982	0.547862	93	93	114	116	0.105647	25	11	118230299	118269926	1098	479	3	0	6576	115	479	71	428	0.165888	9	9	44	51
BCLAF1	721	721	-721	-1.94003	-2.09715	11.6157	5.53881	-6.06981e-05	-2.11726	-17.2747	0	0	-6.06981e-05	-2.11726	-17.0065	7.35987e-65	3.22612e-63	1488	23	4	9297	1294	1488	1204	1397	0.861847	82	107	90	91	0.0611559	62	6	136578000	136610989	1488	767	23	1	9297	696	767	658	727	0.905089	15	17	38	40
INPP5F	964	964	-964	-1.52822	-1.69089	32.5759	19.2656	-8.63288e-05	-1.66783	-17.1769	0	0	-8.63288e-05	-1.66783	-16.9902	9.70826e-65	4.25114e-63	2789	5	3	6184	2754	2789	2601	2606	0.998081	125	125	153	183	0.0656149	27	10	121485608	121588652	2789	1825	5	4	6184	1795	1825	1677	1682	0.997027	20	20	118	143
TOB2	716	716	-716	-1.9496	-2.32388	21.7428	9.35625	-6.02275e-05	-2.12771	-17.2598	0	0	-6.02275e-05	-2.12771	-16.9902	9.71303e-65	4.25114e-63	1470	2	1	4565	1303	1470	1125	1284	0.876168	6	6	178	186	0.126531	4	22	41829495	41843027	1470	754	2	1	4565	635	754	496	603	0.822554	0	0	139	151
CADM4	848	848	-848	-1.6784	-1.90541	69.7648	36.614	-7.3641e-05	-1.83173	-17.2007	0	0	-7.3641e-05	-1.83173	-16.9815	1.12708e-64	4.9292e-63	2098	2	2	2246	2091	2098	2027	2027	1	320	320	64	71	0.0338418	11	19	44126519	44143991	2098	1250	2	2	2246	1245	1250	1161	1161	1	145	145	84	89
SEMA3G	335	335	-335	-11.1515	-12.2866	5.38385	0.43819	-2.61098e-05	-12.1703	-17.6208	0	0	-2.61098e-05	-12.1703	-16.9797	1.16198e-64	5.078e-63	368	3	2	5011	368	368	349	349	1	26	26	19	19	0.0516304	21	3	52467068	52479101	368	33	3	1	5011	33	33	31	31	1	3	3	2	2
ARHGAP21	1202	1202	-1202	-1.33223	-1.58426	30.7942	19.4375	-0.000116329	-1.45394	-17.117	0	0	-0.000116329	-1.45394	-16.9794	1.16797e-64	5.10033e-63	4820	16	9	10739	2995	4820	2468	4278	0.576905	246	411	527	542	0.112448	58	10	24872537	25012597	4820	3618	16	10	10739	2554	3618	1922	2947	0.652189	67	133	632	671
NFIA	760	760	-760	-1.83978	-3.08321	8.95887	2.9057	-6.46059e-05	-2.00786	-17.2234	0	0	-6.46059e-05	-2.00786	-16.9732	1.29821e-64	5.66476e-63	1665	14	4	10872	1613	1665	1259	1260	0.999206	42	42	354	405	0.243243	37	1	61330930	61928465	1665	905	14	2	10872	854	905	446	446	1	8	8	408	459
ZMYND11	738	738	-738	-1.88067	-2.23967	21.2217	9.47536	-6.24717e-05	-2.05248	-17.184	0	0	-6.24717e-05	-2.05248	-16.9273	2.83521e-64	1.23621e-62	1576	19	2	5300	1564	1576	1455	1455	1	138	138	109	121	0.0767766	44	10	180404	300577	1576	838	19	0	5300	824	838	709	709	1	41	41	115	129
NYNRIN	433	433	-433	-4.09286	-4.46383	4.849	1.08629	-3.43778e-05	-4.46677	-17.3992	0	0	-3.43778e-05	-4.46677	-16.9239	3.00481e-64	1.30918e-62	573	2	2	7955	573	573	499	499	1	16	16	74	74	0.129145	11	14	24867991	24888494	573	140	2	1	7955	139	140	122	122	1	2	2	17	18
ZYG11B	701	701	-701	-1.97091	-2.60129	11.175	4.29594	-5.88609e-05	-2.15097	-17.176	0	0	-5.88609e-05	-2.15097	-16.9042	4.19445e-64	1.82612e-62	1423	3	1	8211	1241	1423	1179	1187	0.99326	56	56	62	236	0.165847	19	1	53192125	53293014	1423	722	3	1	8211	610	722	492	498	0.987952	1	1	118	224
ATP2B3	718	718	-718	-1.92169	-2.20709	12.0766	5.4717	-6.05439e-05	-2.09726	-17.1512	0	0	-6.05439e-05	-2.09726	-16.8879	5.53027e-64	2.40587e-62	1497	8	3	7534	1493	1497	1176	1177	0.99915	121	121	317	320	0.213761	31	X	152783133	152848397	1497	779	8	2	7534	775	779	582	582	1	20	20	193	197
MARCKSL1	955	955	-955	-1.52501	-1.66433	126.213	75.8341	-8.55943e-05	-1.66433	-17.0697	0	0	-8.55943e-05	-1.66433	-16.8849	5.82073e-64	2.53033e-62	2774	1	1	1699	2690	2774	2690	2774	0.969719	62	62	0	0	0	2	1	32799432	32801980	2774	1819	1	1	1699	1757	1819	1757	1819	0.965915	25	25	0	0
MAPT	1371	1371	-1371	-1.23174	-1.50218	41.4546	27.5963	-0.000144264	-1.34427	-16.9714	0	0	-0.000144264	-1.34427	-16.863	8.42597e-64	3.6601e-62	7287	17	2	12546	7135	7287	6631	6728	0.985583	315	315	504	559	0.076712	29	17	43971747	44105700	7287	5916	17	2	12546	5783	5916	4874	4888	0.997136	103	103	909	1028
ZNF704	611	611	-611	-2.27292	-2.90054	4.59961	1.58578	-5.03377e-05	-2.48056	-17.1636	0	0	-5.03377e-05	-2.48056	-16.8477	1.09133e-63	4.73701e-62	1091	6	2	15008	1060	1091	892	893	0.99888	9	9	168	198	0.181485	20	8	81540685	81787016	1091	480	6	3	15008	457	480	336	336	1	2	2	121	144
FXYD6	970	970	-970	-1.50416	-1.6574	42.2716	25.5048	-8.74333e-05	-1.64157	-17.0245	0	0	-8.74333e-05	-1.64157	-16.8449	1.14441e-63	4.96365e-62	2894	17	1	5135	167	2894	167	2808	0.0594729	138	272	0	86	0.0297167	39	11	117707692	117748201	2894	1924	17	0	5135	101	1924	101	1849	0.0546241	84	118	0	75
HK1	1106	1106	-1106	-1.3827	-1.55943	47.4896	30.4531	-0.000104197	-1.50902	-16.9715	0	0	-0.000104197	-1.50902	-16.8219	1.68913e-63	7.32078e-62	3996	18	3	6166	3934	3996	3788	3788	1	622	622	146	208	0.0520521	53	10	71029739	71161638	3996	2890	18	3	6166	2792	2890	2649	2651	0.999246	231	231	143	239
FGF1	498	498	-498	-3.02439	-3.77207	10.8967	2.88878	-4.00884e-05	-3.30069	-17.2187	0	0	-4.00884e-05	-3.30069	-16.821	1.71396e-63	7.42282e-62	744	12	2	5051	100	744	91	712	0.127809	46	46	9	32	0.0430108	25	5	141971742	142077617	744	246	12	1	5051	39	246	20	206	0.0970874	12	13	19	40
TTYH1	909	909	-909	-1.56955	-2.03276	25.053	12.3246	-8.05954e-05	-1.71294	-17.0094	0	0	-8.05954e-05	-1.71294	-16.8154	1.88426e-63	8.15427e-62	2505	18	9	7069	2202	2505	2063	2291	0.90048	595	607	139	214	0.0854291	50	19	54926392	54948080	2505	1596	18	9	7069	1295	1596	1073	1230	0.872358	299	307	222	366
HCFC1	683	683	-683	-1.99708	-2.19584	11.4872	5.23132	-5.723e-05	-2.17953	-17.0702	0	0	-5.723e-05	-2.17953	-16.7958	2.62025e-63	1.13308e-61	1368	5	1	9004	1351	1368	1323	1338	0.988789	130	130	28	30	0.0219298	38	X	153213003	153237258	1368	685	5	1	9004	668	685	650	665	0.977444	38	38	18	20
RHOBTB3	609	609	-609	-2.26087	-4.03454	6.08231	1.50756	-5.02025e-05	-2.46742	-17.0958	0	0	-5.02025e-05	-2.46742	-16.7827	3.26809e-63	1.41217e-61	1092	16	3	8833	111	1092	86	695	0.123741	45	53	25	397	0.363553	44	5	95049225	95160087	1092	483	16	2	8833	26	483	9	188	0.0478723	3	3	17	295
ENDOD1	667	667	-667	-2.04219	-2.32737	20.9625	9.00692	-5.5702e-05	-2.22876	-17.0606	0	0	-5.5702e-05	-2.22876	-16.7794	3.4547e-63	1.49169e-61	1307	1	1	4687	1281	1307	1253	1271	0.985838	2	3	28	36	0.027544	2	11	94822973	94865809	1307	640	1	1	4687	630	640	591	596	0.991611	1	1	39	44
TENM1	389	389	-389	-5.1828	-36.8636	1.82226	0.0494325	-3.06724e-05	-5.65628	-17.2866	0	0	-3.06724e-05	-5.65628	-16.7663	4.31138e-63	1.8602e-61	482	3	0	12896	349	482	190	304	0.625	59	59	159	178	0.369295	35	X	123509752	124097666	482	93	3	0	12896	84	93	5	9	0.555556	1	1	79	84
NCL	1045	1045	-1045	-1.42273	-1.56919	38.8352	24.7485	-9.6777e-05	-1.55271	-16.9019	0	0	-9.6777e-05	-1.55271	-16.7429	6.38848e-63	2.75434e-61	3517	10	4	6929	3461	3517	3432	3481	0.985924	639	642	29	36	0.010236	33	2	232318241	232348352	3517	2472	10	4	6929	2431	2472	2389	2421	0.986782	420	421	42	51
CA4	441	441	-441	-3.73913	-5.83097	11.927	2.04546	-3.51321e-05	-4.08073	-17.1886	0	0	-3.51321e-05	-4.08073	-16.7392	6.79113e-63	2.92576e-61	602	6	6	2424	598	602	374	374	1	84	84	224	228	0.378738	18	17	58227296	58248260	602	161	6	4	2424	160	161	70	70	1	9	9	90	91
CLCN3	717	717	-717	-1.89068	-2.21541	13.572	6.12619	-6.06348e-05	-2.06341	-16.9877	0	0	-6.06348e-05	-2.06341	-16.7321	7.6548e-63	3.29539e-61	1522	10	4	8105	1488	1522	1400	1423	0.983837	86	87	88	99	0.065046	35	4	170533783	170644824	1522	805	10	2	8105	790	805	697	701	0.994294	18	18	93	104
MORN1	543	543	-543	-2.59706	-3.59807	2.64613	0.735432	-4.41752e-05	-2.83432	-17.0713	0	0	-4.41752e-05	-2.83432	-16.7183	9.6505e-63	4.15144e-61	883	10	4	6164	665	883	192	211	0.909953	45	45	473	672	0.761042	30	1	2252691	2323146	883	340	10	6	6164	196	340	51	64	0.796875	10	10	145	276
MEGF11	540	540	-540	-2.61677	-5.8644	3.68145	0.627763	-4.39045e-05	-2.85583	-17.0717	0	0	-4.39045e-05	-2.85583	-16.7166	9.9376e-63	4.27176e-61	874	17	4	9365	850	874	446	446	1	56	56	404	428	0.489703	56	15	66187416	66546085	874	334	17	4	9365	314	334	83	83	1	4	4	231	251
HNRNPUL1	694	694	-694	-1.94679	-2.35172	15.4675	6.57711	-5.8391e-05	-2.12465	-16.9796	0	0	-5.8391e-05	-2.12465	-16.7148	1.0234e-62	4.3959e-61	1427	20	9	6537	831	1427	728	1308	0.556575	239	242	103	119	0.0833917	54	19	41768400	41813503	1427	733	20	7	6537	430	733	315	607	0.518946	106	107	115	126
ZIC5	296	296	-296	-27.9091	-21.8271	3.66598	0.167955	-2.29526e-05	-30.4588	-17.3945	0	0	-2.29526e-05	-30.4588	-16.6971	1.3785e-62	5.91679e-61	307	1	1	4639	307	307	220	220	1	2	2	87	87	0.283388	2	13	100615217	100624163	307	11	1	1	4639	11	11	11	11	1	0	0	0	0
PHC1	525	525	-525	-2.7101	-2.91683	9.43113	3.23335	-4.25703e-05	-2.95768	-17.0469	0	0	-4.25703e-05	-2.95768	-16.6825	1.75798e-62	7.53998e-61	832	15	2	6090	152	832	64	743	0.0861373	7	78	88	89	0.106971	56	12	9066491	9094063	832	307	15	1	6090	49	307	20	278	0.0719424	0	26	29	29
AP2A1	913	913	-913	-1.54573	-1.84349	25.1395	13.6369	-8.14028e-05	-1.68694	-16.8582	0	0	-8.14028e-05	-1.68694	-16.6711	2.12864e-62	9.12297e-61	2586	7	4	7386	2478	2586	2305	2402	0.959617	546	546	173	184	0.0711524	44	19	50270224	50310370	2586	1673	7	5	7386	1566	1673	1330	1422	0.935302	296	296	236	251
BLOC1S6	306	306	-306	-17.1053	-20.1901	3.35899	0.166368	-2.37774e-05	-18.668	-17.3253	0	0	-2.37774e-05	-18.668	-16.6583	2.63647e-62	1.12911e-60	325	20	1	6812	17	325	17	296	0.0574324	17	19	0	29	0.0892308	46	15	45879320	45908197	325	19	20	0	6812	1	19	1	16	0.0625	1	1	0	3
GTF2A1	484	484	-484	-3.06838	-3.68879	7.66334	2.07747	-3.89285e-05	-3.34869	-17.0509	0	0	-3.89285e-05	-3.34869	-16.6534	2.86253e-62	1.22501e-60	718	4	2	6819	714	718	676	676	1	38	38	38	42	0.0584958	16	14	81641795	81687721	718	234	4	1	6819	232	234	200	200	1	6	6	32	34
GM2A	446	446	-446	-3.54857	-4.11305	10.4071	2.53025	-3.56092e-05	-3.87276	-17.057	0	0	-3.56092e-05	-3.87276	-16.6234	4.72521e-62	2.02065e-60	621	3	1	4479	613	621	603	603	1	22	22	10	18	0.0289855	9	5	150591710	150650001	621	175	3	1	4479	166	175	159	160	0.99375	3	3	7	15
DDHD2	779	779	-779	-1.73629	-2.23543	8.2829	3.70529	-6.70647e-05	-1.89492	-16.8455	0	0	-6.70647e-05	-1.89492	-16.6197	5.02569e-62	2.14755e-60	1837	24	8	10686	1179	1837	1111	1145	0.970306	152	152	68	692	0.376701	69	8	38082735	38133076	1837	1058	24	5	10686	575	1058	546	559	0.976744	25	25	29	499
PCSK9	284	284	-284	-57.8	-66.9366	2.75491	0.0411571	-2.19862e-05	-63.0804	-17.3289	0	0	-2.19862e-05	-63.0804	-16.6105	5.86052e-62	2.50244e-60	289	4	4	5163	289	289	184	184	1	19	19	105	105	0.363322	21	1	55505220	55530525	289	5	4	0	5163	5	5	3	3	1	0	0	2	2
RAB3GAP2	641	641	-641	-2.0846	-2.3882	3.90846	1.63657	-5.33751e-05	-2.27505	-16.8947	0	0	-5.33751e-05	-2.27505	-16.6099	5.9138e-62	2.52333e-60	1232	10	2	10344	604	1232	521	523	0.996176	80	80	83	709	0.575487	53	1	220321634	220445796	1232	591	10	2	10344	308	591	232	239	0.970711	8	8	76	352
KCNH2	535	535	-535	-2.6018	-2.70805	8.06402	2.9778	-4.3518e-05	-2.83949	-16.9565	0	0	-4.3518e-05	-2.83949	-16.6054	6.37566e-62	2.71838e-60	869	7	2	7017	857	869	721	732	0.984973	76	77	136	137	0.157652	26	7	150642048	150675403	869	334	7	1	7017	330	334	291	295	0.986441	39	39	39	39
BTG1	514	514	-514	-2.75427	-2.99844	23.7331	7.91517	-4.16293e-05	-3.00589	-16.963	0	0	-4.16293e-05	-3.00589	-16.5961	7.44959e-62	3.17393e-60	807	2	1	2622	750	807	748	805	0.929193	16	16	2	2	0.00247831	4	12	92536285	92539673	807	293	2	1	2622	283	293	283	293	0.96587	5	5	0	0
DDX5	1141	1141	-1141	-1.33698	-1.45776	46.9791	32.2268	-0.000110112	-1.45912	-16.731	0	0	-0.000110112	-1.45912	-16.5952	7.55685e-62	3.21726e-60	4527	34	14	7319	4430	4527	4352	4448	0.978417	474	474	78	79	0.0174509	81	17	62495733	62504317	4527	3386	34	6	7319	3305	3386	3249	3330	0.975676	243	243	56	56
ZFPM2	518	518	-518	-2.72093	-8.42671	5.42775	0.644113	-4.19903e-05	-2.96951	-16.9567	0	0	-4.19903e-05	-2.96951	-16.5931	7.81886e-62	3.32635e-60	819	9	2	6708	343	819	71	471	0.150743	30	30	272	348	0.424908	25	8	106330919	106816760	819	301	9	0	6708	204	301	7	61	0.114754	6	6	197	240
PTCHD1	445	445	-445	-3.5	-5.40672	3.04384	0.562973	-3.55513e-05	-3.81975	-16.9761	0	0	-3.55513e-05	-3.81975	-16.5477	1.66419e-61	7.07472e-60	623	2	1	13714	617	623	539	540	0.998148	1	1	78	83	0.133226	5	X	23352132	23422489	623	178	2	1	13714	170	178	107	109	0.981651	0	0	63	69
EIF4A2	1322	1322	-1322	-1.22999	-1.34122	89.0369	66.3849	-0.000139389	-1.34236	-16.6422	0	0	-0.000139389	-1.34236	-16.5364	2.00689e-61	8.52531e-60	7070	28	2	6133	5668	7070	5668	7064	0.802378	1086	1225	0	6	0.000848656	60	3	186500993	186507689	7070	5748	28	3	6133	4734	5748	4734	5748	0.823591	433	476	0	0
EN2	286	286	-286	-36.75	-42.0952	6.14775	0.146044	-2.21602e-05	-40.1074	-17.2331	0	0	-2.21602e-05	-40.1074	-16.5313	2.18575e-61	9.27829e-60	294	1	1	3395	294	294	270	270	1	1	1	24	24	0.0816327	2	7	155250823	155257526	294	8	1	1	3395	8	8	7	7	1	0	0	1	1
PTPN11	862	862	-862	-1.59122	-1.95984	24.4857	12.4937	-7.60692e-05	-1.73659	-16.7263	0	0	-7.60692e-05	-1.73659	-16.5309	2.2012e-61	9.33701e-60	2320	4	3	6996	1845	2320	1766	2216	0.796931	68	159	79	104	0.0448276	22	12	112856154	112947717	2320	1458	4	2	6996	1154	1458	973	1234	0.788493	16	41	181	224
CCDC88B	501	501	-501	-2.82847	-3.05491	6.33747	2.07452	-4.05015e-05	-3.08687	-16.8998	0	0	-4.05015e-05	-3.08687	-16.5271	2.34395e-61	9.93524e-60	775	10	5	8331	775	775	683	683	1	77	77	92	92	0.11871	48	11	64107694	64125006	775	274	10	3	8331	271	274	243	244	0.995902	24	24	28	30
PTPN4	590	590	-590	-2.26338	-3.72567	5.49165	1.474	-4.86303e-05	-2.47016	-16.8352	0	0	-4.86303e-05	-2.47016	-16.5265	2.36518e-61	1.00178e-59	1057	13	4	12542	1045	1057	890	891	0.998878	77	77	155	166	0.157048	54	2	120517206	120741394	1057	467	13	2	12542	455	467	261	261	1	13	13	194	206
CLIC4	688	688	-688	-1.91856	-2.81056	22.9413	8.16254	-5.80307e-05	-2.09383	-16.7742	0	0	-5.80307e-05	-2.09383	-16.5172	2.76156e-61	1.16882e-59	1437	4	1	4495	1254	1437	1175	1334	0.88081	39	78	79	103	0.0716771	13	1	25071847	25170815	1437	749	4	1	4495	671	749	469	518	0.905405	7	10	202	231
CPSF6	589	589	-589	-2.26395	-2.46262	9.36443	3.80263	-4.85465e-05	-2.47078	-16.8227	0	0	-4.85465e-05	-2.47078	-16.5143	2.89938e-61	1.22625e-59	1055	7	3	7190	1045	1055	867	871	0.995408	44	44	178	184	0.174408	27	12	69633316	69668138	1055	466	7	2	7190	462	466	384	386	0.994819	17	17	78	80
TMX4	661	661	-661	-1.98952	-2.171	15.2396	7.01961	-5.54194e-05	-2.17128	-16.7602	0	0	-5.54194e-05	-2.17128	-16.4921	4.18703e-61	1.76955e-59	1329	4	1	6579	1312	1329	1282	1297	0.988435	45	45	30	32	0.0240783	15	20	7957994	8000476	1329	668	4	2	6579	666	668	651	652	0.998466	10	10	15	16
COL6A1	805	805	-805	-1.66972	-1.81609	27.7506	15.2805	-7.00064e-05	-1.82226	-16.7021	0	0	-7.00064e-05	-1.82226	-16.4909	4.26659e-61	1.80185e-59	2007	6	5	5340	2007	2007	1917	1917	1	431	431	90	90	0.044843	43	21	47401650	47424964	2007	1202	6	4	5340	1200	1202	1152	1152	1	191	191	48	50
MGEA5	942	942	-942	-1.49063	-1.6294	26.0216	15.9701	-8.52429e-05	-1.6268	-16.6603	0	0	-8.52429e-05	-1.6268	-16.4877	4.50323e-61	1.9004e-59	2862	12	8	7602	2845	2862	2559	2559	1	188	188	286	303	0.10587	40	10	103544199	103578696	2862	1920	12	7	7602	1902	1920	1713	1714	0.999417	49	49	189	206
PIPOX	464	464	-464	-3.18868	-4.46464	1.71571	0.384288	-3.72401e-05	-3.47999	-16.8889	0	0	-3.72401e-05	-3.47999	-16.4855	4.67159e-61	1.97001e-59	676	10	2	4055	104	676	90	90	1	15	15	14	586	0.866864	26	17	27277530	27384234	676	212	10	2	4055	28	212	22	22	1	1	1	6	190
KMT2D	753	753	-753	-1.76138	-1.97962	6.40284	3.23438	-6.46084e-05	-1.92229	-16.7086	0	0	-6.46084e-05	-1.92229	-16.48	5.11619e-61	2.15593e-59	1742	7	5	20476	1703	1742	1657	1696	0.977005	158	158	46	46	0.0264064	68	12	49412757	49453557	1742	989	7	5	20476	894	989	842	935	0.900535	58	58	52	54
INPP5J	446	446	-446	-3.42391	-3.76457	9.84313	2.61468	-3.56675e-05	-3.73671	-16.895	0	0	-3.56675e-05	-3.73671	-16.4739	5.65425e-61	2.38093e-59	630	12	3	4822	629	630	614	614	1	64	64	15	16	0.0253968	32	22	31518716	31530682	630	184	12	3	4822	184	184	178	178	1	17	17	6	6
GPRASP1	309	309	-309	-12.8846	-14.9607	4.01143	0.268131	-2.40546e-05	-14.0617	-17.1096	0	0	-2.40546e-05	-14.0617	-16.4733	5.71007e-61	2.40268e-59	335	5	4	6340	31	335	31	329	0.0942249	31	31	0	6	0.0179104	10	X	101906293	101914011	335	26	5	2	6340	5	26	5	24	0.208333	5	5	0	2
CRTC1	919	919	-919	-1.50942	-1.89043	25.0502	13.251	-8.27144e-05	-1.64732	-16.6151	0	0	-8.27144e-05	-1.64732	-16.4387	1.01155e-60	4.25329e-59	2723	4	1	6826	2660	2723	2170	2212	0.981013	204	219	490	511	0.187661	19	19	18794486	18893004	2723	1804	4	2	6826	1754	1804	1256	1277	0.983555	92	98	498	527
DNAJC5	1006	1006	-1006	-1.42376	-1.66892	47.2937	28.3379	-9.31281e-05	-1.55383	-16.5933	0	0	-9.31281e-05	-1.55383	-16.437	1.04048e-60	4.37174e-59	3380	3	2	5304	3256	3380	3147	3245	0.9698	72	73	109	135	0.0399408	8	20	62526517	62567384	3380	2374	3	2	5304	2261	2374	2043	2122	0.962771	17	17	218	252
TSPYL4	951	951	-951	-1.47431	-1.609	55.5839	34.5455	-8.64887e-05	-1.609	-16.5961	0	0	-8.64887e-05	-1.609	-16.4278	1.2099e-60	5.07992e-59	2956	1	1	4111	2955	2956	2955	2956	0.999662	0	0	0	0	0	1	6	116571150	116575261	2956	2005	1	1	4111	2005	2005	2005	2005	1	0	0	0	0
GPCPD1	485	485	-485	-2.917	-3.40782	6.61315	1.94058	-3.91287e-05	-3.18348	-16.798	0	0	-3.91287e-05	-3.18348	-16.4194	1.39049e-60	5.83392e-59	738	6	3	7446	700	738	613	637	0.962323	37	42	87	101	0.136856	28	20	5525084	5591672	738	253	6	1	7446	245	253	201	204	0.985294	2	4	44	49
MMP24	276	276	-276	-70	-60.0246	3.8546	0.064217	-2.13613e-05	-76.395	-17.1302	0	0	-2.13613e-05	-76.395	-16.4162	1.46691e-60	6.15007e-59	280	1	1	4412	55	280	55	220	0.25	55	55	0	60	0.214286	9	20	33814456	33864801	280	4	1	1	4412	2	4	2	4	0.5	2	2	0	0
DISP2	495	495	-495	-2.81985	-3.07122	11.3165	3.68471	-4.00247e-05	-3.07747	-16.7811	0	0	-4.00247e-05	-3.07747	-16.4118	1.57715e-60	6.60746e-59	767	3	2	5171	645	767	635	757	0.838838	28	28	10	10	0.0130378	12	15	40650435	40663257	767	272	3	2	5171	237	272	234	269	0.869888	3	3	3	3
CCDC85C	376	376	-376	-5.04301	-7.89746	4.83519	0.612246	-2.96674e-05	-5.50373	-16.9125	0	0	-2.96674e-05	-5.50373	-16.4085	1.66441e-60	6.96796e-59	469	7	4	6363	154	469	111	398	0.278894	44	45	43	71	0.151386	17	14	99977602	100070363	469	93	7	1	6363	41	93	13	55	0.236364	3	3	28	38
FAM131C	384	384	-384	-4.72816	-5.03602	17.4055	3.4562	-3.03506e-05	-5.16011	-16.8864	0	0	-3.03506e-05	-5.16011	-16.3955	2.06277e-60	8.62942e-59	487	2	1	1701	390	487	302	383	0.788512	24	39	88	104	0.213552	9	1	16384263	16400127	487	103	2	1	1701	83	103	66	83	0.795181	3	7	17	20
PLCH2	615	615	-615	-2.11818	-2.36196	7.46421	3.16018	-5.10999e-05	-2.31169	-16.676	0	0	-5.10999e-05	-2.31169	-16.3901	2.25366e-60	9.42118e-59	1165	10	5	10781	1138	1165	1041	1041	1	144	144	97	124	0.106438	41	1	2357418	2436969	1165	550	10	4	10781	534	550	481	481	1	44	44	53	69
ZBTB38	632	632	-632	-2.05509	-2.64507	6.35631	2.40308	-5.27311e-05	-2.24284	-16.6589	0	0	-5.27311e-05	-2.24284	-16.3824	2.5551e-60	1.06736e-58	1231	20	4	13706	1222	1231	1127	1127	1	10	10	95	104	0.0844842	49	3	141043054	141168634	1231	599	20	2	13706	586	599	465	465	1	0	0	121	134
SRRM1	608	608	-608	-2.13645	-2.30586	10.2779	4.45731	-5.04617e-05	-2.33163	-16.6483	0	0	-5.04617e-05	-2.33163	-16.3603	3.67894e-60	1.53572e-58	1143	24	9	8168	914	1143	862	1086	0.793738	151	164	52	57	0.0498688	68	1	24958206	24999758	1143	535	24	4	8168	426	535	407	514	0.791829	51	56	19	21
SEPT9	905	905	-905	-1.51362	-1.88723	12.9158	6.84379	-8.13603e-05	-1.6519	-16.5229	0	0	-8.13603e-05	-1.6519	-16.3465	4.60701e-60	1.92174e-58	2667	47	11	12844	2627	2667	2144	2146	0.999068	219	219	483	521	0.195351	103	17	75276650	75496678	2667	1762	47	10	12844	1700	1762	1238	1241	0.997583	69	69	462	521
ARF3	1127	1127	-1127	-1.32283	-1.44989	71.1205	49.0523	-0.00010971	-1.44368	-16.4671	0	0	-0.00010971	-1.44368	-16.3372	5.37373e-60	2.23994e-58	4618	10	1	5002	124	4618	124	4602	0.0269448	57	232	0	16	0.0034647	27	12	49329505	49351334	4618	3491	10	1	5002	82	3491	82	3464	0.0236721	41	156	0	27
STK10	454	454	-454	-3.20388	-4.99415	3.58298	0.717437	-3.64282e-05	-3.49658	-16.7293	0	0	-3.64282e-05	-3.49658	-16.3284	6.2007e-60	2.58279e-58	660	16	5	9083	641	660	421	421	1	47	47	220	239	0.362121	49	5	171469076	171615390	660	206	16	3	9083	193	206	92	92	1	4	4	101	114
ATRN	690	690	-690	-1.86792	-2.61488	11.5958	4.43454	-5.8483e-05	-2.03857	-16.5528	0	0	-5.8483e-05	-2.03857	-16.3076	8.7254e-60	3.63179e-58	1485	2	2	8753	1425	1485	1313	1313	1	147	147	112	172	0.115825	31	20	3451686	3631769	1485	795	2	2	8753	764	795	547	548	0.998175	17	17	217	247
SEL1L	568	568	-568	-2.29091	-2.55787	7.88468	3.08252	-4.67549e-05	-2.5002	-16.6053	0	0	-4.67549e-05	-2.5002	-16.2973	1.03202e-59	4.29252e-58	1008	6	2	9559	1003	1008	975	975	1	86	86	28	33	0.0327381	32	14	81937892	82000205	1008	440	6	2	9559	436	440	416	416	1	5	5	20	24
ANP32E	501	501	-501	-2.7099	-2.95673	16.3734	5.53768	-4.06244e-05	-2.95747	-16.6522	0	0	-4.06244e-05	-2.95747	-16.2963	1.04896e-59	4.35984e-58	794	10	2	3607	788	794	762	764	0.997382	57	57	26	30	0.0377834	27	1	150190716	150208504	794	293	10	3	3607	290	293	281	282	0.996454	16	16	9	11
PITPNM1	675	675	-675	-1.90361	-2.11036	16.7814	7.95191	-5.70128e-05	-2.07752	-16.5444	0	0	-5.70128e-05	-2.07752	-16.2934	1.10063e-59	4.57127e-58	1422	16	4	6449	1421	1422	1400	1400	1	256	256	21	22	0.0154712	55	11	67259238	67273734	1422	747	16	6	6449	746	747	723	724	0.998619	122	122	23	23
PISD	677	677	-677	-1.89788	-2.25973	18.5915	8.22731	-5.72127e-05	-2.07126	-16.5415	0	0	-5.72127e-05	-2.07126	-16.2915	1.13532e-59	4.712e-58	1431	18	6	5002	1413	1431	1191	1203	0.990025	80	80	222	228	0.159329	48	22	32014476	32058418	1431	754	18	4	5002	731	754	571	581	0.982788	28	28	160	173
CCDC47	607	607	-607	-2.11786	-2.45943	18.9294	7.69668	-5.04362e-05	-2.31135	-16.566	0	0	-5.04362e-05	-2.31135	-16.282	1.32587e-59	5.49887e-58	1150	6	2	4537	603	1150	580	1111	0.522052	177	183	23	39	0.033913	24	17	61822609	61853711	1150	543	6	2	4537	197	543	158	493	0.320487	55	56	39	50
COL13A1	296	296	-296	-15.0952	-106.407	2.57939	0.0242407	-2.30174e-05	-16.4743	-16.9196	0	0	-2.30174e-05	-16.4743	-16.2774	1.42984e-59	5.92583e-58	317	22	5	5844	313	317	195	195	1	90	90	118	122	0.384858	64	10	71561643	71724031	317	21	22	0	5844	18	21	2	2	1	2	2	16	19
MAPKBP1	730	730	-730	-1.76923	-2.69339	9.76261	3.62466	-6.25716e-05	-1.93086	-16.4959	0	0	-6.25716e-05	-1.93086	-16.2687	1.64655e-59	6.8191e-58	1679	18	9	10357	1120	1679	783	1308	0.598624	152	152	337	371	0.220965	67	15	42066631	42120053	1679	949	18	10	10357	533	949	172	530	0.324528	30	30	361	419
ACTR1B	711	711	-711	-1.80612	-1.93584	38.4235	19.8485	-6.06693e-05	-1.97112	-16.4813	0	0	-6.06693e-05	-1.97112	-16.2478	2.31809e-59	9.59333e-58	1593	3	3	2887	1593	1593	1435	1435	1	192	192	158	158	0.0991839	16	2	98272430	98280570	1593	882	3	3	2887	882	882	809	809	1	71	71	73	73
TFRC	475	475	-475	-2.91532	-3.98931	6.34139	1.5896	-3.83234e-05	-3.18166	-16.6208	0	0	-3.83234e-05	-3.18166	-16.2464	2.37227e-59	9.81051e-58	723	17	4	7887	712	723	647	647	1	82	82	65	76	0.105118	49	3	195754053	195809060	723	248	17	3	7887	244	248	177	177	1	6	6	67	71
LZTS3	1037	1037	-1037	-1.37737	-1.49676	49.0347	32.7606	-9.79446e-05	-1.5032	-16.3783	0	0	-9.79446e-05	-1.5032	-16.2352	2.84594e-59	1.1761e-57	3785	3	2	5349	3784	3785	3393	3393	1	74	74	391	392	0.103567	9	20	3143262	3154192	3785	2748	3	2	5349	2744	2748	2474	2474	1	23	23	270	274
WLS	394	394	-394	-4.20325	-5.44348	7.00568	1.28699	-3.1253e-05	-4.58725	-16.6955	0	0	-3.1253e-05	-4.58725	-16.2337	2.91702e-59	1.20461e-57	517	15	2	4513	149	517	146	409	0.356968	123	127	3	108	0.208897	42	1	68564141	68698803	517	123	15	0	4513	28	123	27	82	0.329268	23	23	1	41
CLCN4	803	803	-803	-1.6303	-1.94499	22.6753	11.6583	-7.03177e-05	-1.77924	-16.4171	0	0	-7.03177e-05	-1.77924	-16.2173	3.80738e-59	1.57117e-57	2077	4	1	6750	2065	2077	1980	1980	1	94	94	85	97	0.046702	21	X	10125023	10205700	2077	1274	4	1	6750	1262	1274	1111	1111	1	28	28	151	163
CLDN11	1022	1022	-1022	-1.38727	-1.57091	27.7068	17.6374	-9.60797e-05	-1.514	-16.3608	0	0	-9.60797e-05	-1.514	-16.2154	3.92828e-59	1.6199e-57	3661	10	5	6032	2461	3661	2096	2162	0.969473	79	80	365	1499	0.409451	29	3	170136652	170578169	3661	2639	10	5	6032	1921	2639	1464	1502	0.9747	31	31	457	1137
INSIG1	530	530	-530	-2.46814	-2.7041	17.6842	6.53977	-4.33062e-05	-2.69363	-16.5405	0	0	-4.33062e-05	-2.69363	-16.2126	4.11371e-59	1.69516e-57	891	6	2	3650	891	891	835	835	1	34	34	56	56	0.0628507	17	7	155089485	155101945	891	361	6	1	3650	361	361	337	337	1	10	10	24	24
DNM1	1459	1459	-1459	-1.13577	-1.21156	140.348	115.841	-0.000182321	-1.23953	-16.2709	0	0	-0.000182321	-1.23953	-16.1952	5.45762e-59	2.24735e-57	12205	10	7	5585	11452	12205	9465	10140	0.933432	1829	1831	1987	2065	0.169193	42	9	130965657	131017527	12205	10746	10	7	5585	10199	10746	8661	9134	0.948215	1127	1128	1538	1612
DENND5A	828	828	-828	-1.58807	-2.22138	17.9758	8.0922	-7.31174e-05	-1.73315	-16.3701	0	0	-7.31174e-05	-1.73315	-16.1795	7.03972e-59	2.89676e-57	2236	16	9	8648	2206	2236	2011	2011	1	353	353	195	225	0.100626	58	11	9160371	9286937	2236	1408	16	7	8648	1349	1408	988	988	1	167	167	361	420
GALNT13	486	486	-486	-2.77372	-5.79362	5.09815	0.879959	-3.93419e-05	-3.02712	-16.5347	0	0	-3.93419e-05	-3.02712	-16.1751	7.56651e-59	3.11132e-57	760	10	1	6520	444	760	167	430	0.388372	38	39	277	330	0.434211	35	2	154728425	155310361	760	274	10	0	6520	197	274	27	81	0.333333	7	7	170	193
KIAA0100	737	737	-737	-1.73774	-1.95034	14.1212	7.24036	-6.34362e-05	-1.89649	-16.3935	0	0	-6.34362e-05	-1.89649	-16.1734	7.76905e-59	3.19233e-57	1736	16	3	9235	1001	1736	968	1687	0.5738	285	300	33	49	0.0282258	72	17	26941457	26972472	1736	999	16	5	9235	381	999	340	944	0.360169	127	142	41	55
RAB6A	926	926	-926	-1.46603	-1.78858	43.4194	24.2759	-8.44397e-05	-1.59996	-16.3034	0	0	-8.44397e-05	-1.59996	-16.14	1.33594e-58	5.48552e-57	2913	10	2	4896	1741	2913	1615	2750	0.587273	181	306	126	163	0.0559561	26	11	73386682	73472182	2913	1987	10	2	4896	1196	1987	921	1678	0.548868	32	62	275	309
TNKS2	641	641	-641	-1.96391	-2.46943	10.0567	4.07248	-5.38539e-05	-2.14333	-16.3939	0	0	-5.38539e-05	-2.14333	-16.1355	1.43724e-58	5.89729e-57	1306	1	1	6157	887	1306	801	801	1	103	103	86	505	0.386677	27	10	93558068	93625033	1306	665	1	1	6157	420	665	354	354	1	9	9	66	311
FAM199X	524	524	-524	-2.47191	-2.8879	8.9151	3.08706	-4.281e-05	-2.69774	-16.4565	0	0	-4.281e-05	-2.69774	-16.1298	1.57691e-58	6.46578e-57	880	2	1	7457	867	880	852	860	0.990698	16	16	15	20	0.0227273	9	X	103411300	103440583	880	356	2	1	7457	346	356	320	325	0.984615	3	3	26	31
MOBP	1102	1102	-1102	-1.32007	-1.39211	35.0567	25.1824	-0.000107467	-1.44067	-16.2521	0	0	-0.000107467	-1.44067	-16.1245	1.71635e-58	7.03251e-57	4545	15	5	9237	4525	4545	4179	4189	0.997613	231	231	346	356	0.0783278	34	3	39508688	39570970	4545	3443	15	5	9237	3423	3443	3274	3284	0.996955	112	112	149	159
EDIL3	903	903	-903	-1.48811	-2.10144	34.138	16.245	-8.17752e-05	-1.62406	-16.2903	0	0	-8.17752e-05	-1.62406	-16.122	1.78714e-58	7.3174e-57	2753	4	2	5738	2651	2753	2483	2534	0.979874	196	196	168	219	0.0795496	17	5	83236372	83680611	2753	1850	4	1	5738	1771	1850	1310	1316	0.995441	14	14	461	534
RASGRP1	513	513	-513	-2.53593	-3.12525	7.99678	2.55877	-4.18173e-05	-2.7676	-16.4449	0	0	-4.18173e-05	-2.7676	-16.1114	2.12372e-58	8.68933e-57	847	13	3	6090	797	847	608	630	0.965079	70	70	189	217	0.256198	36	15	38780303	38857776	847	334	13	1	6090	315	334	214	220	0.972727	7	7	101	114
VPS53	781	781	-781	-1.64439	-2.10843	6.78671	3.21884	-6.82158e-05	-1.79462	-16.285	0	0	-6.82158e-05	-1.79462	-16.0841	3.30104e-58	1.34969e-56	1993	19	9	16812	1656	1993	1329	1476	0.900407	140	140	327	517	0.259408	54	17	411907	624957	1993	1212	19	4	16812	1002	1212	712	764	0.931937	40	40	290	448
PIK3C2A	480	480	-480	-2.75824	-4.83431	5.02246	1.03892	-3.88716e-05	-3.01023	-16.4006	0	0	-3.88716e-05	-3.01023	-16.0454	6.16364e-58	2.51833e-56	753	6	2	9204	724	753	597	598	0.998328	83	83	127	155	0.205843	45	11	17099276	17229530	753	273	6	3	9204	247	273	134	135	0.992593	5	5	113	138
SRGAP3	842	842	-842	-1.54997	-2.09764	7.07293	3.37185	-7.49955e-05	-1.69157	-16.2219	0	0	-7.49955e-05	-1.69157	-16.041	6.61388e-58	2.70038e-56	2373	12	9	18864	2280	2373	1721	1726	0.997103	119	120	559	647	0.272651	46	3	9022274	9404737	2373	1531	12	6	18864	1398	1531	892	898	0.993318	13	13	506	633
MFN2	823	823	-823	-1.57472	-1.82041	31.866	17.5049	-7.28861e-05	-1.71858	-16.2229	0	0	-7.28861e-05	-1.71858	-16.0368	7.077e-58	2.88743e-56	2255	6	4	4973	2113	2255	2050	2050	1	244	244	63	205	0.0909091	31	1	12040237	12073571	2255	1432	6	4	4973	1300	1432	1229	1229	1	74	74	71	203
MSN	594	594	-594	-2.09594	-2.51487	13.7277	5.4586	-4.94248e-05	-2.28742	-16.3062	0	0	-4.94248e-05	-2.28742	-16.0297	7.93012e-58	3.23322e-56	1136	6	3	5969	985	1136	942	1060	0.888679	51	99	43	76	0.0669014	23	X	64808256	64961791	1136	542	6	3	5969	478	542	423	460	0.919565	16	31	55	82
AP2A2	928	928	-928	-1.44939	-1.70172	19.9737	11.7374	-8.5099e-05	-1.58181	-16.1721	0	0	-8.5099e-05	-1.58181	-16.0138	1.02425e-57	4.17308e-56	2993	23	9	9571	2956	2993	2455	2473	0.992721	424	424	501	520	0.173739	70	11	924893	1012239	2993	2065	23	9	9571	2031	2065	1577	1586	0.994325	140	140	454	479
VWC2	344	344	-344	-5.71233	-11.0445	1.7309	0.15672	-2.70644e-05	-6.23419	-16.5232	0	0	-2.70644e-05	-6.23419	-16.0091	1.10555e-57	4.50111e-56	417	1	1	11299	176	417	61	253	0.241107	5	5	115	164	0.393285	4	7	49813256	49961546	417	73	1	1	11299	40	73	10	25	0.4	2	2	30	48
GRIK2	643	643	-643	-1.92651	-3.32864	6.29396	1.89085	-5.41962e-05	-2.10251	-16.2525	0	0	-5.41962e-05	-2.10251	-16.0023	1.23281e-57	5.01572e-56	1337	11	4	7492	1299	1337	609	610	0.998361	37	37	690	727	0.543755	33	6	101846663	102517958	1337	694	11	1	7492	638	694	200	200	1	5	5	438	494
OBSL1	636	636	-636	-1.93392	-2.13754	9.673	4.52529	-5.35709e-05	-2.1106	-16.1972	0	0	-5.35709e-05	-2.1106	-15.9466	3.01165e-57	1.22444e-55	1317	16	7	9454	1205	1317	1075	1183	0.908707	129	129	130	134	0.101746	49	2	220415450	220436581	1317	681	16	6	9454	644	681	576	604	0.953642	62	62	68	77
CST3	1277	1277	-1277	-1.20504	-1.3122	230.394	175.579	-0.000139016	-1.31513	-16.0355	0	0	-0.000139016	-1.31513	-15.9406	3.3135e-57	1.34621e-55	7505	3	2	2504	7496	7505	7459	7463	0.999464	625	625	37	42	0.00559627	9	20	23608533	23619110	7505	6228	3	2	2504	6225	6228	6205	6207	0.999678	484	484	20	21
MAP3K9	614	614	-614	-2	-2.32294	7.13358	3.07092	-5.14367e-05	-2.18271	-16.197	0	0	-5.14367e-05	-2.18271	-15.9363	3.55148e-57	1.44188e-55	1228	6	3	12386	1222	1228	1142	1143	0.999125	30	30	80	85	0.0692182	25	14	71189242	71276251	1228	614	6	3	12386	608	614	537	537	1	3	3	71	77
TSPAN15	478	478	-478	-2.71326	-3.83285	12.8253	3.34615	-3.87559e-05	-2.96114	-16.2726	0	0	-3.87559e-05	-2.96114	-15.9245	4.28826e-57	1.73979e-55	757	8	4	2646	740	757	439	439	1	80	80	301	318	0.420079	22	10	71211228	71267425	757	279	8	5	2646	273	279	125	125	1	23	23	148	154
ZDHHC2	450	450	-450	-2.97368	-4.12908	6.81775	1.65115	-3.62614e-05	-3.24535	-16.2809	0	0	-3.62614e-05	-3.24535	-15.9091	5.48398e-57	2.22334e-55	678	4	1	6735	669	678	594	594	1	69	69	75	84	0.123894	18	8	17013537	17082308	678	228	4	1	6735	223	228	157	157	1	16	16	66	71
C1orf61	808	808	-808	-1.57673	-1.71612	13.9822	8.14754	-7.1526e-05	-1.72078	-16.0891	0	0	-7.1526e-05	-1.72078	-15.904	5.94486e-57	2.4085e-55	2209	25	15	8398	2205	2209	1518	1519	0.999342	175	175	687	690	0.312359	55	1	156374041	156400493	2209	1401	25	11	8398	1398	1401	966	966	1	96	96	432	435
ZNF385D	594	594	-594	-2.06071	-2.66776	2.97957	1.11688	-4.95413e-05	-2.24898	-16.1721	0	0	-4.95413e-05	-2.24898	-15.9029	6.05679e-57	2.45213e-55	1154	11	4	7420	987	1154	274	286	0.958042	18	18	713	868	0.752166	35	3	21459914	22414812	1154	560	11	1	7420	424	560	116	117	0.991453	2	2	308	443
PDXDC1	1017	1017	-1017	-1.35759	-1.66683	7.76667	4.65954	-9.70198e-05	-1.48162	-16.0142	0	0	-9.70198e-05	-1.48162	-15.8791	8.84395e-57	3.57802e-55	3861	18	5	8908	862	3861	626	895	0.699441	86	167	236	2966	0.768195	62	16	15068447	15233196	3861	2844	18	5	8908	644	2844	390	586	0.665529	34	72	254	2258
MTSS1L	1154	1154	-1154	-1.26529	-1.37405	79.8573	58.118	-0.000117355	-1.38088	-15.9797	0	0	-0.000117355	-1.38088	-15.8685	1.04805e-56	4.23716e-55	5504	3	3	4992	2301	5504	1980	5157	0.383944	566	579	321	347	0.0630451	19	16	70695106	70719969	5504	4350	3	3	4992	1706	4350	1470	4096	0.358887	304	309	236	254
HERC3	827	827	-827	-1.54372	-2.18866	9.89333	4.52027	-7.37713e-05	-1.68475	-16.0291	0	0	-7.37713e-05	-1.68475	-15.8516	1.37056e-56	5.53715e-55	2348	15	2	8634	880	2348	709	1105	0.641629	130	143	171	1243	0.529387	53	4	89442198	89629693	2348	1521	15	2	8634	392	1521	231	551	0.419238	24	29	161	970
AC005013.1	322	322	-322	-6.75	-7.34717	5.77088	0.785456	-2.52537e-05	-7.36666	-16.3823	0	0	-2.52537e-05	-7.36666	-15.8466	1.48596e-56	5.99918e-55	378	1	1	5050	1	378	1	377	0.00265252	1	1	0	1	0.0026455	3	7	28992973	28998029	378	56	1	0	5050	0	56	0	56	0	0	0	0	0
NONO	766	766	-766	-1.62429	-1.80319	28.4552	15.7804	-6.71534e-05	-1.77268	-15.994	0	0	-6.71534e-05	-1.77268	-15.8006	3.08544e-56	1.2448e-54	1993	15	5	5292	1325	1993	1285	1948	0.659651	216	297	40	45	0.022579	45	X	70503041	70521018	1993	1227	15	2	5292	793	1227	751	1179	0.63698	83	126	42	48
CKAP5	744	744	-744	-1.66075	-1.99291	15.9543	8.0055	-6.47992e-05	-1.81247	-15.9998	0	0	-6.47992e-05	-1.81247	-15.7992	3.15185e-56	1.2707e-54	1870	13	1	8547	1843	1870	1763	1764	0.999433	351	351	80	106	0.0566845	69	11	46764597	46867847	1870	1126	13	2	8547	1085	1126	966	966	1	155	155	119	160
GRIA4	737	737	-737	-1.67061	-2.6153	9.13091	3.49134	-6.40833e-05	-1.82323	-15.9866	0	0	-6.40833e-05	-1.82323	-15.7843	3.99089e-56	1.60785e-54	1836	15	2	10083	1794	1836	1182	1191	0.992443	106	106	612	645	0.351307	43	11	105480720	105852819	1836	1099	15	3	10083	1069	1099	495	497	0.995976	13	13	574	602
PCNP	740	740	-740	-1.6613	-2.01155	29.5802	14.7051	-6.44447e-05	-1.81308	-15.9603	0	0	-6.44447e-05	-1.81308	-15.7601	5.85871e-56	2.35871e-54	1859	8	4	3102	1051	1859	923	1187	0.777591	44	79	128	672	0.361485	20	3	101292938	101313281	1859	1119	8	6	3102	587	1119	515	644	0.799689	14	22	72	475
SYT12	550	550	-550	-2.19565	-2.43719	6.63101	2.72076	-4.54929e-05	-2.39624	-16.0357	0	0	-4.54929e-05	-2.39624	-15.7503	6.83583e-56	2.75019e-54	1010	7	3	10830	1005	1010	928	929	0.998924	37	37	77	81	0.080198	24	11	66774248	66818334	1010	460	7	2	10830	455	460	414	416	0.995192	4	4	41	44
MAP1LC3B	781	781	-781	-1.59256	-1.77969	30.1323	16.9313	-6.89018e-05	-1.73806	-15.9304	0	0	-6.89018e-05	-1.73806	-15.744	7.5559e-56	3.03777e-54	2099	10	2	5313	1677	2099	1669	2071	0.805891	34	96	8	28	0.0133397	23	16	87417600	87438385	2099	1318	10	0	5313	1109	1318	1093	1270	0.86063	23	43	16	48
SEMA7A	607	607	-607	-1.9712	-2.19236	20.3975	9.3039	-5.09668e-05	-2.15128	-15.9841	0	0	-5.09668e-05	-2.15128	-15.7311	9.26763e-56	3.72336e-54	1232	5	2	4309	1232	1232	1137	1137	1	148	148	95	95	0.0771104	22	15	74701629	74726808	1232	625	5	2	4309	625	625	566	566	1	52	52	59	59
BARHL2	249	249	-249	-250	#DIV/0!	8.98409	0	-1.92547e-05	-272.839	-16.4246	0	0	-1.92547e-05	-272.839	-15.7272	9.85836e-56	3.95794e-54	250	1	1	1979	250	250	230	230	1	12	12	20	20	0.08	3	1	91177095	91182794	250	1	1	0	1979	1	1	0	0	#NUM!	0	0	1	1
DOPEY2	468	468	-468	-2.69565	-6.33731	4.37447	0.690272	-3.79634e-05	-2.94192	-16.0644	0	0	-3.79634e-05	-2.94192	-15.7224	1.06239e-55	4.2623e-54	744	4	3	9030	671	744	510	511	0.998043	79	79	161	233	0.313172	43	21	37529079	37666572	744	276	4	2	9030	233	276	87	88	0.988636	12	12	146	188
CDK16	787	787	-787	-1.57996	-1.7549	24.7879	14.125	-6.96179e-05	-1.7243	-15.9017	0	0	-6.96179e-05	-1.7243	-15.7182	1.13552e-55	4.55256e-54	2144	22	6	6524	2144	2144	2092	2092	1	480	480	52	52	0.0242537	60	X	47077258	47089396	2144	1357	22	3	6524	1357	1357	1301	1301	1	264	264	56	56
DYNLL2	1106	1106	-1106	-1.27958	-1.39127	57.0708	41.0207	-0.000111095	-1.39647	-15.8126	0	0	-0.000111095	-1.39647	-15.6989	1.54011e-55	6.17039e-54	5062	1	1	6805	4966	5062	4928	5024	0.980892	141	141	38	38	0.00750691	3	17	56160775	56172897	5062	3956	1	1	6805	3861	3956	3846	3941	0.975894	43	43	15	15
HPCAL4	915	915	-915	-1.4244	-1.55246	48.5049	31.244	-8.46829e-05	-1.55453	-15.8308	0	0	-8.46829e-05	-1.55453	-15.6815	2.02577e-55	8.11051e-54	3071	1	1	4856	3066	3071	3042	3047	0.998359	59	59	24	24	0.00781504	4	1	40144319	40157361	3071	2156	1	1	4856	2155	2156	2142	2142	1	8	8	13	14
ROCK2	657	657	-657	-1.81818	-2.67083	8.84936	3.31334	-5.59837e-05	-1.98429	-15.9048	0	0	-5.59837e-05	-1.98429	-15.6774	2.16052e-55	8.64401e-54	1460	8	3	10133	1368	1460	1155	1160	0.99569	130	130	213	300	0.205479	48	2	11319886	11488456	1460	803	8	3	10133	743	803	472	474	0.995781	18	18	271	329
RP11-1055B8.7	563	563	-563	-2.11485	-2.97805	5.75545	1.93262	-4.6789e-05	-2.30806	-15.9435	0	0	-4.6789e-05	-2.30806	-15.6705	2.4077e-55	9.62631e-54	1068	6	5	11215	956	1068	759	835	0.908982	84	84	197	233	0.218165	41	17	79373539	79433357	1068	505	6	4	11215	465	505	293	306	0.957516	14	14	172	199
NOMO1	1013	1013	-1013	-1.33993	-1.52911	50.3481	32.9264	-9.75906e-05	-1.46235	-15.7959	0	0	-9.75906e-05	-1.46235	-15.667	2.54418e-55	1.01649e-53	3993	6	2	5819	261	3993	249	3790	0.0656992	42	914	12	203	0.050839	41	16	14927537	14990017	3993	2980	6	3	5819	234	2980	204	2705	0.0754159	32	397	30	275
CDR2L	570	570	-570	-2.08159	-2.44099	21.0745	8.63357	-4.74725e-05	-2.27176	-15.9204	0	0	-4.74725e-05	-2.27176	-15.6524	3.2021e-55	1.27847e-53	1097	1	1	3536	1042	1097	964	964	1	32	32	78	133	0.12124	5	17	72983726	73001895	1097	527	1	1	3536	468	527	431	431	1	6	6	37	96
CHL1	745	745	-745	-1.63458	-1.97905	11.6688	5.89613	-6.51871e-05	-1.78391	-15.8412	0	0	-6.51871e-05	-1.78391	-15.6476	3.45179e-55	1.37721e-53	1919	15	4	11845	1798	1919	1687	1788	0.943512	156	156	111	131	0.0682647	53	3	238278	451090	1919	1174	15	5	11845	1120	1174	971	986	0.984787	18	18	149	188
AZIN1	657	657	-657	-1.81011	-2.12401	16.9738	7.99139	-5.60355e-05	-1.97548	-15.8636	0	0	-5.60355e-05	-1.97548	-15.6381	4.00905e-55	1.59845e-53	1468	10	3	6426	1392	1468	1373	1411	0.973069	179	179	19	57	0.0388283	33	8	103838584	103906092	1468	811	10	2	6426	726	811	698	725	0.962759	48	48	28	86
ZFP36L1	521	521	-521	-2.2928	-2.49254	10.3402	4.14845	-4.28823e-05	-2.50227	-15.909	0	0	-4.28823e-05	-2.50227	-15.6138	5.86984e-55	2.33875e-53	924	7	2	6676	922	924	891	893	0.99776	10	10	31	31	0.0335498	15	14	69254376	69263190	924	403	7	2	6676	401	403	389	391	0.994885	1	1	12	12
RNF144A	714	714	-714	-1.6813	-1.98815	13.4231	6.75157	-6.19754e-05	-1.8349	-15.8008	0	0	-6.19754e-05	-1.8349	-15.5989	7.40711e-55	2.94921e-53	1762	7	1	6473	1697	1762	1119	1124	0.995552	44	44	578	638	0.362089	21	2	7057522	7208417	1762	1048	7	1	6473	1009	1048	616	617	0.998379	6	6	393	431
USP3	385	385	-385	-3.69231	-4.63161	3.5023	0.756173	-3.06867e-05	-4.02963	-16.0098	0	0	-3.06867e-05	-4.02963	-15.594	8.0014e-55	3.18364e-53	528	23	2	7681	103	528	44	348	0.126437	23	25	59	180	0.340909	58	15	63796792	63886839	528	143	23	0	7681	36	143	11	82	0.134146	8	9	25	61
USP46	575	575	-575	-2.04545	-2.43146	9.40596	3.86844	-4.80078e-05	-2.23232	-15.8529	0	0	-4.80078e-05	-2.23232	-15.5912	8.36677e-55	3.32673e-53	1125	9	2	8917	1122	1125	1085	1085	1	59	59	37	40	0.0355556	31	4	53457137	53525502	1125	550	9	3	8917	542	550	485	487	0.995893	5	5	57	63
NF1	902	902	-902	-1.42507	-2.58581	5.18501	2.00518	-8.3458e-05	-1.55526	-15.7241	0	0	-8.3458e-05	-1.55526	-15.5756	1.06655e-54	4.23781e-53	3024	24	6	21901	1561	3024	1401	1469	0.95371	152	159	160	1555	0.51422	101	17	29421944	29709134	3024	2122	24	5	21901	963	2122	587	620	0.946774	6	8	376	1502
GABARAPL1	1022	1022	-1022	-1.32291	-1.44047	78.0215	54.1641	-9.94834e-05	-1.44376	-15.6819	0	0	-9.94834e-05	-1.44376	-15.5581	1.40307e-54	5.57112e-53	4187	18	2	4084	3694	4187	3633	4122	0.881368	251	252	61	65	0.0155242	43	12	10365056	10375727	4187	3165	18	0	4084	2796	3165	2760	3123	0.883766	104	104	36	42
NEUROD1	257	257	-257	-26.7	-28.3753	6.06841	0.213863	-1.99314e-05	-29.1392	-16.1842	0	0	-1.99314e-05	-29.1392	-15.5371	1.94683e-54	7.72489e-53	267	2	1	3312	16	267	16	260	0.0615385	16	17	0	7	0.0262172	4	2	182537814	182545603	267	10	2	1	3312	1	10	1	10	0.1	1	1	0	0
LENG8	946	946	-946	-1.37931	-1.50634	40.8973	27.1502	-8.92665e-05	-1.50532	-15.6622	0	0	-8.92665e-05	-1.50532	-15.5249	2.35387e-54	9.33357e-53	3440	9	3	6470	3319	3440	3303	3423	0.964943	293	293	16	17	0.00494186	33	19	54960064	54973217	3440	2494	9	2	6470	2225	2494	2211	2480	0.891532	125	125	14	14
DIXDC1	559	559	-559	-2.08124	-2.97733	8.20354	2.75534	-4.65574e-05	-2.27137	-15.7647	0	0	-4.65574e-05	-2.27137	-15.4994	3.5055e-54	1.38905e-52	1076	12	5	8509	1052	1076	897	903	0.993355	102	102	155	173	0.160781	41	11	111797867	111893308	1076	517	12	3	8509	484	517	329	331	0.993958	15	15	155	186
DST	1137	1137	-1137	-1.24264	-1.56371	9.98236	6.38375	-0.000118216	-1.35616	-15.5872	0	0	-0.000118216	-1.35616	-15.4848	4.39883e-54	1.74183e-52	5823	37	14	41453	5724	5823	5346	5353	0.998692	905	905	378	470	0.0807144	172	6	56322784	56819426	5823	4686	37	10	41453	4434	4686	3729	3736	0.998126	508	508	705	950
LDHB	1047	1047	-1047	-1.29855	-1.42009	116.536	82.0627	-0.000103629	-1.41718	-15.6007	0	0	-0.000103629	-1.41718	-15.4836	4.47999e-54	1.77276e-52	4554	10	3	2983	4098	4554	4068	4497	0.904603	741	748	30	57	0.0125165	27	12	21788275	21910791	4554	3507	10	3	2983	3149	3507	3133	3456	0.906539	490	496	16	51
RAB11FIP5	460	460	-460	-2.63701	-3.60265	8.00128	2.22094	-3.73774e-05	-2.87792	-15.8009	0	0	-3.73774e-05	-2.87792	-15.4702	5.51517e-54	2.18089e-52	741	6	4	5932	495	741	379	614	0.617264	24	24	116	127	0.17139	13	2	73300509	73383849	741	281	6	4	5932	157	281	73	186	0.392473	9	9	84	95
[truncated: 56,312 more rows]
[truncated: 6 more columns]
