# Supplementary material for: A novel hypothesis-unbiased method for Gene Ontology enrichment based on transcriptome data
Source: PLoS One. 2017 Feb 15;12(2):e0170486. doi: 10.1371/journal.pone.0170486 (PMC5310883; doi:10.1371/journal.pone.0170486)
Supplement: S3 File — (XLSX) [file pone.0170486.s003.xlsx]

## Sheet: gsea_AD_Molecular Function
NAME	GS<br> follow link to MSigDB	GS DETAILS	SIZE	ES	NES	NOM p-val	FDR q-val	FWER p-val	RANK AT MAX	LEADING EDGE
GO_OLFACTORY_RECEPTOR_ACTIVITY	GO_OLFACTORY_RECEPTOR_ACTIVITY	Details ...	414	-0.542151	-14.326	0	0	0	15792	tags=81%, list=27%, signal=111%
GO_ODORANT_BINDING	GO_ODORANT_BINDING	Details ...	89	-0.582141	-6.64558	0	0	0	15755	tags=85%, list=27%, signal=117%
GO_BITTER_TASTE_RECEPTOR_ACTIVITY	GO_BITTER_TASTE_RECEPTOR_ACTIVITY	Details ...	24	-0.717307	-4.14104	0	0	0	1907	tags=75%, list=3%, signal=78%
GO_TASTE_RECEPTOR_ACTIVITY	GO_TASTE_RECEPTOR_ACTIVITY	Details ...	29	-0.587994	-3.83637	0	0	0	1907	tags=62%, list=3%, signal=64%
GO_GLUCURONOSYLTRANSFERASE_ACTIVITY	GO_GLUCURONOSYLTRANSFERASE_ACTIVITY	Details ...	33	-0.282923	-1.88818	0	0.00956109	0.9	1172	tags=30%, list=2%, signal=31%
GO_RETINOIC_ACID_BINDING	GO_RETINOIC_ACID_BINDING	Details ...	23	-0.327688	-1.888	0.0344828	0.00796757	0.9	1172	tags=35%, list=2%, signal=35%
GO_TYPE_I_INTERFERON_RECEPTOR_BINDING	GO_TYPE_I_INTERFERON_RECEPTOR_BINDING	Details ...	17	-0.32356	-1.66615	0.0625	0.0266331	1	18696	tags=65%, list=32%, signal=96%

## Sheet: gsea_AD_Biological Process
NAME	GS<br> follow link to MSigDB	GS DETAILS	SIZE	ES	NES	NOM p-val	FDR q-val	FWER p-val	RANK AT MAX	LEADING EDGE
GO_SENSORY_PERCEPTION_OF_CHEMICAL_STIMULUS	GO_SENSORY_PERCEPTION_OF_CHEMICAL_STIMULUS	Details ...	505	-0.437304	-11.1486	0	0	0	15799	tags=71%, list=27%, signal=96%
GO_DETECTION_OF_STIMULUS	GO_DETECTION_OF_STIMULUS	Details ...	656	-0.275514	-7.73405	0	0	0	15793	tags=55%, list=27%, signal=74%
GO_DETECTION_OF_CHEMICAL_STIMULUS_INVOLVED_IN_SENSORY_PERCEPTION_OF_TASTE	GO_DETECTION_OF_CHEMICAL_STIMULUS_INVOLVED_IN_SENSORY_PERCEPTION_OF_TASTE	Details ...	43	-0.385901	-3.22118	0	0	0	1907	tags=42%, list=3%, signal=43%
GO_SENSORY_PERCEPTION_OF_TASTE	GO_SENSORY_PERCEPTION_OF_TASTE	Details ...	61	-0.262368	-2.50782	0	4.18436e-05	0.04	1907	tags=30%, list=3%, signal=30%
GO_CELLULAR_GLUCURONIDATION	GO_CELLULAR_GLUCURONIDATION	Details ...	21	-0.456087	-2.43937	0	0.000199893	0.24	1172	tags=48%, list=2%, signal=49%
GO_FLAVONOID_METABOLIC_PROCESS	GO_FLAVONOID_METABOLIC_PROCESS	Details ...	27	-0.350265	-2.33266	0	0.000499622	0.56	1172	tags=37%, list=2%, signal=38%
GO_URONIC_ACID_METABOLIC_PROCESS	GO_URONIC_ACID_METABOLIC_PROCESS	Details ...	26	-0.36451	-2.28591	0	0.000607202	0.72	1172	tags=38%, list=2%, signal=39%
GO_GLUCURONATE_METABOLIC_PROCESS	GO_GLUCURONATE_METABOLIC_PROCESS	Details ...	26	-0.36451	-2.06553	0	0.0026716	1	1172	tags=38%, list=2%, signal=39%
